# Supplementary material for: Facultative endosymbiosis between cellulolytic protists and methanogenic archaea in the gut of the Formosan termite Coptotermes formosanus
Source: ISME Commun. 2024 Jul 20;4(1):ycae097. doi: 10.1093/ismeco/ycae097 (PMC11287868; doi:10.1093/ismeco/ycae097)
Supplement: Supplemental_Tables_S1-S11_rev_ycae097 [file supplemental_tables_s1-s11_rev_ycae097.xlsx]

## Sheet: S1
Table S1. Colonies of Coptotermes formosanus used in this study and infection rate of endosymbiotic methanogens.
Colony ID	Sampling site in Japan	Date of field collection	Date of microscopic observation	Collector	Micro-scopy	Single host cell analysis	16S amplicon analysis	Methane emission rate	Semi-qPCR	Genome analysis	FISH of 18S rRNA	Infection rate (%)	Gut wall coloni-sation
F2014	Asakura, Fukuoka	2014	3/10/2019	Yoshimura	✓							0.194553	n.a.
K2010	Fukiage, Kagoshima	2010	2/10/2019	Yoshimura	✓							96.7128	n.a.
K2018	Fukiage, Kagoshima	2018	n.a.	Kihara		✓				✓		n.a.	n.a.
K2019a	Fukiage, Kagoshima	27/10/2019	7/11/2019	Omori	✓							99.8464	n.a.
K2019b	Fukiage, Kagoshima	27/10/2019	30/10/2019	Omori	✓	✓	✓					98.3784	n.a.
K2019c	Fukiage, Kagoshima	27/10/2019	29/10/2019	Omori	✓	✓	✓					92.6012	n.a.
K2019d	Fukiage, Kagoshima	27/10/2019	07/11/2019	Omori	✓							92.524	n.a.
K2019e	Fukiage, Kagoshima	27/10/2019	14/11/2019	Omori	✓							90.0657	n.a.
K2019f	Fukiage, Kagoshima	27/10/2019	14/11/2019	Omori	✓							42.2247	n.a.
K2023a	Fukiage, Kagoshima	12/5/2023	15/5/2023	Takahashi	✓			✓	✓			97.6103	−
K2023b	Fukiage, Kagoshima	12/5/2023	15/5/2023	Takahashi	✓			✓	✓			94.7368	+ + +
K2023c	Fukiage, Kagoshima	12/5/2023	15/5/2023	Takahashi	✓							98.5019	+ + +
K2023d	Fukiage, Kagoshima	12/5/2023	15/5/2023	Takahashi	✓							93.2642	−
K2023e	Fukiage, Kagoshima	12/5/2023	15/5/2023	Takahashi	✓			✓	✓			99.6711	−
K2023f	Fukiage, Kagoshima	12/5/2023	15/5/2023	Takahashi	✓							96.0187	−
O2020a	Nakagusuku, Okinawa	4/10/2020	7/10/2020	Kinjo	✓	✓	✓					1.7284	n.a.
O2020b	Hiyane, Okinawa	5/10/2020	7/10/2020	Kinjo	✓	✓	✓					0.692042	n.a.
O2021	Ishigaki, Okinawa	27/9/2021	31/1/2022	Kinjo		✓					✓	n.a.	n.a.
O2022a	Uruma, Okinawa	16/11/2022	7/2/2023	Kaneko	✓				✓			98.22	−
O2022b	Okihamu, Okinawa	16/11/2022	16/12/2022	Kaneko	✓				✓			0	−
O2023a	Ginowan, Okinawa	26/5/2023	30/5/2023	Kaneko	✓				✓			91.5323	n.a.
O2023b	Onna, Okinawa	27/5/2023	30/5/2023	Kaneko	✓			✓	✓			3.89294	−
O2023c	Okihamu, Okinawa	27/5/2023	30/5/2023	Kaneko	✓			✓	✓			0.560224	−
O2023d	Nakagami, Okinawa	27/5/2023	30/5/2023	Kaneko	✓			✓	✓			0.247525	−
O2023e	Nakagami, Okinawa	27/5/2023	30/5/2023	Kaneko	✓				✓			84.0683	n.a.
O2023f	Nakagami, Okinawa	27/5/2023	30/5/2023	Kaneko	✓							95.057	n.a.
O2023g	Itoman, Okinawa	28/5/2023	30/5/2023	Kaneko	✓							94.5245	n.a.
W2012a	Shingu, Wakayama	12/12/2012	29/9/2019	Itakura	✓							21.8487	n.a.
W2012b	Nachikatsuura, Wakayama	2012	18-24/9/2019	Omura	✓							21.0526	n.a.
W2012c	Nachikatsuura, Wakayama	2012	18-24/9/2019	Omura	✓							0	n.a.
W2014	Shingu, Wakayama	2/2014	18-24/9/2019	Yoshimura	✓							4	n.a.
W2016	Kozagawa, Wakayama	2/2016	18-24/9/2019	Yoshimura	✓							4	n.a.
W2018	Nachikatsuura, Wakayama	26/2/2018	24/9/2019	Yoshimura	✓							56.9672	n.a.
W2019a	Nachikatsuura, Wakayama	10/7/2019	24/9/2019	Yoshimura	✓							91.2568	n.a.
W2019b	Taiji, Wakayama	2019	8/10/2019	Oya	✓	✓					✓	11.2628	n.a.
n.a. = not analysed.

## Sheet: S2
Table S2. PCR primers and FISH probes used in this study.
Primers	Targets	Sequences (5'→3')	Ref.
Pro341F	Prokaryotic 16S rRNA gene (V3–V4)	TCGTCGGCAGCGTCAGATGTGTATAAGAGACAGCCTACGGGNBGCASCAG	[1]
Pro805R	Prokaryotic 16SrRNA gene (V3–V4)	GTCTCGTGGGCTCGGAGATGTGTATAAGAGACAGGACTACNVGGGTATCTAATCC	[1]
Con-35F	18S rRNA gene of Cononympha in Coptotermes formosanus guts	CTAAGGCCATAGATTAAGCCATGC	this study
Con-1504R	18S rRNA gene of Cononympha in Coptotermes formosanus guts	CCTTGTTACGACTTCTCCTTCCTC	this study
CfC-M23F	16S rRNA gene of Mbv. cononymphae	TTGATCCTGGCAGAGG	this study
M23F	Methanogens (universal)	TTGATCCYGSCRGAGG	[2]
M1382R	Methanogens (universal)	GTGTGCAAGGAGCAG	[2]
A932R	Archaea (universal)	GCYCYCCCGCCAATTCMTTTA	[3]
mcrA-F	McrA gene of methanogens (universal)	GGTGGTGTMGGATTCACACARTAYGCWACAGC	[4]
mcrA-R	McrA gene of methanogens (universal)	TTCATTGCRTAGTTWGGRTAGTT	[4]
Probes	Targets	Sequences (5'→3')
CKo-18S-177	18S rRNA of Cononympha koidzumii	CGATGGTTGCCTCTCACGAG	this study
CLe-18S-177	18S rRNA of Cononympha leidyi	CGGTGGTTGCCTCTTACGAG	this study

## Sheet: S3
Table S3. Genome sequences used as references for phylogenomics
and/or principal component analysis (PCA).
accesssion no.	species	types	environments	complete-ness (%)‡	contami-nation (%)	phylo-geny	PCA
	Ca. Methanobrevibacter cononymphae CfCl-M3	MAG	gut of Coptotermes formosanus	98.5	0.43	✓	✓
GCA_031272765.1	Methanobrevibacter sp.	MAG	gut of Mastotermes darwiniensis	52.97	0	✓
GCA_002072215.1	Methanobrevibacter arboriphilus JCM 13429	Isolate	wetwood	71.47	1.37	✓
GCA_009777005.1	Methanobrevibacter sp.	MAG	P3 gut of Termes hospes	76.02	2.86	✓
301-74.bin.137 (RD1T21-M1e)†	Methanobrevibacter sp.	MAG	gut of Promirotermes pygmaeus	77.84	0.08	✓
GCA_031271925.1	Methanobrevibacter sp.	MAG	gut of Mastotermes darwiniensis	81.38	0		✓
GCA_900318035.1	uncultured Methanobrevibacter sp.	MAG	bovine rumen	81.87	1.93		✓
GCA_900320955.1	uncultured Methanobrevibacter sp.	MAG	bovine rumen	83.28	0.08		✓
GCA_900319535.1	uncultured Methanobrevibacter sp.	MAG	bovine rumen	84.03	3.19		✓
301-09.bin.46 (NG87)†	Methanobrevibacter sp.	MAG	gut of Coptotermes elisae	84.44	0.54	✓	✓
GCA_900766745.1	Methanobacteriaceae archaeon	MAG	human faeces	84.58	0.6		✓
GCA_902796575.1	uncultured Methanobrevibacter sp.	MAG	bovine rumen	85.95	0.53		✓
GCA_900314635.1	uncultured Methanobrevibacter sp.	MAG	bovine rumen	86.31	0.81		✓
GCA_902764015.1	uncultured Methanobrevibacter sp.	MAG	bovine rumen	87.71	3.19		✓
GCA_009784145.1	Methanobrevibacter sp.	MAG	P3 gut of Labiotermes labralis	89.7	1		✓
GCA_902771435.1	uncultured Methanobrevibacter sp.	MAG	bovine rumen	89.94	0.97		✓
GCA_900319985.1	uncultured Methanobrevibacter sp.	MAG	bovine rumen	90.33	5.74		✓
GCA_009776495.1	Methanobrevibacter sp.	MAG	P4 gut of Termes hospes	91.09	0.23	✓	✓
GCA_031261945.1	Methanobrevibacter sp.	MAG	gut of Hodotermes mossambicus	93.97	8.02	✓	✓
GCA_031284445.1	Methanobrevibacter sp.	MAG	gut of Neotermes cubanus	94.49	0.21	✓	✓
GCA_902788255.1	uncultured Methanobrevibacter sp.	MAG	bovine rumen	94.94	0.07		✓
GCA_001548675.1	Methanobrevibacter sp. YE315	Isolate	bovine rumen	95.38	0.36	✓	✓
GCA_902774685.1	uncultured Methanobrevibacter sp.	MAG	bovine rumen	96.27	0.68		✓
GCA_000320505.2	Methanobrevibacter boviskoreani JH1	Isolate	bovine rumen	96.42	0.07	✓	✓
GCA_031289325.1	Methanobrevibacter sp.	MAG	gut of Porotermes quadricollis	96.44	0.55	✓	✓
GCA_031284925.1	Methanobrevibacter sp.	MAG	gut of Zootermopsis nevadensis	96.44	0.55		✓
GCA_031287175.1	Methanobrevibacter sp.	MAG	gut of Reticulitermes flavipes	96.44	0.55		✓
GCA_902763935.1	uncultured Methanobrevibacter sp.	MAG	bovine rumen	97	1.56		✓
301-91.bin.11 (US17)†	Methanobrevibacter sp.	MAG	gut of Zootermopsis nevadensis	97.09	0	✓	✓
GCA_031282205.1	Methanobrevibacter sp.	MAG	gut of Neotermes meruensis	97.09	0.47	✓	✓
GCA_001639265.1	Methanobrevibacter filiformis	Isolate	gut of Reticulitermes flavipes	97.1	0.39	✓	✓
GCA_902789505.1	uncultured Methanobrevibacter sp.	MAG	bovine rumen	97.29	2.09		✓
GCA_001639275.1	Methanobrevibacter oralis	Isolate	human oral cavity	97.39	0	✓	✓
GCA_001639295.1	Methanobrevibacter curvatus	Isolate	gut of Reticulitermes flavipes	98.2	0.35	✓	✓
GCA_019669925.1	Methanobrevibacter arboriphilus SA	Isolate	paddy field soil	98.23	1.58	✓	✓
GCA_900316895.1	uncultured Methanobrevibacter sp.	MAG	bovine rumen	98.25	0.45		✓
GCA_000513315.1	Methanobrevibacter arboriphilus ANOR1	Isolate	human faeces	98.26	0.13	✓	✓
GCA_000621965.1	Methanobrevibacter wolinii SH	Isolate	ovine faeces	98.43	0.12	✓	✓
GCA_900769095.1	Methanobacteriaceae archaeon	MAG	human gut	98.76	0.56		✓
GCA_003814835.1	Methanobrevibacter gottschalkii DSM 11977	Isolate	horse faeces	98.93	0.02	✓	✓
GCA_000024185.1	Methanobrevibacter ruminantium M1	Isolate	bovine rumen	98.96	0.15	✓	✓
GCA_031289975.1	Methanobrevibacter sp.	MAG	gut of Porotermes adamsoni	99.02	0.13	✓	✓
GCA_000745485.1	Methanobacterium veterum MK4 (outgroup)	Isolate	permafrost sediments	99.04	0.05	✓
GCA_031280375.1	Methanobrevibacter sp.	MAG	gut of Prorhinotermes canalifrons	99.11	1.71	✓	✓
301-20.bin.119 (AUS91)†	Methanobrevibacter sp.	MAG	gut of Neotermes sp.	99.19	2.09	✓	✓
GCA_003315655.1	Methanobrevibacter sp. NOE	SAG	Nyctotherus ovalis in Blaptica dubia gut	99.3	0.26	✓	✓
GCA_003111605.1	Methanobrevibacter woesei	Isolate	goose faeces	99.33	0.28	✓	✓
GCA_003111625.1	Methanobrevibacter thaueri	Isolate	bovine faeces	99.56	0.19	✓	✓
GCA_001639285.1	Methanobrevibacter cuticularis	Isolate	gut of Reticulitermes flavipes	99.7	0.53	✓	✓
GCA_002287175.1	Methanobacterium bryantii M.o.H. (outgroup)	Isolate	anaerobic digestor	99.75	0.24	✓
GCA_031261915.1	Methanobrevibacter sp.	MAG	gut of Hodotermes mossambicus	100	0.18	✓	✓
GCA_002252585.1	Methanobrevibacter smithii	Isolate	human faeces	100	0.1	✓	✓
GCA_002208625.1	Methanobrevibacter sp. 87.7	Isolate	ovine rumen	100	0.25	✓	✓
GCA_900103415.1	Methanobrevibacter millerae	Isolate	bovine rumen	100	0.12	✓	✓
GCA_900114585.1	Methanobrevibacter olleyae DSM16632	Isolate	ovine rumen	100	0.94	✓	✓
GCA_020148105.1	Methanobrevibacter sp. TMH8	Isolate	gut of Odontotermes obesus	100	0.48	✓	✓
GCA_000016525.1	Methanobrevibacter smithii ATCC 35061	Isolate	sewage digester	100	0.26		✓
GCA_002495685.1	Methanobrevibacter sp. UBA412	MAG	mud	100	1.26		✓
GCA_002496065.1	Methanobrevibacter sp. UBA586	MAG	gut of guineapig	100	0.08		✓
GCA_004553595.1	Methanobrevibacter ruminantium	MAG	boar faeces	100	0.19		✓
GCA_900313645.1	uncultured Methanobrevibacter sp.	MAG	bovine rumen	100	0.5		✓
GCA_900314615.1	uncultured Methanobrevibacter sp.	MAG	bovine rumen	100	3.83		✓
GCA_900314695.1	uncultured Methanobrevibacter sp.	MAG	bovine rumen	100	0.51		✓
GCA_902768765.1	uncultured Methanobrevibacter sp.	MAG	bovine rumen	100	2		✓
GCA_902785855.1	uncultured Methanobrevibacter sp.	MAG	bovine rumen	100	0.25		✓
† Retrived from the MG-RAST database.
‡ Estimated using Check M.

## Sheet: S4
Table S4. Infection rate of methanogens in Cononympha cells.
Termite colony ID	Number of Cononympha cells surveyed	Number of cells with F420 auto-fluorescence	Infection rate (%)
F2014	514	1	0.194553
K2010*	578	559	96.7128
K2019a	651	650	99.8464
K2019b	740	728	98.3784
K2019c	865	801	92.6012
K2019d	1565	1448	92.524
K2019e	1218	1097	90.0657
K2019f	1762	744	42.2247
K2023a	544	531	97.6103
K2023b	285	270	94.7368
K2023c	534	526	98.5019
K2023d	386	360	93.2642
K2023e	608	606	99.6711
K2023f	427	410	96.0187
O2020a	405	7	1.7284
O2020b	289	2	0.692042
O2022a	449	441	98.22
O2022b	442	0	0
O2023a	248	227	91.5323
O2023b	411	16	3.89294
O2023c	357	2	0.560224
O2023d	404	1	0.247525
O2023e	703	591	84.0683
O2023f	263	250	95.057
O2023g	347	328	94.5245
W2012a*	119	26	21.8487
W2012b*	152	32	21.0526
W2012c*	265	0	0
W2014*	175	7	4
W2016*	200	8	4
W2018*	244	139	56.9672
W2019a*	183	167	91.2568
W2019b*	293	33	11.2628
* Reared in laboratories for several years.

## Sheet: S5
Table S5. Near full-length 16S rRNA sequence variants (SVs) of methanogens
associated with Cononympha cells or gut wall.
ID of Cononympha cells or gut wall	Cononympha species or gut wall	16S rRNA variants of endosymbiotic methanogens	Colony id & Cononympha cell id	Cononympha species	16S rRNA variants of endosymbiotic methanogens
K2018-1	C. leidyi	SV11, SV12, SV13, SV14	O2020a-1	C. koidzumii	n.d.
K2018-2	C. leidyi	SV11, SV12, SV13, SV14	O2020a-2	C. leidyi	n.d.
K2018-3	C. leidyi	SV11, SV12	O2020a-3	C. leidyi	n.d.
K2018-4	C. leidyi	SV11, SV12, SV13	O2020a-4	C. leidyi	n.d.
K2019b-1	C. leidyi	SV1, SV3	O2020a-5	C. koidzumii	n.d.
K2019b-2	C. leidyi	SV1, SV2	O2020a-6	C. leidyi	n.d.
K2019b-3	C. koidzumii	SV1	O2020a-7	C. leidyi	n.d.
K2019b-4	C. leidyi	n.a.	O2020b-1	C. koidzumii	n.d.
K2019b-5	C. leidyi	n.a.	O2020b-2	C. koidzumii	n.d.
K2019b-6	C. leidyi	n.a.	O2020b-3	C. koidzumii	n.d.
K2019b-7	C. leidyi	n.a.	O2020b-4	C. leidyi	n.d.
K2019b-8	C. leidyi	n.a.	O2020b-5	C. leidyi	n.d.
K2019c-1	C. leidyi	SV4	O2020b-6	C. leidyi	n.d.
K2019c-2	C. leidyi	SV5, SV6	O2020b-7	C. leidyi	n.d.
K2019c-3	C. leidyi	SV6	O2021-1	C. leidyi	SV6, SV7
K2019c-4	C. leidyi	n.a.	O2021-2	C. leidyi	SV6, SV7
K2019c-5	C. leidyi	n.a.	O2021-3	C. leidyi	SV6, SV7
K2019c-6	C. leidyi	n.a.	O2021-4	C. leidyi	SV6, SV7, SV8, SV9
K2019c-7	C. leidyi	n.a.	O2021-5	C. leidyi	SV6, SV7, SV9
K2019c-8	C. leidyi	n.a.	O2021-6	C. koidzumii	SV7, SV10
K2019c-9	C. leidyi	n.a.	O2021-7	C. koidzumii	SV6, SV10
K2019c-10	C. leidyi	n.a.	O2021-8	C. leidyi	n.a.
K2019c-11	C. leidyi	n.a.	O2021-9	C. leidyi	n.a.
K2019c-12	C. leidyi	n.a.	O2021-10	C. leidyi	n.a.
K2019c-13	C. leidyi	n.a.	O2021-11	C. leidyi	n.a.
K2023b-W1	gut wall	SV1, SV15, SV16, SV17	O2021-12	C. leidyi	n.a.
K2023b-W2	gut wall	SV1, SV16	O2021-13	C. leidyi	n.a.
K2023b-W3	gut wall	SV15, SV16, SV17	O2021-14	C. leidyi	n.a.
K2023b-W4	gut wall	n.d.	O2021-15	C. leidyi	n.a.
K2023b-W5	gut wall	n.d.
K2023b-W6	gut wall	n.d.
K2023b-W7	gut wall	n.d.
n.a.= not analysed; n.d. = not detected.
SVs coorespond to those in Figure 2 in the main text.

## Sheet: S6
Table S6. Genes and pseudogenes of 'Ca. Methanobrevibacter cononymphae' CfCl-M3.
No.	gene ID	gene type	contig ID	strand	start	stop	length (nt)	length (aa)	predicted gene function	COG- ID	COG	aa	nucl	EC	Symbol
1	CfCl-M3_0001	CDS-edge	seq001	+	361	582	222	74	type I restriction-modification system subunit M partial			MIQLNTPEQMKNVLRMGLSKNTLFEDVNWIAKIEKKLIKVGTLFNIGRSEHRGWDPMFYPYKGHSIEKEYIKK	TTGATTCAATTAAATACTCCAGAGCAGATGAAAAATGTTCTAAGAATGGGATTATCTAAGAATACATTGTTTGAAGATGTTAATTGGATTGCTAAAATAGAAAAAAAATTAATTAAAGTAGGGACTTTATTCAATATAGGCAGAAGTGAACATAGAGGATGGGATCCTATGTTTTACCCTTATAAAGGACATAGCATCGAAAAAGAATATATAAAAAAGTGA	2.1.1.72
2	CfCl-M3_0002	CDS-edge	seq001	+	579	941	363	121	type I restriction-modification system subunit M partial			VIKSPKEIKGYLAEAESDAFCCEKSIDELKSLQHESTIAWIKKFKNEVNINGKPLPEVLKRSNIYWYTMKPNTMADICTLINPEDRLFFSRLKECSFVNQHLISFTKKMTKLILNCVLHY	GTGATCAAAAGTCCTAAAGAAATAAAAGGTTATCTTGCTGAAGCTGAATCAGATGCTTTTTGTTGTGAAAAATCAATAGATGAATTAAAATCATTGCAACATGAAAGTACAATAGCTTGGATTAAAAAGTTTAAAAATGAGGTTAATATAAATGGGAAGCCATTGCCAGAAGTTCTTAAACGATCTAATATTTATTGGTATACTATGAAACCAAATACAATGGCAGATATTTGTACATTGATTAATCCTGAAGATAGATTATTTTTTAGTAGATTAAAAGAATGTTCTTTCGTCAATCAGCATTTAATTAGCTTTACTAAAAAAATGACGAAATTAATATTGAACTGTGTACTGCATTATTAA	2.1.1.72
3	CfCl-M3_0003	CDS	seq001	+	1283	2146	864	288	methyltransferase	COG0863	L	MIFKDMINNVIEGDCLDIMKSIPSKSIDMVLCDLPYGTTQNKWDSVIDLNKLWKEYKRIIKDNGAIILTSQGIFTAKLIISNEKWFKYKIVWEKSKATNFLNAKKQPLRKHEDICVFYKKQPIYNPQMTERKPYNKGIRKNQLTGSYGDFSPVEVKSEGLRYPTDIVYFKTPESEGSIYHSTQKPVELGRYLIKTFTQEGDLILDNACGSGSFIVSAILENRKYMGIEKNKDVKLYKNKKVDLIEICNLRIKESISKLKNDNLKNNISVNPNEIKQENTHQIKLTIR	ATGATTTTTAAAGACATGATTAACAATGTCATCGAAGGAGATTGTTTGGATATAATGAAAAGCATACCTTCTAAGTCAATTGATATGGTTTTATGTGATTTACCTTATGGAACTACACAAAATAAATGGGATTCTGTAATCGATCTTAATAAACTATGGAAAGAATATAAAAGAATTATAAAAGATAATGGTGCAATTATCCTAACATCACAGGGAATTTTCACTGCAAAATTGATAATAAGTAATGAAAAATGGTTCAAATATAAAATAGTTTGGGAAAAGTCAAAAGCCACTAACTTTTTAAATGCGAAAAAACAACCTCTAAGAAAACATGAGGATATTTGTGTTTTTTACAAAAAACAGCCTATTTATAACCCACAAATGACTGAAAGAAAACCT…	2.1.1.72
4	CfCl-M3_0004	CDS	seq001	+	2507	3076	570	190	RNA 2',4'-cyclic phosphodiesterase	COG1514	J	MNNNSKLRTFLAVDIDENLISNILNVQKELKTTNADIKYVSKENLHFTLKFFGDLDKDMVSKISEVITDILKDFKPIELDINGLGTFPDEDNIKVIWIGTSKNNELLNLANRLNEKFSNLGFKKDKDFKSHLTIGRMRNSKNKKEVKNLINKFKDLKIGKMKISKLPLKKSELTPNGPIYSDLETFEFD	ATGAATAACAACTCTAAACTAAGAACATTTTTAGCTGTTGATATAGATGAAAACTTAATATCCAATATCTTAAATGTTCAAAAAGAACTTAAAACAACAAACGCAGATATTAAATATGTTTCAAAGGAAAACCTTCATTTTACACTTAAATTCTTTGGAGACCTTGATAAAGATATGGTCTCAAAAATATCTGAAGTTATTACAGACATATTAAAGGATTTTAAACCAATCGAATTAGATATTAATGGTTTAGGAACTTTTCCAGATGAAGACAATATTAAAGTTATATGGATAGGCACTTCAAAAAATAATGAGCTTTTAAATCTTGCTAATAGATTGAATGAAAAATTTAGTAATTTAGGATTTAAAAAAGATAAAGATTTTAAAAGTCATTTAACA…	3.1.4.58	thpR
5	CfCl-M3_0005	CDS	seq001	-	3099	4463	1365	455	CCA-adding protein	COG1746	J	MNYKNILKAIKPNQNEKNRVKDIVDKIIKIIEEKAVHEGYKVKVQLTGSIAKNTWISGSADIDIFITFPLEVEIGELKEKGLKLAYYCNEVLNGRATEQYASHPYLKINIDNYTVDIVPAYDIKDVSQMKSAVDRTTLHTKYIVKNLKNYQMDEVLLLKKFMKEINVYGSEFKTGGFAGYLCELLILNYGSFENTIKEASNWTQKTVIDLEDYGTCELFKDYLIVIDPTDKNRNVAASLTEEKLYDFIFASRNYIKNPKESYFFPLKKINLREEEIIKQFEERQTKVLFISFRIPDIPIDNIYPQLKKTSDSLKEKLEEIGFKIVKNSYWSDEDEIAVLTLEFDNWTLGNYEKNIGPKIWYRKASEQFASIHEDVFLEDGFLVEKRERRFKTPEDFICN…	ATGAACTATAAAAACATCTTAAAAGCAATAAAACCAAATCAAAATGAAAAAAATAGAGTTAAAGATATTGTAGATAAGATCATCAAAATCATTGAAGAAAAAGCTGTACATGAAGGTTATAAGGTTAAAGTTCAACTTACAGGGTCAATAGCTAAGAATACATGGATTTCTGGAAGTGCAGATATTGATATTTTCATAACTTTTCCTCTTGAAGTTGAAATTGGAGAACTTAAAGAAAAAGGATTGAAATTGGCTTACTATTGTAATGAAGTTTTGAATGGGAGAGCTACTGAACAGTATGCTTCACACCCATATTTAAAAATCAATATTGATAATTATACTGTGGACATTGTTCCAGCATACGATATTAAAGATGTTTCTCAAATGAAGTCGGCTGTT…	2.7.7.72	cca
6	CfCl-M3_0006	CDS	seq001	-	4968	5597	630	210	cyclase	COG1878	E	MVGLHLTLIDLTHKLEDNISVFPDDPEFKLKTQCFNKKYHLSEIKAGLHSGTHIDSPYHYIKNGKKVFEIELNDLIGRTDILSLENTTNREIATETLKIPENTEKIIILKTGWFKEWGNKNYFKENFYLSKEIAKLFIDLKIKGIAIDTPNVDKYGKATIHKLLLKNDIWIVENLTNLDKVNEDKYYGFFIPLNINSEASFIRSYLQTF	ATGGTTGGATTACACTTGACATTAATTGATTTAACTCACAAATTAGAAGATAATATTTCTGTATTTCCCGATGATCCTGAGTTTAAATTAAAAACACAGTGCTTCAATAAGAAATATCACCTATCTGAAATTAAAGCTGGACTTCATAGTGGAACTCATATAGACTCACCATACCATTATATAAAAAATGGGAAAAAAGTATTTGAAATAGAGTTAAATGATCTAATAGGCAGAACAGATATTCTAAGCCTTGAAAACACAACAAATAGAGAAATAGCTACTGAAACTCTGAAAATCCCAGAAAATACAGAAAAAATTATTATTTTAAAAACAGGTTGGTTTAAAGAGTGGGGGAATAAAAACTATTTTAAAGAAAATTTTTATCTCTCAAAAGAAATA…	3.5.1.9
7	LOCUS_t00010	tRNA	seq001	-	5905	5978	74	x	tRNA-Gly				GCGGCTGTAGTATAGTCTGGTTAGTACTTGGGCCTTCCAAGCCTACAGCCTGGGTTCAAATCCCAGCAGCCGCA
8	LOCUS_t00020	tRNA	seq001	-	5981	6054	74	x	tRNA-Gly				GCGGTGTTAGTCCAGCCTGGTTAAGATACTGCCCTGCCACGGCAGAGACCTGGGTTCAATTCCCAGACGCCGCA
9	CfCl-M3_0007	CDS	seq001	+	6400	6954	555	185	transposase, partial	COG3666	X	MTIKDYNKDMEFLLPMKLKDYVEPSDNCLLVEKVIESMKGTKRYKKEFKKYKKAHKFKPGQSAYNMEMMLTIIIAGAIDGIFSARKLSKAVKRDVAYMYLSGYQMPDHSTISRFKNEHKELIKYVFESTVELAKKAGMLNLSRIAVDGSKYKANAGLNKKILAKEDFLPEDAFRKTIHSLKVRR	ATGACTATCAAAGATTATAATAAAGATATGGAGTTTTTACTGCCGATGAAGCTAAAAGATTATGTTGAACCATCGGATAATTGTCTTTTAGTGGAAAAAGTCATAGAGTCCATGAAAGGCACGAAAAGGTACAAAAAAGAGTTCAAAAAATATAAAAAAGCTCATAAGTTTAAACCTGGGCAGTCTGCTTATAATATGGAAATGATGTTAACTATAATAATAGCTGGTGCTATTGATGGTATTTTCAGTGCTCGTAAGTTATCCAAAGCTGTCAAAAGAGATGTTGCTTACATGTACCTATCTGGCTATCAAATGCCAGACCACTCCACAATCAGCCGATTTAAAAATGAACACAAAGAATTGATCAAGTATGTTTTTGAATCCACTGTTGAATTAGCT…
10	CfCl-M3_0008	CDS	seq001	+	9170	9646	477	159	tungsten-dependent formylmethanofuran dehydrogenase, subunit H	COG1149	R	MPKHIVSGLKYLATIELKKKGLTQQKIAEELGIDRSTVSHYLNGRNLSWSSIDVAKTITQLCPKDFLILTNLLVKNTKKTQKIISICQSREFKNDVLDSCISCGLCVDLCLMEAVSLKSLKANISPIKCCGCLICQEGCPTNSIKILEVNNDREYQRS	ATGCCAAAACATATTGTCTCTGGTTTAAAATATTTAGCTACAATCGAATTGAAGAAAAAAGGTTTAACTCAACAAAAAATAGCTGAGGAGCTGGGAATTGATCGTTCTACTGTTTCACATTATTTAAACGGTAGAAATCTATCATGGAGTTCTATTGATGTTGCTAAAACTATTACTCAATTGTGTCCTAAAGATTTTCTAATTTTGACTAATTTATTAGTCAAAAATACTAAGAAAACCCAAAAAATTATTTCAATATGTCAGAGCAGAGAATTTAAAAATGATGTTTTAGATTCTTGTATTAGCTGTGGTTTATGTGTAGATTTATGCTTAATGGAGGCTGTTAGTCTAAAATCTTTAAAAGCTAACATTAGTCCCATTAAATGTTGCGGATGCCTA…		fwdH
11	CfCl-M3_0009	CDS	seq001	+	9621	10658	1038	346	tungsten-dependent formylmethanofuran dehydrogenase subunit F	COG1143	C	MIANTKEVNDKNFNIKRSAEEIRNLSFKDHVCIGCGICESTCPVSAITLDDVGAIVRTNSPNSKLSINEDKCVLCGMCSGVCPADALIFSIDNQPISKIDSYPKYEAYAEIDDDKCIYCQKCEIACPREAITIARSLPDRSKLVTGEIEVNEETCVYCGICEEMCPADAIDVDRTPEAESISVNKDKCVYCLVCKKSCPVTAIKAACRICSYGDYDINMEDAVTKGSSFIDDELCIKCGWCEGVCPTDAAKVKKPFEGTLTIHQDMCTVCGTCVDICPCDVLSFPKPSKSGEIVNNVAKDEQYCIKCGACAKACPVEAIEVQITNVDYTPTKSKSWIAKFEALKN	ATGATCGCGAATACCAAAGAAGTTAATGATAAAAATTTTAACATTAAAAGATCAGCAGAAGAAATAAGAAATTTATCATTCAAAGATCATGTATGTATCGGTTGTGGGATTTGTGAATCAACTTGCCCAGTATCAGCTATCACTTTAGACGATGTTGGTGCAATTGTAAGAACCAATAGTCCAAACTCAAAGCTATCAATAAACGAAGACAAATGTGTTCTTTGTGGTATGTGTAGTGGAGTTTGTCCTGCAGATGCTTTAATTTTCTCTATTGATAATCAACCAATTTCAAAAATTGATTCTTATCCTAAATATGAAGCTTATGCTGAAATTGATGATGATAAATGTATTTACTGTCAAAAATGTGAAATTGCATGTCCAAGAGAAGCCATTACAATA…		fwdF
12	CfCl-M3_0010	CDS	seq001	+	10667	10897	231	77	tungsten-dependent formylmethanofuran dehydrogenase subunit G	COG1149	R	MELKVNQDNCLGCGVCVVACPVNVSISPEVSGGHGSLKEDVIMMVENGFIKLFNEDKCEKCGTCQMFCPVDAIWLE	ATGGAACTTAAAGTAAATCAAGATAACTGTCTCGGATGTGGAGTATGTGTTGTTGCATGTCCTGTTAATGTATCTATTAGTCCAGAAGTTTCTGGAGGACATGGATCTTTAAAGGAAGATGTGATAATGATGGTTGAAAATGGCTTTATAAAACTTTTCAACGAAGATAAATGTGAAAAATGTGGAACATGCCAAATGTTTTGTCCTGTTGACGCTATATGGTTAGAATAG		fwdG
13	CfCl-M3_0011	CDS	seq001	+	10909	11445	537	179	tungsten-dependent formylmethanofuran dehydrogenase subunit D	COG1153	C	MTYVNKPSVPNVVKFDEPTATKRDKLSVMLNTGSDIYQGACKKRGSTLKDEYRHVSGTAYMDPKDMAKLGVKNWDTAIVKTDWGEVVVYVAHSRDAPHEGQIFICKGPWANVVVSPETYCCCDPTYKGVPATIEKSDEQPLLMADLMAEVYKKYSDDETSTGNRLVKLPDNNASNYRS	ATGACATATGTTAATAAGCCAAGTGTACCTAATGTAGTTAAGTTTGATGAACCAACAGCAACAAAAAGAGATAAATTAAGTGTTATGTTAAACACTGGAAGTGATATTTATCAAGGAGCCTGTAAAAAAAGAGGATCCACACTAAAAGATGAATATCGTCATGTATCTGGCACTGCATATATGGATCCTAAAGATATGGCTAAATTAGGAGTTAAAAACTGGGATACAGCTATTGTGAAGACTGATTGGGGAGAAGTAGTTGTTTATGTAGCTCATTCAAGAGATGCACCTCACGAAGGTCAAATTTTCATATGCAAAGGTCCTTGGGCTAATGTTGTTGTAAGTCCTGAAACCTATTGTTGTTGTGATCCTACATATAAAGGTGTGCCAGCGACCATT…	1.2.7.12	fwdD
14	CfCl-M3_0012	CDS	seq001	+	11451	12863	1413	471	tungsten-dependent formylmethanofuran dehydrogenase subunit B	COG1029	C	MAYEKPITDYDYKVENCTCAFCGCNCDDLVYLVKGGEVKGELKDSIVVDGYIDGGHVVGVRHACRLGASKIMEDMDQRLLVPMVRDENGNLVETDWDTALDKAAELIANAVRPVFYGWSETSIETMHYGLELGELVGAVLDNQATICHGPSLQAVQNAGYPVMTLGEVKNRADMIVYTGNNAMNSHPRHLGRYSTFPRGYFRKRGRFDRTVVTMDPRYTDTAKMSDIWVGFEQNGDYEFYNAMRAVLRGKKLEKDIISGIPKEDIENLVEEMKKAQFGALFFGLGLTHTLSKQRNIDIAINLVQDLNKFSKWNLIPMRGHFNVNGFNIFMAFEQGFPYGVDFARGYPRYMNGETNTIDLLTREEPDVFMVIAADPGAHFPSGANRHLANIPVIQIDIHW…	ATGGCATATGAAAAACCAATTACTGACTACGATTATAAAGTAGAAAACTGTACTTGTGCTTTTTGTGGTTGTAACTGCGATGATTTAGTCTATTTAGTAAAAGGTGGAGAAGTAAAAGGTGAATTAAAAGATAGTATCGTAGTTGACGGATATATTGATGGTGGACATGTTGTAGGTGTAAGACATGCATGCCGTTTAGGTGCAAGTAAAATCATGGAAGATATGGATCAAAGATTACTTGTTCCAATGGTTCGTGACGAAAATGGTAACCTTGTTGAAACTGACTGGGATACAGCATTAGATAAAGCTGCAGAACTTATAGCTAATGCAGTAAGACCTGTATTCTATGGATGGAGTGAAACTTCAATTGAAACAATGCACTATGGTTTAGAACTTGGA…	1.2.7.12	fwdB
15	CfCl-M3_0013	CDS	seq001	+	12874	14592	1719	573	tungsten-dependent formylmethanofuran dehydrogenase subunit A	COG1229	C	MEYILKNGIVYDPTNDVEGEKKDVLFKDGKIVDDVSPNAKEIDVTDKLVMAAGVDPHSHIAGPKLVVGRLYRPEDSRRGIIPKKGVTRAETGFSIPSCPATGYRYSRMGYGTVVEAAMPPLEAKHTHEEINTIPNLDIAPLPLFGNNWFTMEYAKEGKIDDLAAFVSYWLKLVKGYGIKLVNPCGGEAWGWGMNVHGVDDPAPYFDVTAREVITALAKANEKLALPHSIHLHPNDLGHPGNYETTVESMKIVKGISKNSPVRNQTVHMTHIQYHSYAGTNWRDFESAASDVAKFINDNDYVTCDVGQITLDETTTMTADGPMEFDLHQLNGLKWANKDIELETASGIVPFIYSGRNSVHSVQWAIGLEMFLLVHNPWQIFLTTDSPNAGPFIRYPRVIS…	ATGGAATACATATTAAAAAATGGTATTGTTTACGATCCTACTAACGATGTAGAAGGAGAAAAGAAAGATGTCCTGTTTAAAGATGGTAAAATCGTTGATGATGTCTCTCCTAATGCGAAAGAGATAGATGTGACTGATAAATTAGTTATGGCTGCTGGTGTAGATCCTCATTCACATATCGCTGGACCTAAATTAGTTGTAGGTCGTCTATATAGACCAGAAGACTCAAGAAGGGGAATTATACCTAAAAAAGGTGTGACTCGTGCTGAAACTGGATTTTCCATACCAAGCTGTCCTGCAACAGGATATAGATATTCAAGAATGGGATATGGTACTGTTGTTGAAGCAGCAATGCCTCCTTTAGAAGCAAAACATACACATGAAGAAATCAACACTATT…	1.2.7.12	fwdA
16	CfCl-M3_0014	CDS	seq001	+	14608	15417	810	270	tungsten-dependent formylmethanofuran dehydrogenase subunit C	COG2218	C	MKIVTFNQKETSQIALEFDELIPDKIYQWEKKDFEKYEVPIGNSRFPLRNYFDVDVEGSAESPADVKIIINGDLTRVKYIGSAMSAGEIVVNSSVDLHCGSEMSGGEIVVNGDAESYAGREMTGGILTIKGNTREFCGASYIGDWRGMTGGTIMIHGSAGKQLGECLTGGEIYVRGDCDILAGIHMTKGYIQIDGDVTRWPGGQMQGGNIVINGKLARLLEGFVDPEIVINPEISGKQLNGKYIKYTGDIARNGKGNLYLDAEKNRNFL	ATGAAAATTGTAACTTTTAATCAAAAAGAAACTTCACAAATAGCACTTGAGTTTGATGAACTCATTCCAGATAAAATTTATCAATGGGAAAAAAAAGATTTTGAAAAATATGAAGTACCTATAGGAAACTCAAGATTCCCATTAAGAAATTATTTTGATGTGGATGTTGAAGGATCAGCTGAATCTCCAGCAGATGTTAAAATAATAATTAACGGTGACTTAACAAGAGTTAAATACATTGGATCTGCTATGAGTGCTGGAGAAATTGTTGTTAACAGTAGTGTCGATCTTCATTGTGGCAGTGAAATGTCTGGTGGAGAAATCGTAGTTAATGGAGATGCAGAAAGTTATGCTGGCAGAGAAATGACTGGTGGCATATTAACCATAAAAGGAAATACT…	1.2.7.12	fwdC
17	CfCl-M3_0015	CDS	seq001	+	15683	15976	294	98	DUF2097 domain-containing protein	COG4013	S	MKEKEITLNPDETLEYIKKNVKKHDTLELSYNRVYAPGDVLDINIEEDWGYEALIVSLRLNGELVNDVVRVNMENIKNDLLEVRHVQDDSDITITVE	ATGAAAGAAAAAGAAATTACTTTAAATCCTGATGAAACCTTAGAATATATAAAAAAAAATGTTAAAAAACATGACACCTTAGAACTATCATATAATAGAGTTTATGCTCCAGGAGATGTTTTAGATATCAATATTGAAGAAGATTGGGGATATGAAGCTTTAATAGTCTCTCTTCGTCTGAATGGAGAGCTTGTTAATGATGTTGTAAGAGTTAATATGGAAAATATTAAAAATGATCTTTTAGAAGTTAGACATGTGCAAGATGATAGTGATATTACAATTACTGTTGAATAA
18	CfCl-M3_0016	CDS	seq001	+	16166	16471	306	102	DUF2097 domain-containing protein	COG4013	S	MVKEMKMNCDLAIEYIMDNVKENDTLELSYNRVFTPGEVLNIDKTHYHGKKGSKVLIHVLEGTSSSTVEVDLEEIKDDLIEVNHIPKNGEEVIISIDKCEY	ATGGTAAAAGAAATGAAAATGAATTGTGATTTAGCTATTGAATACATTATGGATAATGTAAAAGAAAATGACACCTTAGAACTATCATATAATAGAGTTTTTACTCCAGGAGAAGTTTTAAATATTGATAAAACCCATTATCACGGGAAAAAAGGATCAAAGGTTCTTATACATGTATTAGAAGGTACATCCAGTTCTACCGTCGAAGTTGATCTTGAAGAAATTAAAGACGACTTAATAGAAGTTAATCATATACCCAAAAATGGAGAAGAAGTAATAATATCAATAGACAAATGTGAGTATTAA
19	CfCl-M3_0017	CDS	seq001	-	16483	18177	1695	565	NrpR regulatory domain-containing protein	COG1693	K	MFDSEHKMVEILRIINEQDEIIGSKKIAKELQYRGFDIGERAVRYHLKILDERGFTERKGNFGRIITNLGKEELNNALIYDQVDFIFSKSEELIYHSFFDFENGDGNIITCTSSFNYQEGLLNLIKRGFQAGLAISPYIDCQKGKIGDRELIKINTVCATTINGVLLSNGVISQPVYSGLLEVEDYMPKQFNHLISFKNTSITPLGAFTTNKMTSVGDVLETGTGNIPAIFNMVPVSSREKTLSVLEKLKKIGIGGVLNIGKNNEDILGVPITEGMFGLTVIGGVTPLCLVYEGGYDVNIKIGEEILKYENLNPITNPKNVLKQGNYRISNKVQFILSKAWNLFEGVDFDVETHNGNLITNVSIIKKEDLDRSIEVMHSTYKNLSEYVSPYYKIVNDVG…	ATGTTTGACTCAGAACACAAAATGGTTGAAATTCTTAGAATTATAAATGAACAGGATGAGATAATAGGTTCTAAAAAAATAGCTAAAGAATTGCAATATAGAGGCTTTGATATTGGAGAACGGGCTGTTAGATATCATCTTAAGATATTAGATGAAAGAGGGTTCACTGAGCGTAAAGGTAACTTTGGTAGAATTATAACTAACTTGGGAAAAGAAGAATTAAATAATGCCTTAATTTATGATCAAGTAGATTTTATATTTTCGAAATCCGAAGAATTGATTTATCATTCTTTCTTTGATTTTGAAAATGGTGATGGAAATATTATAACATGTACCTCAAGTTTTAATTATCAAGAAGGATTATTAAACCTCATAAAAAGAGGTTTTCAGGCAGGATTG…		nrpR
20	CfCl-M3_0018	CDS	seq001	-	18401	19750	1350	450	glutamine synthetase	COG0174	E	MVDYVDDVIKEVNDKDIKFVRLQFVDINGIPKNISVPLGNNKDEIEDLMNDGMLFDGSSVEGFVEIHESDLVLKPDPQTFSLLPWRPEESGVGRFICDIYTPEGEPFGGDPRSVLKKSLSKIKDIGYKYNIGPEPEFFIVDQDENGDYIPYDMGGYFDVEPLDKGVNFRRQLVNDLEKLGFDLEGSHHEVAPGQNEIAFKFDDALKTADAVITFKQAIKAIVAKMALDEGEKYIVSFMPKPFFGENGSGMHCHQSLFKEGRNLFADDNSETGLSQEAMYFMGGLLEHAAALSAVVAPIVNSYKRLVPGYEAPVYKAYGLKNRSALIRIPAARGQATRIEYRCPDPSCNPYLAFVAMLEAGLDGIKNKIDPGEPTEANIYKMSNDELKKRGIELIPSSLW…	ATGGTAGATTATGTAGATGATGTTATTAAAGAAGTAAATGATAAAGATATTAAATTTGTGAGATTGCAGTTTGTAGATATTAATGGTATTCCAAAAAATATTTCTGTACCTCTTGGTAATAATAAAGACGAAATAGAAGACTTAATGAATGATGGAATGTTATTTGACGGTTCATCTGTAGAAGGGTTTGTTGAAATTCACGAAAGTGATCTTGTTCTTAAACCAGATCCACAAACATTTTCACTTTTACCATGGAGACCTGAAGAGTCTGGTGTAGGAAGGTTCATATGTGATATTTATACTCCTGAAGGAGAACCATTTGGGGGCGATCCTCGTTCAGTTTTGAAAAAATCTTTAAGTAAAATTAAAGACATAGGTTATAAGTATAATATTGGACCT…	6.3.1.2
21	CfCl-M3_0019	CDS	seq001	+	20881	21939	1059	353	Zc3h13a-like ribonuclease			MKVVVDASNVASFGRKEGFKAKLKYLLSLVDALEKRNDSFVIIADASLRHNIDEKEKYIELVNSDFIEEVETGNNADHFILNLAEKEHAKIISNDKFRDFSDEFHDIHYMRIPFSFDGDEIILKESEKPKKVKNILQKICDEILINIERSRFDVYSGKKGIEFSPLNIAKESIIRMDRFSQTNMETKIEGVISKIPMFGKVMDMIESVEASAPHIIFVLVHPKNYKEAVENAGSISITISDRLHLEKNPLIIVRNDLFMKPDVFELNIIYSDEVLDESPFDIEVIINPHDASFIKRNSRSIASTIAGRLSSFKFPIVSVKSNLTLENPGDFDIHLDLKKKNHDKLDNKVQDQ	TTGAAAGTTGTTGTTGATGCATCAAATGTAGCGAGTTTTGGAAGAAAGGAAGGTTTTAAAGCAAAGTTAAAGTATTTACTATCTCTCGTTGATGCATTGGAAAAAAGAAATGATAGTTTTGTAATTATAGCCGATGCATCATTAAGACATAATATTGATGAAAAAGAAAAATATATTGAATTGGTGAATAGTGACTTTATTGAAGAAGTTGAAACTGGTAACAATGCAGATCATTTTATTCTTAATTTAGCTGAAAAAGAGCATGCAAAAATTATTTCTAATGATAAATTCAGAGATTTTTCTGATGAATTCCATGACATTCATTATATGAGAATCCCATTTTCCTTTGATGGTGATGAAATCATATTAAAAGAGAGTGAAAAACCAAAAAAGGTTAAA…
22	CfCl-M3_0020	CDS	seq001	+	22499	23707	1209	403	conserved hypothetical protein			MANNSLLKWIFKLILKYNIVSIGTKYVPSSTIESEYVEMFNFTKTMLIEIEEAKITTESIFYNLLRDVGEKNIPANHKFYELKPAESEIEEYALVSNIITGNDRYLYVELSLSNPLINEFSKIILNSKGEIEEYSSTEIVARMLSKNDAIKIATKIIGIGLSNELNVRAAVGMTAAAAVERSINLNKEIGKLSGIGFTKLGGEYALVFENRFSDPMEDFEDHQNYLFIDMINSTLFTNKYGKDKLVEIMNNIKEFIINECEGTIEGYREGGDDLIAKFPSKSLAIKAGLDAAWFTLNNKTKIRAGIGRTRREAGERAQLADEVTTRTPLSLVNFELANGVYAYYIPSEFTRTILNFIMNKKMKMFAIFLFVFVLSYFFAILGYYELGLGVVFLVIIYGL…	ATGGCTAATAATTCTTTATTAAAATGGATTTTCAAGTTGATACTTAAATATAATATTGTAAGTATAGGTACCAAATATGTTCCTTCTTCCACAATTGAATCTGAATATGTTGAAATGTTTAATTTTACAAAGACTATGCTTATAGAAATTGAAGAAGCTAAAATTACAACTGAAAGTATTTTTTATAACTTGTTAAGAGATGTAGGTGAGAAAAATATTCCTGCAAATCACAAATTTTATGAATTAAAACCTGCCGAAAGTGAAATAGAAGAGTATGCTCTTGTAAGCAATATTATCACAGGTAATGACAGATATCTTTATGTTGAATTATCTCTATCTAATCCATTAATTAACGAATTTTCTAAGATCATACTAAATTCAAAAGGAGAAATTGAAGAG…
23	CfCl-M3_0021	CDS	seq001	+	23751	24692	942	314	PH domain-containing protein	COG3428	S	MFEKDDNEFINEDILYRAQPSLIFSVKKAFILFIFLWIIFTYSEPLKRSIQKLSDPQQNNLMLTSVLQTIHVNETTSIIILVLVFILIIWIAWILIKWVKTEYILTDSRIILKRGVVNLKTDYVMYNHIQDIRLSQGILGRIFSVGNIDIYSGYSKESLKFLNVSTPKKVQKIIFSEMNQDYSFNRNNQFGVNGQFNNNTQFNRDYPEPQHFDNYQENYNHQYRQNPNYQRIYNNNSQEDFDSRIDNVMMDLNRENNFRNKAKSPKFNNRDNYSRNNINSSTFNSKKNQNRKQKIENNENLSIIEKHSRKFKK	ATGTTTGAAAAGGATGATAATGAATTTATAAATGAAGATATTCTCTACAGGGCTCAACCAAGCCTAATTTTCTCAGTCAAAAAAGCATTTATATTATTCATATTTCTGTGGATTATTTTCACATATTCTGAACCATTAAAACGATCTATTCAAAAATTATCAGATCCTCAACAAAATAATCTAATGTTAACAAGTGTATTACAAACTATTCATGTAAATGAAACTACAAGTATAATTATCTTAGTTTTAGTTTTCATCTTAATAATCTGGATTGCATGGATTTTAATTAAATGGGTTAAAACAGAATATATACTTACAGATTCAAGGATAATTCTAAAAAGAGGAGTTGTTAATTTAAAAACTGATTATGTAATGTACAATCATATTCAAGATATTAGA…
24	CfCl-M3_0022	CDS	seq001	+	24734	25651	918	306	ATPase	COG0037	J	MESCSKCGDPKIIIKRKQSGQALCKNCFIENVQKKVMKTIKKEELINKGDKILVALSGGKDSAALLDILYTFYEKRVIDLCAVTIDEGIDKYRDEGVKIATDYAKELGIEHEIVSFKDSFGLTLDEIMANHNHRGSCSYCGVFRRRIINKSAEKLGADKIATGHNLDDETQAILMNYLEGNINNLSKIGPKIESKVFTPKIKPLREIPEYEVGLYGVAKDLNVHRASCPYANTSFRMEISKLMKHLSENHPTIMYSTLKGFDKIKIAIKNQYSNVNSFGKCEICGEPSSGSLCQACSFLKELQFE	ATGGAATCTTGTAGTAAATGTGGTGATCCTAAAATCATTATAAAGAGAAAACAATCAGGTCAAGCTTTATGTAAAAATTGTTTTATTGAAAATGTTCAAAAAAAAGTCATGAAAACTATTAAGAAAGAGGAACTCATTAATAAAGGAGATAAAATTCTTGTTGCATTATCTGGAGGAAAAGATAGTGCCGCTCTCCTTGATATATTATACACATTCTATGAAAAGAGGGTAATAGATTTATGTGCAGTTACAATAGATGAAGGAATAGATAAATATCGAGATGAAGGAGTTAAAATAGCTACAGACTATGCTAAAGAGCTTGGAATTGAACATGAAATAGTTTCATTTAAAGACTCTTTTGGACTAACATTAGATGAAATAATGGCAAATCATAATCAT…
25	CfCl-M3_0023	CDS	seq001	+	25851	27743	1893	631	conserved hypothetical protein			MSKLTKDKLLKRLKKLYKKEEYEKCLKTANKILKNYPNESEVYTIKIDTLLMLDKHDEFKETVCQHLKHSPKSIEDYLTAINYVEKFDNEYKEDLLLFEIIDAGIKRYPDSYDLLMSKLKTFYYTNKFQESITYIDSILNDSEFKKDLMLYKAKLHKLLEENDKALKVYNELLEDYPNDLYILSKKFKTLKILDRHRDVIKILNNMSEVEKRKVDALISECFYYSESYDNENDVGDNSIAFECIEKAIELDPENAYAHFGKATALYAKNEVDDAIDAIYDAIDLDETLVNNPDFNLLFGCLEYEYGDIDEAQKCLSKITFKDYVYEESMDVSIVMLVDSIKKLEEESNESMDMSEPIQIGNGSMILKSSNSESFSQDTALIKHVNFHKSENNSVADRFV…	ATGAGTAAACTAACAAAAGATAAACTTTTAAAAAGGCTTAAAAAGCTTTATAAAAAAGAAGAATATGAAAAATGCCTGAAAACAGCTAATAAAATTTTAAAGAATTATCCTAATGAATCTGAAGTTTATACGATTAAAATTGACACATTGCTTATGTTAGATAAACATGATGAATTTAAAGAGACAGTTTGTCAACATTTAAAACATTCTCCAAAGAGTATTGAAGATTATTTAACAGCTATTAATTATGTTGAGAAATTTGATAATGAATATAAAGAAGATTTATTATTATTTGAGATTATTGATGCTGGTATTAAAAGATATCCTGATTCTTATGATTTATTGATGAGTAAATTAAAAACATTTTATTATACTAATAAATTTCAAGAATCCATTACA…
26	CfCl-M3_0024	CDS	seq001	-	28235	29182	948	316	hypothetical protein			MPTLVGAIYIDNAKLNVLNSKFNDNEASNGGAISINGKSNANINNSIFTNNSADGNGGAINMEDGEISVDNSKFVSNFAKTRGAGIYNHMGKFTINGTDFDGNYLTTDTGVYYMGGGAIFNDLGSDSTITRSKFNDNKANKAGGAIYNVDGTNLIISDSIFNKNSAVYGSAIINDWGDNLTIKNTSFDSNNAAQSGAIYIGSAYSSPHPSVNVFVIDSNFTNNYAGSWGAITIGNSKDYVNVVGSRFDSNSAFRGGAIMNWAGYLNVSGASSFTNNFASYEGGAIDNTWGKSLIISNDTIFSNNKPNDIGTRGSV	GTGCCGACCTTGGTTGGAGCGATCTATATTGACAATGCAAAACTGAATGTTTTGAATTCCAAATTTAATGACAATGAAGCTTCTAATGGTGGAGCTATCAGTATAAATGGAAAAAGTAATGCCAACATTAATAATTCTATTTTCACCAATAATAGTGCTGATGGTAATGGTGGGGCAATTAATATGGAAGATGGTGAAATTTCAGTTGATAATTCTAAGTTCGTGAGTAATTTTGCTAAAACTCGTGGTGCTGGAATCTACAATCATATGGGTAAATTTACAATCAATGGCACTGATTTCGATGGCAATTATCTAACCACAGATACTGGTGTTTACTATATGGGTGGTGGTGCGATATTCAATGATCTTGGTAGTGATTCAACTATAACCCGCTCAAAA…
27	CfCl-M3_pg_001	Pseudogene	seq001	-	29151	29984	834	x	Pseudogene of conserved hypothetical protein			MISLKKMLFVFALSACILSVSANPIHLDKNINSILNPLIGDNNVVYVSVDGTGDGSSPSSPLGSMKQALNISKANGIIKVSNGVYKGIEHTGMMIDRNITIEGDSDTVFDGEKINFIFMANGQGLNVNVSNIKFKNARSQHGPGYHGYASVNHLKNCIFEDNNADTGAGATGFSNAVAVLENCTFKGNSADQFAGATSSWVGSNVTLIKCVYENNSVGSDGACIRATGSQLTVIDTTFKNNQAEKKGIIHADENAEVNIINTTFANNSADLGWSDLY	ATGATAAGTTTAAAGAAAATGTTATTTGTGTTTGCTTTAAGTGCTTGTATTTTAAGTGTTAGTGCAAATCCAATACATTTGGATAAAAATATTAATAGTATATTGAATCCATTAATTGGAGATAACAATGTGGTTTATGTTTCTGTCGATGGAACTGGTGATGGTTCTTCTCCTAGTTCTCCTTTAGGAAGTATGAAGCAAGCTTTAAATATAAGTAAGGCAAATGGAATCATTAAAGTTTCAAATGGTGTTTATAAAGGAATTGAGCACACTGGAATGATGATTGACAGAAACATAACGATTGAAGGTGATTCAGACACTGTATTTGATGGAGAAAAAATAAATTTCATCTTCATGGCAAATGGTCAAGGATTAAATGTTAATGTATCCAATATAAAA…
28	CfCl-M3_0025	CDS	seq001	-	30134	30685	552	184	hypothetical protein			MLKNKLFAMAMISLMIASSVAMASAALQPGNDPTAQNNFALYSQLLHVTNSSFVLSFYNGGVDLDSNHTLSLNSDKDVWVCYFNNDKYTDDGGNVINVPEGATSYALYNQQTKLSTGKIPIDLKVTVKFSDTNQGNSTKSFSSEYPGNALKILPRLPPGVIPLDNSHEWKVDSRGSVYYDVVA	ATGTTAAAAAATAAGTTATTTGCAATGGCAATGATTTCATTGATGATTGCAAGTTCAGTAGCAATGGCATCAGCAGCACTCCAACCAGGAAATGATCCAACTGCACAAAATAATTTTGCTCTGTATTCACAGTTATTGCATGTTACTAATTCAAGCTTTGTTTTGAGTTTTTATAATGGTGGTGTGGACTTAGATTCTAATCATACCCTATCACTTAATAGCGATAAAGATGTATGGGTTTGTTATTTTAATAATGACAAGTATACTGATGATGGGGGTAATGTGATTAATGTGCCAGAGGGTGCTACTTCTTATGCACTGTATAATCAACAGACAAAATTATCAACTGGAAAAATACCTATAGACCTAAAAGTTACTGTTAAATTCTCAGACACAAAC…
29	CfCl-M3_0026	CDS	seq001	+	31979	33802	1824	608	ribosome biogenesis/translation initiation ATPase RLI	COG1245	J	MVIGIISNNRSYGEVMTRIAILDEDRCQPKKCNYTCIEYCPGVRMEEDTIIINEKNKKPLISEELCTGCGICTNRCPFKAINIINLPEVLNDPIHRYGQNSFELFGLPVVDEGSVVGILGQNGIGKSTIMRILSGELIPNLGDWEKKENSLEYVIDHYKGTQLQKYFKNLLNSQIKVIHKSQMVDQLSKFVKGNVGQLLKNIDEVDKFDKIVGDLQLENVLNRDIENLSGGELQRLAIGASVLRDGDFYYFDEPSSWLDVSQRLNIVKVIRSLADEGKSVMVIEHDLATLDAISDYVHIIYGKPGAYGVVSQMKGVRVGINAYINGFLKEENVRIRKQAIEFNVHAPRAADEGEILTSYGQIKKIYDGFSLLVDAGELYHNEIVTAFGSNGIGKTTFAK…	ATGGTAATAGGAATAATAAGTAATAATCGTTCGTATGGTGAAGTAATGACCAGAATTGCAATATTAGATGAAGATAGATGTCAACCAAAAAAATGTAACTACACCTGTATTGAATACTGTCCTGGAGTTAGAATGGAAGAAGACACGATCATAATAAATGAAAAAAATAAAAAGCCATTAATATCTGAGGAACTATGTACTGGTTGTGGTATATGTACAAATCGATGTCCTTTTAAAGCTATTAATATTATAAATCTTCCAGAAGTGTTAAATGATCCAATACACAGATATGGGCAAAATAGCTTTGAACTCTTTGGATTACCAGTTGTGGATGAAGGTTCTGTAGTTGGAATTCTTGGTCAAAATGGTATAGGGAAATCAACAATTATGAGAATACTT…
30	CfCl-M3_0027	CDS	seq001	-	33950	35665	1716	572	dolichol-phosphate mannosyltransferase	COG0463	M	MVFILSWLFAIFMVIIAYLKTGNSVRDNSSVSIVIPAYNEEKDIGSIVSIVKKISYVDEVIVVDDGSYDKTVAKANEAGASVISHTSNQGKGSAIETGLKHSKGVIVAFIDGDLQNLSTDQVDAMVKPIMEGKTDITKTKFKRKNGRVTELTAKPLLNFFFPEIKLEQPLSGQFAGKRSALTKIRMEKDYGVDVGIILDADANGLKVEEVDIGEVKHDSSSLEDLHNMANEVVRTVVNRSMEYGRISLIDTIGTYIRSALLGLSLITLGLFILFYVYIPDVIGIVIFVAGIIISIYYMIKLITKTYKLFKKRGNRNFIKSFAIMHLPVLISGIVLILMVSTFITAINFSNGQISLELTSKRLTIFPGSSSNPQLSLKGPYKIESALENESDIIKMPSDA…	ATGGTGTTTATTTTGTCATGGCTATTTGCAATTTTTATGGTTATAATTGCTTATCTAAAAACAGGAAACAGTGTAAGAGATAATTCATCAGTTTCTATTGTTATTCCAGCATACAATGAAGAAAAAGACATTGGATCTATTGTTTCAATTGTTAAAAAAATATCCTATGTAGATGAAGTTATCGTAGTTGATGATGGGTCTTATGATAAAACAGTGGCAAAGGCAAATGAAGCTGGAGCATCAGTTATATCCCATACAAGTAATCAAGGAAAAGGATCAGCTATTGAAACAGGACTTAAACATTCAAAAGGAGTTATTGTTGCTTTTATTGATGGAGATCTTCAAAATTTGAGTACAGATCAAGTTGATGCAATGGTAAAACCAATTATGGAAGGGAAA…
31	CfCl-M3_0028	CDS	seq001	-	35923	37194	1272	424	UbiD family decarboxylase	COG0043	H	MKEFLKKFEKDFNVVEIDEEISTVFDATKILNKYPRDIVILNNPKGHNIPIISGLCNTREKIAKAINCEKDEIIHRMIYAMDNPIKIKKTLKLSNYNTIEPDLYKLPILTHFKKDGGAYITSGVVFAKDPETNVPNASIHRMLVLSKDKLAIRIVPRNLYTYFNKAKNMKKDLDIAIAIGLNPAVLLASTSSIPIDKDEMEVANSFKEGNLKLLNLGNLRVPEADIILEGKILYNETAKEGPFVDLTNTYDHIRDEPVIQLTNIHIKKDNPYYHSIIPAGFEHKLLQGLPQEPRIYKSVKNTIPTVKNVLLTEGGCCWLHAAIAIEKQSQGDGKNALLAALSSHPSLKHAVVVDKDINIFDSQDIEYAISTRVKGDEDIIIVPNTRGSSLDPVALPDGT…	ATGAAAGAGTTTTTAAAGAAATTTGAAAAGGACTTTAATGTTGTTGAAATTGATGAAGAGATTTCAACTGTCTTTGACGCTACTAAGATATTGAATAAGTATCCACGAGATATTGTTATTTTAAATAATCCAAAGGGACACAATATTCCAATAATCTCTGGTTTGTGTAATACACGAGAAAAGATTGCAAAGGCAATTAATTGTGAAAAAGATGAGATTATTCATAGAATGATTTATGCGATGGATAATCCAATCAAAATCAAAAAAACATTAAAATTAAGTAATTACAATACTATTGAGCCTGATTTATATAAATTACCAATTTTAACTCATTTTAAAAAGGATGGTGGAGCTTACATAACTTCAGGTGTTGTTTTTGCTAAAGACCCTGAAACTAAT…
32	CfCl-M3_0029	CDS	seq001	-	37169	38230	1062	354	N5-carboxyaminoimidazole ribonucleotide mutase	COG0041	F	MVPEVLIILGSGSDLKIAKRTMDILEELQISYGLKIASAHRTHEKVKNVVIKGTEVGIKVFIGVAGLAAHLPGVIASFTHRPVIAVPVDVSLSGLDSLLAAVQTQFPASVATVGINRGDNAGILAAEILGIDDENIRTNLSKLRESHRNKVYCSEEEILSEIRGSYFKNFELNQNIEDKDNFSSVSKMDNSFDVDHMDNNLNSFVDVAVILDSYLNIKVAETILEILNKLDISHDFKITSPIANPIEFSDHINRMKDVKLFVGIGGSSAVITGSIVALIETVVIGVPCSNQLNGLDALLSMVNMPPGVPVATVGIDSGENAALLIGRILGIHDKKIETDLKGEIDNERVFKEI	ATGGTTCCTGAGGTATTAATAATTCTTGGTAGTGGAAGTGATTTAAAAATAGCTAAAAGAACTATGGATATTTTGGAAGAACTTCAAATATCTTATGGTTTAAAGATTGCATCAGCTCATAGAACCCATGAAAAAGTTAAAAATGTAGTAATCAAAGGAACTGAGGTTGGAATTAAAGTTTTCATAGGAGTAGCTGGTCTTGCAGCACACTTACCTGGTGTAATAGCTTCTTTTACCCATAGACCTGTAATAGCTGTTCCTGTGGATGTAAGTTTATCTGGACTTGATAGTTTATTGGCAGCTGTTCAAACACAATTTCCTGCTTCAGTTGCTACTGTTGGAATTAACCGTGGAGATAATGCTGGAATTTTAGCTGCTGAGATTTTAGGTATTGATGAT…	5.4.99.18	purE
33	CfCl-M3_0030	CDS	seq001	-	38526	40115	1590	530	AAA family ATPase			MKLLPVGISTFSKIIENNYVYVDKTKEIHNLLTTGEIYFLSRPRRFGKSLLLSTLESLFKGEKELFEDLYIYDKWDWEQSYPVIHLDMSEINSESGEKLKKTLKESLINTAEKNNISLGNDEYNTMFYELIEKIHTKTGKNVVVLVDEYDAPLVDNISDETVLDDVKEVMNSFYKILKSKNEFLRFVFLTGVSRFSGVSVFSGLNNLDDITLNKDFSTICGYTENELESYFDEYIDVLAYRSDSSYDECLEDIKFCYDGYSWDGEVSLYNPYSTLKLFRENEFSNYWFSTGTTSLLMRTIKNRSLGHDDIEGLFETSNLSKNDLMDFESVSDDITALLFQTGYLTIEKISKKRRSVSYFLGFPNMEVKNSFYENLLSTFTDYSNKNVRFINKHLHDAFL…	ATGAAACTCTTACCAGTAGGAATATCAACATTTTCAAAAATAATAGAAAATAATTATGTTTATGTGGATAAAACTAAAGAAATTCATAATCTCCTCACAACAGGAGAAATTTATTTTCTTTCTCGTCCTCGTAGATTTGGTAAGTCATTATTGTTAAGTACTTTGGAATCTCTTTTTAAAGGAGAAAAGGAGTTATTTGAAGACCTTTATATTTATGATAAGTGGGATTGGGAGCAGTCATATCCTGTGATTCATTTGGATATGAGTGAGATTAATTCAGAATCAGGAGAAAAACTGAAAAAAACATTGAAAGAATCGCTTATTAATACGGCTGAAAAAAATAACATTAGTTTAGGGAATGATGAATATAATACCATGTTTTATGAATTAATTGAAAAA…
34	CfCl-M3_0031	CDS	seq001	-	41136	42725	1590	530	AAA family ATPase			MKLLPVGIQTFSELIENNYVYVDKTREIHTMVTTGKIYFLSRPRRFGKSLLLSTLESLFKGEKELFEGLYIYDKWIWERSYPVVHLDMSEIKSKSSEILENSLINQIKRIAKEKKINLESDIVPDIFVELIDEVHTKFGKKVVVLVDEYDAPLVDNISDEAVLDDVKEVMNSFYKILKSKNEFLRFVFLTGVSKFSGVSVFSGLNNLDDITLNKDFSTICGYTENELESYFDEYIDVLAYRSDSSYDECLEDIKFCYDGYSWDGEVSLYNPYSTLKLFRENEFSNYWFSTGTTSLLMRTIKNRSLGHDDIEGLFETSNLSKNDLMDFESVSDDITALLFQTGYLTIEKISKKRRSVSYFLGFPNMEVKNSFYENLLSTFTDYSNKNVRFINKHLHDAFL…	ATGAAACTTTTACCAGTGGGAATACAGACTTTTTCAGAGTTAATTGAAAATAATTATGTTTATGTGGATAAAACCAGAGAAATCCACACTATGGTTACAACAGGGAAGATTTATTTTCTTTCTCGTCCTCGTAGATTTGGTAAGTCATTGTTATTAAGTACTTTGGAGTCTCTTTTTAAAGGAGAAAAGGAGTTATTTGAAGGTCTTTATATTTATGATAAATGGATTTGGGAGCGGTCATATCCTGTGGTTCACTTGGATATGAGTGAGATTAAATCTAAGTCGTCTGAAATCTTAGAGAATAGTTTAATTAATCAAATTAAAAGAATAGCTAAAGAAAAAAAGATTAACTTAGAAAGTGATATTGTACCAGATATTTTCGTTGAATTAATCGATGAA…
35	CfCl-M3_0032	CDS	seq001	+	43750	45051	1302	434	alpha-1,2-fucosyltransferase			MLSIELWGGTGNQMFQYALIRSLSQDLKENFSLNKFQYDLVNILFRRQSHERYNLSHFNIQENFSQSINQLTINFFLNIVFRNLNLKFRKKINSKWNIIQEEHIFNSFDSYNPNLKETIKNLKGDKFLIGNWMNEEYFRHNKYLILEEFKIMTPPTKKNSDLIKEISSNNSIALCVRRGDYTEPYNKAQIGVTTLNYFLNSVDLIVKKVDDPVFYIFSNDPEWVKENIKIDYPTVFITHNGVDKDYEDLRLMSTCKHFIISNSTFHWWGAWLSSNEGKIVIAPDPWLNTHTNNSIAPNNWIKLKCDRSDLFRKSSNKIFEINHDKILKIGKNEKLNLGSLNSFKESYEKDCIVKIIIESSENGFLKIEHPNLDSIKMTNNDLINSINVAFYKGSSERYL…	ATGTTATCTATTGAATTATGGGGTGGTACTGGGAATCAAATGTTCCAATATGCATTAATAAGATCACTCTCTCAGGATTTAAAAGAAAATTTTTCACTAAACAAATTTCAATACGACTTAGTAAACATCTTATTCAGAAGACAGAGTCATGAACGATACAATTTAAGTCATTTTAATATTCAGGAGAATTTTTCTCAATCAATAAATCAATTAACAATTAATTTTTTCTTAAATATAGTTTTTAGAAATTTAAATTTAAAATTTAGAAAAAAAATCAATTCAAAATGGAATATCATCCAAGAAGAACATATTTTTAATTCTTTTGATAGTTATAATCCTAATCTAAAAGAAACCATCAAAAATCTGAAAGGAGATAAATTCTTAATTGGAAATTGGATG…
36	CfCl-M3_0033	CDS	seq001	-	45061	48810	3750	1250	non-ribosomal peptide synthetase	COG0318	I	MKKNKNFDSLFYDLVQDMDETILPYDKIDNTSEKSEKEFILDSTLSENLLSDHNISLDILFLSAMLFTLTKFIYSKEIIVTKLKENNQNKFSKLIIAKSIDTKITVRDYLNQMEDLIAKVEQYDSIFFEEIKEQFDLDLSHFQYHYQKYRYQRDDEKCDYDFDIPGSDFTVLINEVNESEIKIKIFYSSNFYSEKTVQLFYNSLLIILKEFKNKHKLLKDIRIGLRIDEIIKNEIDKFIEPEQFLLNELFEKVVIQNRDKIALISSDRSLTFEELNREANKIANNLLKKGLNIDDRVIIKFERSFNLIIAILGVMKAGGTFIIVSPDDSIQRIELIKKDTKAKYIIDMGNIDNYKTGSDENPKIDLKPEHLIYISYTSGSTGKPKGVMVTHKSMAYSLK…	ATGAAAAAAAATAAAAATTTTGATAGTCTTTTCTATGATTTAGTTCAAGATATGGATGAAACAATTTTACCTTATGATAAAATAGACAATACGAGTGAAAAATCTGAAAAAGAGTTCATTTTAGATTCAACTTTATCTGAAAATTTATTAAGTGACCATAACATTAGTTTAGATATTCTTTTTTTATCAGCAATGCTTTTCACCCTAACTAAATTTATATATAGTAAAGAGATTATTGTCACAAAATTAAAGGAAAATAACCAAAATAAATTTAGTAAATTAATAATAGCTAAAAGCATTGACACGAAGATTACTGTGAGGGATTATTTAAATCAGATGGAAGACTTAATAGCTAAAGTAGAGCAGTATGATTCAATATTTTTTGAGGAAATTAAAGAA…
37	CfCl-M3_0034	CDS	seq001	-	49001	49933	933	311	GDP-L-fucose synthase	COG0451	M	MSMDKDSLIYVPGANGLVGSGIIRRLEELNFNNILVKPHSELDLTQQVDVNDFFESEKPEFVFLAAAKVGGIEANRKSPAEFFYQNSMIANNVVHASYQNNVTKLLFLGSSCIYPKNSKQPIKEEFLLSGYLEETNEAYAIAKISGLKMCQYYKSQYGRNFISAMPTNLYGINDNFNLEDSHVLPALIRKFHEAKISNDSKVEIWGTGKPMREFLHVDDLADACIFLMNNYNGLSHVNVGTGKDISIKDLALLIKDIVGFKGDLYFNTSKPDGMFRKLLDVSKLLNLGWRNRVSLRDGILDTYKWYVKNY	ATGTCTATGGATAAAGATTCTTTAATATATGTTCCAGGGGCTAATGGTTTGGTTGGTTCTGGAATTATAAGGAGACTTGAAGAGTTAAATTTTAATAATATCCTTGTTAAACCTCATAGTGAGTTAGATTTAACACAACAAGTAGATGTTAATGATTTTTTTGAGTCTGAGAAACCAGAATTTGTTTTTCTTGCAGCTGCAAAAGTTGGTGGAATTGAAGCTAATCGTAAAAGCCCTGCTGAGTTCTTCTATCAAAATTCAATGATTGCAAATAATGTTGTTCATGCTTCTTATCAGAATAATGTGACTAAACTACTATTTTTAGGAAGCTCTTGTATCTATCCCAAGAATTCTAAACAACCCATAAAAGAGGAATTTTTGTTATCTGGATATTTAGAA…	1.1.1.271	fcl
38	CfCl-M3_0035	CDS	seq001	-	50039	51019	981	327	nucleoside-diphosphate sugar epimerase	COG0451	M	MKKKLITGGAGFIGFHLAKCIYDIDSELTLIDNLSRGSIDDEFQEFIQKPNVNFINTDMTNTDFFDELGDYYDEIYHLAAINGTKNFYLHPENVLKVNILSLMNMLEYINKDNCGKFLFTSSSEVYAGTIEEYMESNYIPTKEDIPLSINDVFNPRFSYAGSKIIGELLTINILKSKNVKFSIVRYHNIYGHRMGYDHVIPEFCKRIFIKMDPFPIFGGYETRAFCHVFDAVSATKLVMESDKTNGEILHIGNSSEEVEIIEVAKQLFDISGFNPTLDVQEAPSGSVKRRCPNTNKIEKLIGYKPKISLKDGLADVYSWYLKDFFK	ATGAAAAAGAAGTTAATAACTGGTGGAGCTGGATTCATTGGATTTCATTTGGCGAAATGTATCTATGATATTGACTCTGAATTAACATTAATCGATAATTTATCACGTGGGAGTATTGATGATGAATTTCAAGAATTCATACAGAAACCTAATGTTAATTTTATAAATACAGATATGACCAATACAGATTTTTTTGATGAGCTTGGTGATTATTATGATGAAATATATCATTTAGCTGCAATTAATGGCACGAAAAATTTCTATCTTCATCCAGAAAATGTTTTAAAAGTCAATATCTTATCTTTAATGAATATGCTTGAATATATAAATAAGGATAACTGTGGAAAATTTCTTTTCACATCTTCATCTGAAGTTTACGCTGGTACAATTGAGGAATAT…
39	CfCl-M3_0036	CDS-edge	seq002	+	805	1095	291	97	conserved hypothetical protein partial			LGNIAVGEYGEDICKKAVRRITSSKILCDIVKCAKYSEIRKDCVKRISNKNVLKEVIEFDEEKEVRLAAERQLNYFDSDVRIGTTKSSQIRKILRY	TTGGGAAATATTGCTGTTGGGGAATACGGTGAAGATATTTGCAAAAAAGCTGTCAGAAGAATTACTTCAAGCAAAATTTTATGTGATATTGTTAAGTGTGCTAAATATTCTGAGATTCGTAAAGATTGTGTTAAAAGAATTAGTAATAAAAATGTGTTAAAAGAGGTAATAGAATTTGATGAAGAGAAAGAAGTTCGTCTTGCAGCAGAAAGACAATTAAATTATTTTGATAGTGATGTTAGGATTGGCACCACGAAGTCAAGTCAAATCAGAAAGATACTTCGATATTAA
40	CfCl-M3_pg_002	Pseudogene	seq002	+	1407	1610	204	x	Pseudogene of conserved hypothetical protein			MSIKHELNKDQRKVGDMIIYDDIDEIIDFDVDSPSDEIDDTDDNIISVEMPDYSGDEDKEIVMITNI	ATGAGTATAAAACATGAATTAAATAAAGATCAACGAAAAGTTGGAGATATGATTATATATGATGATATTGATGAGATTATAGATTTTGATGTTGATAGTCCAAGTGATGAGATTGATGACACTGATGATAATATTATTAGTGTTGAAATGCCTGATTACAGTGGAGATGAAGATAAGGAAATAGTCATGATAACCAATATTTAA
41	CfCl-M3_pg_003	Pseudogene	seq002	+	1840	2370	531	x	Pseudogene of conserved hypothetical protein			MPLNTTLSIIPRIPNNRPIDYISQKELMEGMFIVADKSFTSTKENLFNKTGRLFGFKNIGDKLYKNLDDVFRELLDTGCIVLENEIVKTNSFKIYKDNIHELKRVYENKEKNILDMIGSYFSSEKEMYDKFIAEFNRLSEAILKEIDSALNFIYMAPGHIRKVVDEIEERINVINH	ATGCCTTTGAATACTACCTTATCAATAATTCCAAGAATACCAAATAATCGTCCAATTGATTATATCAGTCAAAAAGAACTGATGGAAGGAATGTTTATTGTTGCAGATAAATCTTTCACTTCTACGAAAGAAAATTTATTCAATAAAACTGGAAGACTTTTTGGATTTAAGAACATTGGAGATAAACTTTATAAAAATTTAGATGATGTATTTAGAGAATTGTTAGACACTGGATGTATAGTTCTTGAAAATGAAATAGTTAAAACTAACTCATTTAAAATTTATAAAGATAATATTCATGAACTAAAAAGAGTATATGAAAACAAAGAGAAGAATATTCTGGATATGATTGGGAGTTATTTCTCTTCAGAAAAAGAAATGTATGATAAGTTTATAGCT…
42	CfCl-M3_pg_004	Pseudogene	seq002	+	2367	2651	285	x	Pseudogene of conserved hypothetical protein			MIDNINDFTTELEVIEKYDKIIPDLKVVYQEKEYIAQKLIKERFPPPQFTYDRFMNEIDSCNEIFYNQIDLTSNIISMAPGLTIKALNGLKKKV	TTGATAGACAATATAAATGATTTCACTACTGAATTGGAAGTAATTGAAAAGTATGATAAGATTATCCCAGATTTAAAAGTAGTTTATCAAGAAAAAGAATATATTGCCCAGAAACTAATTAAAGAGCGATTTCCTCCACCACAATTTACTTATGATAGGTTTATGAATGAAATAGATAGTTGTAATGAAATATTTTATAATCAAATAGATTTAACATCAAATATAATTAGCATGGCTCCAGGACTCACGATTAAAGCATTGAACGGGCTTAAAAAGAAAGTATAA
43	CfCl-M3_0037	CDS	seq002	+	3221	4867	1647	549	transposase	COG3666	X	MTIKDYNKDMEFLLPMKLKDYVEPSDNCLLVEKVIESMKGTKRYKKEFKKYKKAHKFKPGQSAYNMEMMLTIIIAGAIDGIFSARKLSKAVKRDVAYMYLSGYQMPDHSTISRFKNEHKELIKYVFESTVELAKKAGMLNLSRIAVDGSKYKANAGLNKKILAKEDFLPEDALERLFTADKEEDEIYGDKDSETVMEDLQTQNKVNNLIKKQLKEDFDAEMTFTEPNKVDQEKIDEAIDKAIKDNAKVVSTTDKEARFMKSHNQAGFFFNVQHVVDGNHFIIAMDINNESNDYNSFIPLYEQANENVDGLPENCQVLADNGYSNKENIEYCENNNIDAYIQSRQLSTLNNNKNPIDDFSLLNFYWNEEKQGYICPGNQILTHQGKTPKKGKDIYYTTQC…	ATGACTATCAAAGATTATAATAAAGATATGGAGTTTTTACTGCCGATGAAGCTAAAAGATTATGTTGAACCATCGGATAATTGTCTTTTAGTGGAAAAAGTCATAGAGTCCATGAAAGGCACGAAAAGGTACAAAAAAGAGTTCAAAAAATATAAAAAAGCTCATAAGTTTAAACCTGGGCAGTCTGCTTATAATATGGAAATGATGTTAACTATAATAATAGCTGGTGCTATTGATGGTATTTTCAGTGCTCGTAAGTTATCCAAAGCTGTCAAAAGAGATGTTGCTTACATGTACCTATCTGGCTATCAAATGCCAGACCACTCCACAATCAGCCGATTTAAAAATGAACACAAAGAATTGATCAAGTATGTTTTTGAATCCACTGTTGAATTAGCT…
44	CfCl-M3_0038	CDS	seq002	+	5415	6026	612	204	DUF488 domain-containing protein	COG5483	S	MEIHTIGHSTHEIEYFIELLQKHEIDQVLDVRSTPYSKHAPQFNKKQLKKELEANEICYKFVGDSFGARQEDPKLYSEDGILDFNKVMKSQKFRNTFNKVMDNINRANFVLMCSEKDPLNCHRSILISNAFSKENVKVNHILSGGEVETQIDFENRLLDLYNYRRKPQETLDFHFNKNNNEIDYVKKAYEKRNKDIGYSITSK	ATGGAAATTCATACTATTGGGCATTCTACACACGAAATAGAATACTTCATAGAACTATTACAAAAACATGAGATTGATCAAGTTTTAGATGTTAGAAGCACTCCTTACTCTAAACATGCTCCTCAGTTTAATAAAAAACAATTAAAAAAAGAACTTGAAGCCAATGAAATTTGTTATAAATTTGTTGGTGATAGTTTTGGAGCAAGACAAGAAGACCCAAAATTATATTCTGAAGATGGAATCCTTGACTTCAATAAAGTTATGAAGTCCCAAAAATTTAGGAACACCTTTAATAAAGTCATGGATAATATTAATCGTGCTAATTTTGTGCTTATGTGTAGTGAGAAAGATCCATTAAATTGTCATCGTTCCATCCTAATTTCAAATGCTTTTTCAAAA…
45	CfCl-M3_0039	CDS	seq002	+	6046	6483	438	146	DUF488 domain-containing protein	COG5483	S	MEIYTLGSSKKSAEEFFKIINNNSIEFLIDIRLNNQSQLLGFSKGRDLEYLLKEICDCNYSHEDNFAPTKEILDDYKKKNISWDEYESKYKHLLEKRNITQYFDEKYGDNKTIVLLCSEPTPENCHRRLLAEKLSKNKDYNIIHL	ATGGAAATATATACATTAGGATCTTCAAAAAAATCTGCTGAAGAATTTTTTAAAATTATAAATAATAACAGTATAGAATTTCTTATTGATATTAGATTAAATAACCAGTCGCAACTATTAGGTTTTAGTAAAGGTAGAGATTTAGAATATTTGTTAAAAGAAATATGTGATTGTAACTATTCTCATGAGGATAATTTTGCCCCCACTAAAGAAATTTTAGATGATTATAAAAAGAAGAATATTTCTTGGGATGAATATGAGAGTAAATACAAACATTTACTTGAAAAAAGAAACATAACACAATACTTTGATGAAAAATATGGGGATAATAAAACTATTGTTCTCTTATGCAGTGAACCCACTCCAGAAAATTGTCATAGGCGATTGTTAGCTGAAAAA…
46	CfCl-M3_0040	CDS	seq002	+	6512	7168	657	219	conserved hypothetical protein			MSRIRVIILTKSSMKNSYCVAGINCSDNQWVRLVSENGTCSPALSKKMLYSDVGIIYPLDIVEVHIKNNPQDYRFQKENRLLDEKYPIKKVGKISFKKFLNFHPPENHELIFGNNHGSIHSNHEKLASINYSLMFIKVDNLRIHGPMLRKIKLDFTYNNVEYHEFSLTDPGYKNYLQDSNYLKDAQNKILDSSYLVISFPEEKYSTYYYKFIAKIFQY	ATGTCAAGGATAAGAGTAATTATTCTAACAAAATCCTCTATGAAGAACAGCTATTGTGTGGCAGGAATAAATTGTTCTGATAATCAATGGGTAAGATTAGTTAGTGAAAATGGAACATGTTCTCCAGCACTCTCCAAAAAAATGTTATATTCTGATGTGGGAATTATTTATCCTTTAGATATAGTTGAAGTCCATATAAAGAATAATCCTCAGGATTATAGGTTTCAAAAAGAAAACAGGTTGCTGGATGAAAAGTATCCTATTAAAAAAGTGGGGAAAATTTCTTTTAAAAAATTTCTTAATTTTCATCCTCCAGAAAATCATGAACTTATTTTTGGGAATAATCATGGGAGCATCCATTCAAATCATGAAAAATTAGCCTCTATCAACTATTCTTTA…
47	CfCl-M3_0041	CDS	seq002	-	7580	8347	768	256	Fe3+-siderophore/B12 ABC-type transporter FepC	COG1120	PH	MNYFEMIDGKGSYDKRVIFEDINFRIGKGDIFTILGPNGIGKTTLLKSMLGIKSLDEGNVLVNGENLKNLSHKEISKVMAYVPQVHSYTFPFKVIDVVLMGRSPHINLVDTPEEKDIKIAEKSLEQMGIYHLKDKEYSYLSGGEVQLVFLARALTQEASILVLDEPTSHLDFGNQIRFLKTVDKLSKDNLAIIMTSHYPDHCFISSDKVAIMQNKKFIDIGSPDDVVVPTNLKKAYDLNINVVELDNGRKICVWE	ATGAACTATTTTGAAATGATTGATGGTAAAGGATCATATGATAAAAGAGTAATATTTGAAGATATTAATTTTAGAATTGGAAAAGGAGATATTTTCACTATTCTTGGACCAAATGGAATAGGAAAAACAACATTACTTAAGTCAATGCTTGGAATCAAAAGTTTAGATGAAGGAAATGTTTTAGTTAATGGAGAGAACCTAAAAAATTTATCCCATAAAGAAATATCCAAAGTAATGGCTTATGTTCCTCAAGTTCATAGTTATACTTTCCCATTTAAAGTTATAGATGTTGTTTTAATGGGAAGATCTCCACACATTAACTTGGTTGACACTCCAGAAGAAAAAGATATTAAAATAGCTGAAAAGTCATTAGAACAAATGGGAATATATCATTTAAAA…	3.6.3.34	fepC
48	CfCl-M3_0042	CDS	seq002	-	8360	9946	1587	529	AAA family ATPase			METELQELPISVQSFRKLRDNNYLYVDKTKDIFNIAKNEKSYFLSRPRRFGKSLLISTLENLFLGNKELFKDLYIHDKWDWNGTYPVIRIDLGERSHKTGEELKRSLNIFLTEMAEENNIKLNYENHNDKFGELIKKLHKTQNKKVVVLIDEYDKPILDNISYPDVRGVMKEILHDFYQILKSQDDNLRFLFITGVTRFVGTSIFSGLNSPDDITLNNKFPTICGYTQSELEHYFKPYMDVLAKEVNLGVNELLVGIKDWYNGYSWNGENFVYNPQSILSLFNNMFFNNYWFKTGTPTFLLKILKTKTNLNKILNQVEAGFEISDSYDPENIPIIPLMFQSGYLTISKKETIDLKPKYTLDIPNKEVNDSLIKYLLNIYIDYPLNDVDSLRNRMRTNFL…	ATGGAAACTGAATTACAAGAATTGCCAATAAGTGTCCAATCCTTCAGAAAACTGAGAGACAACAATTATCTTTATGTGGATAAAACAAAAGACATCTTCAATATTGCAAAAAATGAAAAATCATATTTCCTATCACGTCCAAGAAGATTCGGTAAATCACTACTAATCAGCACACTCGAAAACCTATTTTTAGGAAACAAAGAACTATTCAAAGACTTATATATCCATGATAAATGGGATTGGAATGGCACATATCCTGTTATCAGAATAGACTTAGGTGAAAGATCACACAAAACAGGAGAAGAGCTAAAAAGATCATTAAATATTTTCTTAACAGAAATGGCTGAAGAGAACAATATAAAACTAAATTATGAAAATCACAACGACAAATTCGGAGAA…
49	CfCl-M3_0043	CDS	seq002	-	9953	11530	1578	526	AAA family ATPase			MGKKLQELPISIQSFRKLRDNNYLYVDKTKDIFNIAKNEKLYFLSRPRRFGKSLLISTLENLFLGNRKLFKELYIYDKWNWEETCPVIRIDLGNRSHENGEELKNSLDIFLTKIAKTNNINLDYNGYADKFGELIEGLADKYGKKVVVLVDEYDKPILDNISNPNVRDEMKKILHNFYQIIKGHDDYLRFVFITGVSKFVGTSIFSGLNSPKDLTLSNNFSTICGYTEEELGSYFKNFIPILGEKYGMNEKTILKSVKDMYNGYSWDGENFLYNPNSILSLFDEMRFNNYWFETGTPTFLIETLKGNSELSKIFTEVESGSEISNSYDPENIPIIPLMFQSGYLTIKKIKIVDLIDNYILSIPNKEVKDSLIKYLLNIYIDYPLNDVDSLRNRMRTNFL…	ATGGGAAAAAAATTACAGGAACTGCCAATAAGCATACAATCCTTCAGAAAACTGAGAGACAACAATTATCTTTATGTGGATAAAACAAAAGACATCTTCAATATTGCAAAAAATGAAAAATTATATTTTTTATCACGCCCAAGAAGATTCGGGAAATCATTACTAATCAGCACACTCGAAAACCTATTTTTAGGAAACAGAAAACTATTCAAAGAATTATACATCTACGACAAATGGAACTGGGAAGAAACATGCCCAGTAATCAGAATAGACTTAGGTAACAGATCTCATGAAAATGGTGAAGAATTGAAAAACTCTTTAGATATTTTTTTAACTAAAATAGCTAAAACAAATAATATAAATTTAGATTACAATGGTTATGCTGATAAATTTGGAGAA…
50	CfCl-M3_0044	CDS	seq002	+	13261	13596	336	112	hypothetical protein			MSLKDAKILDTTVDQVVKLVGIGALLPIFLNYVVSMVEKVLNVKKFEYHLSGFLVLLIFGLIFYGVYFASNRLFKEDKLKSILFTLSVLLLMIIVFNKMILQMLVCKTCGG	ATGTCCTTAAAAGATGCGAAAATTTTGGATACTACTGTGGATCAGGTAGTTAAGTTGGTAGGGATTGGTGCATTGTTGCCAATATTCCTTAATTATGTTGTTTCAATGGTTGAGAAAGTTTTGAATGTGAAAAAGTTTGAGTATCACTTGTCAGGATTTTTGGTGCTGTTGATTTTTGGCTTAATTTTCTATGGGGTGTATTTTGCATCTAATAGATTATTTAAAGAAGATAAATTAAAAAGCATCTTATTTACTTTATCTGTTTTGTTATTGATGATAATAGTTTTTAATAAAATGATTTTGCAGATGCTTGTTTGTAAAACCTGTGGAGGTTAA
51	CfCl-M3_0045	CDS	seq002	+	13601	14362	762	254	hypothetical protein			MKKEMKGLIIIGLILTSIVSSSFAFNYANMSNNQSSYFDGVLADSKNFEYICPSKTGAVVDVLDSNPCDNPVTIYNLSADNNESFLKSINDNLKEKAVNNSNLSNIEIVGFKFKPINSDYFNVTVDENNIVKVTQLQDIRNDDQVLFLSIKLVVRNVTSGEVIEYSFISFLADKNPNVSNVNKKLINPVLCYSQGECEIACTIIGAVITFAGILACSASCVVTIGLTCAICGAIWFAAAELGMYDCRAVCACI	ATGAAAAAGGAAATGAAAGGTTTAATTATAATTGGATTAATACTGACTTCAATAGTCAGCAGCAGCTTTGCATTTAATTATGCAAATATGAGTAATAATCAGTCAAGTTATTTTGATGGAGTTTTAGCAGATTCAAAGAATTTTGAATATATTTGTCCAAGTAAAACTGGTGCTGTAGTAGATGTTTTGGATAGTAATCCCTGTGATAATCCAGTCACAATATATAATCTTAGTGCTGATAATAATGAAAGTTTTTTAAAGAGCATTAACGATAATCTTAAAGAAAAAGCTGTAAATAATTCTAATTTATCTAATATTGAGATTGTAGGATTCAAATTCAAGCCAATTAATAGTGATTACTTTAATGTTACAGTTGACGAGAATAACATTGTTAAAGTG…
52	CfCl-M3_0046	CDS	seq002	+	14466	14804	339	113	hypothetical protein			MNIKETLRLQLSSIEKTLQFSIFLMIFSFTYLFVNIMLGSNMESAINFIDFYQVVIPLWFFAMFDGGFKDINDFGFNSSIIKKFIKVFVINWVFIVFLITMEYILKEVKLFF	ATGAATATTAAAGAAACTTTAAGATTACAATTGTCTTCTATTGAGAAAACTTTACAATTTTCTATTTTTTTAATGATTTTTTCTTTTACATACCTGTTTGTTAATATTATGCTTGGTAGTAATATGGAGTCAGCAATAAATTTTATAGATTTCTATCAAGTAGTTATTCCTTTATGGTTTTTTGCAATGTTTGATGGAGGTTTTAAAGATATAAATGATTTTGGATTTAATAGTAGTATTATTAAAAAATTTATTAAAGTTTTTGTTATAAACTGGGTGTTCATTGTATTCCTTATAACTATGGAATACATTTTAAAGGAGGTTAAATTATTTTTTTAA
53	CfCl-M3_pg_005	Pseudogene	seq002	+	14843	17413	2571	x	Pseudogene of conserved hypothetical protein			MIGTVNGANFGGFTSKWFSPLISFNEVVINPTNGTIADALKISDYVLLMPGTYTGDGNTNINISGNKYIRADVPGTVSIDGAENRLFSVNENYSLNLTNIVLTGGSDNESNGGVIFSIGTLNIKGCIIQNSTATIGGSSIYINSSKQDNAFELYNTKIFNNNGTLGAGICIDGGNGAIEDTTFGNNGIIDSNLSLYSALKINGKFNVNITNSTFKNNCGGMGAGLRIVGSSVEDIKNSKAIISNSLFQNNEGIQSGAGLLCNNANVSILNSKFCNNKIDEKYDEFKLFSNGAGVYTSNCELNIKNSEFRNNSALYGSGLCNEKGTNTTIENCNFVDNVARGYGAGMVVLDGNLDVKNSNFVNNSANMDTSIDDNNGGGIYLFNGNINVDNSTFKNNHAN…	ATGATCGGTACAGTTAATGGTGCAAATTTTGGAGGATTTACTTCTAAATGGTTTAGTCCATTAATTAGTTTTAATGAAGTTGTTATAAACCCAACTAATGGGACAATAGCCGATGCATTAAAAATTAGTGATTATGTTTTATTGATGCCAGGTACTTATACTGGTGATGGGAACACGAATATTAATATAAGTGGAAATAAATATATCCGTGCAGATGTTCCAGGAACTGTTTCAATTGATGGAGCAGAAAATAGACTTTTTAGTGTCAATGAAAATTATAGTCTGAATCTAACTAATATTGTGTTAACTGGAGGAAGTGATAATGAAAGTAATGGTGGTGTAATTTTTAGTATTGGAACATTAAATATTAAAGGATGTATTATTCAGAATAGTACTGCT…
54	CfCl-M3_0047	CDS	seq002	+	17616	17873	258	86	hypothetical protein			MESKYVWFVFIFSLINLGLFVGTFISWENMVHVDNSSVGSSFGVKLDPKWYVVSNSTKEDVNTVKYNDNENNVLLIQYFKKNKDG	ATGGAGAGTAAGTATGTTTGGTTTGTGTTTATATTTTCGTTGATTAATTTAGGATTGTTTGTTGGAACTTTTATCTCTTGGGAAAACATGGTTCATGTTGATAATAGTAGTGTGGGTTCGAGTTTTGGTGTTAAGTTGGATCCTAAGTGGTATGTTGTGAGTAATTCCACAAAAGAGGATGTGAACACTGTTAAGTATAATGATAATGAAAATAATGTTTTGTTGATACAATATTTTAAGAAAAATAAAGATGGTTGA
55	CfCl-M3_0048	CDS	seq002	-	17943	18962	1020	340	Fe3+-siderophore/B12 ABC-type transporter FepD	COG0609	P	MNFKHGKYTILHLIFIFIPITLFFMSFLIGRYPVTPIEVIYTLVSKFDPSYAVSDTITSVVFNIRLPRIIGALVVGAALSVVGATFQAIFKNPLVSPDILGVSSGSGFGAAIAILLNGSSYLIQLSAFIFGMISVSITYFISRVYKTSGILVLVLSGMAISSFFGSLISSAKFLADPNNKLPEITFWLMGSLASINPKTLIPVLIIIITGLIILILLRWRLNILAMGDEESQALGLNTERLRLMFIIISTFITASAVCLSGVIGWVGLIVPHMTRILTEPDNKILLPASISFGASFLLLMDDIARGLFLIEIPIGILTALIGAPLFLVLLKKGYNDWKS	ATGAATTTTAAACATGGTAAATATACAATACTACACTTAATATTTATATTTATACCAATAACACTATTTTTCATGTCATTTTTAATAGGACGATACCCAGTAACACCAATAGAAGTCATATACACCTTAGTTTCAAAATTTGATCCAAGTTATGCAGTATCAGACACCATCACTTCAGTAGTATTTAACATAAGATTACCACGAATAATTGGAGCATTAGTTGTAGGAGCAGCACTTTCAGTTGTTGGAGCAACATTCCAAGCAATATTCAAAAATCCTCTTGTTTCTCCAGATATTTTAGGAGTTTCATCAGGATCAGGATTCGGTGCAGCAATAGCAATACTACTAAATGGAAGCTCATACCTCATCCAACTTTCAGCATTTATATTTGGTATGATT…		fepD
56	CfCl-M3_0049	CDS	seq002	+	19940	20857	918	306	branched chain amino acid aminotransferase	COG0115	EH	MDENGKIWMDGKFVNWNDANIHILSHVIHYGSSVFEGIRAYDVDGKVGVFRLKEHVQRLFESMKIYRMNISYTPEKISDVIKETIAINNLKKCYIRPVVYRGYGTFGVDPQKSPVNIAIAVWSWGQYLGDNAVEKGVDVGVSSWRRLAPDTLPSLAKSGANYMNAQLAKLEASENNFDECIMLDIEGFIGEGSGENIFLIKDNIIYTPAISSSILKGITRDSVITIAKDLGYEVVQEKIPRELLYMADELFYSGTAAEITPIRTVDGVDVGNGKVGSITKSIQNEFFNIIRGKSEDKYQWLDILD	ATGGATGAAAATGGTAAAATTTGGATGGATGGAAAATTTGTTAATTGGAATGATGCTAATATACACATTCTTTCTCATGTTATACATTATGGTTCAAGTGTTTTTGAAGGGATAAGGGCTTATGATGTTGATGGAAAGGTTGGAGTTTTTAGATTAAAGGAGCATGTTCAAAGACTTTTTGAATCTATGAAAATATATCGTATGAATATATCTTATACTCCAGAAAAGATATCTGATGTTATTAAAGAGACAATAGCTATTAACAATCTTAAGAAATGTTATATCCGACCTGTTGTTTATCGTGGTTATGGAACTTTTGGTGTTGATCCTCAAAAATCACCAGTTAACATAGCTATTGCTGTTTGGAGTTGGGGGCAGTATCTTGGTGATAATGCAGTT…	2.6.1.42	ilvE
57	CfCl-M3_0050	CDS	seq002	+	20864	24229	3366	1122	DNA polymerase II large subunit	COG1933	L	MISMDYFDRLEKETQELYAIANHARSKGFDVEVETEIPLAKDLAERVEGLVGPKGIAKRIKELEKEKNSREEVAFAIASEIALKEPDKEQTKEQLADQGLRTALAILTEGVVAAPLEGISQVKIKQNFDGSQYLAVYFAGPIRSAGGTAAALAVLLGHQIMKTTGLSKYQPIDLEVERYVEEAELYESEVTNLQYSPKPEELRLATKNIPVEVTGEQTDKIEVSHRDLERVETNNIRGGALLAIVEGVIQKSAKVIKYAKELGLDGWEWLEVFNKKSAEKKDDSEDEKPKAKYIEDIIGGRPVLGYPNEKGGFRLRYGRSRNTGLAAMGVNPVTMELLEFLAVGTQMKIERPGKGNCVVPVDSIEGPIVKLRNGDVLKLKTIKEAVKYRKDVKEILFLG…	ATGATTAGTATGGATTACTTTGATAGATTGGAAAAAGAAACTCAGGAATTATATGCAATAGCTAATCATGCAAGATCAAAAGGTTTTGATGTTGAAGTAGAAACTGAAATACCTTTAGCAAAGGATTTAGCTGAAAGAGTTGAAGGGCTTGTTGGTCCAAAAGGAATAGCTAAAAGAATTAAGGAATTGGAGAAAGAAAAAAATTCAAGAGAAGAAGTTGCTTTTGCAATAGCTTCTGAAATAGCTTTAAAAGAGCCTGATAAAGAACAAACTAAAGAACAGTTAGCTGATCAGGGACTTAGAACAGCTTTAGCTATTTTAACAGAGGGTGTTGTCGCAGCTCCTCTTGAAGGAATATCTCAAGTGAAAATAAAGCAAAACTTTGATGGAAGTCAATAT…	2.7.7.7	polC
58	LOCUS_t00030	tRNA	seq002	+	24453	24526	74	x	tRNA-Thr				GCCTCGGTAGCTCAGTCTGGTGGAGTGCGAGACTTGTAATCCCGTGGTCGCGGGTTCAATTCCCGTCCGGGGCT
59	LOCUS_t00040	tRNA	seq002	+	24873	24946	74	x	tRNA-Thr				GCCTCGGTAGCTCAGTCTGGTGGAGTGCGAGACTCGTAATCCCGTGGTCGCGGGTTCAATTCCCGTCCGGGGCT
60	LOCUS_t00050	tRNA	seq002	+	25242	25316	75	x	tRNA-Pro				GGGACCATAGGGTAGCTTGGTCGATCCTTTGGGCTTTGGGAGCCTGAGACTCCGGTTCGAATCCGGGTGGTCCCA
61	LOCUS_t00060	tRNA	seq002	+	25320	25393	74	x	tRNA-Tyr				CCCGCCTTAGCTCAATTTGGCAGAGCGTTGGACTGTAGATCCAAATGTTGCTGGTTCAAGTCCGGCAGGCGGGA
62	LOCUS_t00070	tRNA	seq002	+	25995	26066	72	x	tRNA-Asp				GCCCTGGTGGTGTAGGGGCTATCATGTGGGCCTGTCGAGCCCGCGACTCGGGTTCAAATCCCGGCCAGGGCG
63	LOCUS_t00080	tRNA	seq002	+	26355	26428	74	x	tRNA-Lys				GGGCTCGTAGCTCAGTCTGGCAGAGCGCTTGGCTTTTAACCAAGTGGCCGCGGGTTCAATTCCCGTCGAGCCCG
64	CfCl-M3_0051	CDS	seq002	+	26469	26702	234	78	DNA-directed RNA polymerase subunit H	COG2012	K	MKKDILMHELVPEHKILSESDKKKVFKDLECNQNQLPKIKITDPVVEAIDAKEGDVLEISRKSETAGTFITYRLVEP	TTGAAGAAAGATATCTTGATGCATGAACTTGTTCCAGAACATAAAATATTATCTGAATCTGATAAAAAGAAGGTTTTTAAAGATTTAGAGTGTAATCAGAACCAATTACCTAAGATTAAAATAACTGATCCTGTTGTCGAAGCTATTGATGCTAAAGAAGGCGATGTTTTAGAAATTTCACGAAAGAGTGAGACTGCTGGCACTTTTATTACTTATAGGCTTGTAGAACCATAG	2.7.7.6	rpoH
65	CfCl-M3_0052	CDS	seq002	+	26986	28545	1560	520	DNA-directed RNA polymerase subunit B''	COG0085	K	MKNTWSLVDTFFDKYNLVDHHIKSYNDFINNRIQSIIDITEPISLEKGDYTVRTGEIKIERPFNKEADGSDTSICPKEARLRNLTYSVHLKLEMALDSKEEENDFELISIGELPLMLKSDYCHLKGLNEEQLLKAGEDPLDPGGYFIVNGSERAVVTMEEIAPNKVILERTGDVSEKMAKAVVTSIKSGFRAKIALEYKKPRKSGVFLRISFPYVPGEIPLVVLLRALGLFTDQQIITTISDEFDYQMVVADDIQVSDIGLKLSSKAMEDLTEDERNDYLQKAAIKFIGNRVAKGMAEEYRIKRAEDIIDRYLLPHIGIESDKREKKAIYLAEMAEMLLQVIFEEREPHDKDHYTNKRLRVSGDLMEDLFRVAFTNLTRDISYQLDRSVYRGKELSIKQ…	ATGAAAAATACATGGAGTTTAGTAGATACATTTTTTGATAAATATAACTTGGTAGATCATCATATAAAATCTTATAATGATTTTATAAACAACAGAATACAAAGTATTATAGATATTACAGAACCTATTTCTTTAGAAAAAGGTGATTACACTGTTCGAACTGGAGAAATTAAGATTGAAAGACCTTTTAATAAAGAGGCTGATGGTTCAGATACTTCAATTTGCCCTAAAGAAGCAAGATTAAGAAATTTAACTTATTCTGTTCATTTAAAGTTAGAAATGGCTTTGGACAGTAAGGAAGAAGAGAATGATTTTGAATTAATTTCTATCGGTGAATTACCATTAATGTTGAAATCTGATTATTGTCATTTAAAAGGTTTGAATGAGGAACAATTATTA…	2.7.7.6	rpoB1
66	CfCl-M3_0053	CDS	seq002	+	28757	30568	1812	604	DNA-directed RNA polymerase subunit B'	COG0085	K	MNSTKIYMNGELIGVCENPEEFVTEMREKRRSGQISEEMNITYYDKTSEIYIFNDPGRARRPLIIVKNGIPLLEDEHIQEITEGKLKWDDLIVNGIIEYLDAEEEENSYIAMGINDLNEDHTHLEIDPSTMLGICAGIIPFSNHNSSPRNTMEAGMTKQALGLYVSNYMHRTDTRAHLLHQPQTPMVKTRIIDATDYDKRPSGQNFVVAVMSFEGYNMEDALILNKSSLERGLARSSFFRSYETFERKYPGGQEDKFEVPGKGVRGYRSENAYRHLDEDGIINSESYVGSGDVLIGKTSPPRFLEEIDEFGSANEKRRETSVTVRNGEKGIVDAVLLTETVEGSKLTKIRVRDTRQPEFGDKFASRHGQKGVVGLILSQEDVPFTENGVVPDLIVNPHA…	GTGAATAGTACTAAAATTTATATGAATGGAGAACTTATAGGTGTATGTGAAAATCCAGAAGAGTTTGTCACAGAGATGAGAGAAAAACGACGCTCAGGTCAAATTTCTGAAGAAATGAACATTACTTACTATGATAAAACATCAGAAATATATATCTTTAACGATCCTGGAAGAGCAAGACGACCTTTAATAATTGTTAAAAACGGTATTCCTTTACTTGAAGATGAGCATATCCAAGAAATAACAGAAGGGAAACTTAAATGGGATGATTTGATAGTAAATGGTATTATTGAATATTTGGATGCTGAAGAAGAAGAAAACTCTTATATAGCAATGGGAATTAATGATCTTAATGAGGATCATACTCATTTAGAAATTGATCCTTCGACAATGTTAGGG…	2.7.7.6	rpoB1
67	CfCl-M3_0054	CDS	seq002	+	30692	33295	2604	868	DNA-directed RNA polymerase subunit A'	COG0086	K	MRSVLKQISQIAFGLMSPENIREMSVRRIETPDTYDEDGYPIERGLMDPHLGVIDPSLKCKTCGSKGGDCQGHFGSIELSRPVLHVGFGDTIYKILQSTCNKCGRILFTEGEIEAYTSKISEIRESGESLTKFIKEIYKEAKVVDRCPYCDEEQEEIKIDKPVSIMEGGYKLTPSEIREKLENITDEDSLLLGVNPEVARPEWMVLTVLPVPPVTVRPSITLETGERSEDDLTHKLVDILRINQRLIENMEAGAPQLIIEDLWELLQYHVTTYFDNEASGIPPARHRSKRPLKTLTQRLKGKEGRFRSNLSGKRVNFSARTVISPDPNISINEVGVPETIAKEVTVPVHVNKWNIEEMKEYIKNGSDIHPGANYVIRLDERKIRIYDETKEVILEKLEP…	TTGAGATCAGTACTAAAACAAATTTCTCAAATAGCCTTTGGCTTAATGTCTCCAGAGAATATAAGAGAAATGTCTGTAAGAAGAATCGAAACTCCAGATACTTATGATGAAGATGGTTATCCTATAGAAAGAGGGTTAATGGATCCACATTTAGGTGTAATTGATCCAAGTTTAAAGTGTAAAACTTGTGGTTCTAAGGGTGGAGATTGTCAAGGACATTTTGGAAGTATAGAACTATCAAGACCTGTTCTTCATGTAGGTTTTGGTGATACAATATATAAAATATTACAATCTACATGTAACAAATGTGGTCGTATTCTTTTTACTGAAGGTGAAATAGAAGCTTATACTTCTAAAATTAGTGAAATTAGGGAAAGTGGTGAAAGTCTAACTAAATTT…	2.7.7.6	rpoA1
68	CfCl-M3_0055	CDS	seq002	+	33317	34501	1185	395	DNA-directed RNA polymerase subunit A''	COG0086	K	MGNIDQEVVNKVIKIAKKKKIDFPESYVNDIAEACIRRKLTDKELETLIVRIKKAYEHSKVESGEAIGTVAAQSVGEPGTQMTMNTFHYAGVVELNVTLGLPRLIEIVDARKTISTPTMAIYFDEDHKFDEEFAKKTASKIAKITINDVLDGDLHIDYGQMNVEVIISQEKIKEKHLDFDEIISKLEAKLKKHIFEIEDNKITVTPKVDKRTKKGIQIRDIRLLVDKIRYFQISGVKDVNRVIIRKDEQWVLHTEGSNLKAVLKMEGIDKEKTTTNHIHEIYTVLGIEAARNAIIKEALHTLDEQGLSVDIRHIMLVADMMTADGSVKSIGRHGISGTKSSVLARAAFEETGKHLLNASIRGEVDELTGIIENIIIGQPIPLGTGSVGIKMKNN	GTGGGAAATATTGATCAAGAAGTAGTAAATAAGGTTATTAAAATAGCTAAGAAGAAAAAAATAGATTTTCCAGAAAGTTATGTCAATGATATAGCAGAAGCATGTATTAGAAGAAAACTAACAGATAAAGAATTAGAAACTCTCATTGTTAGAATTAAAAAAGCATATGAACATTCAAAGGTTGAATCTGGAGAAGCTATAGGAACAGTCGCTGCTCAATCTGTAGGAGAGCCAGGAACACAAATGACAATGAACACTTTTCACTATGCTGGAGTAGTTGAACTGAATGTTACATTAGGATTACCAAGATTAATTGAAATAGTGGATGCAAGAAAAACAATATCAACACCAACTATGGCAATATACTTTGATGAGGATCATAAGTTTGATGAGGAATTT…	2.7.7.6	rpoA2
69	CfCl-M3_0056	CDS	seq002	+	34526	34822	297	99	50S ribosomal protein L30e	COG1911	J	MDIDRGIRVAVDTGGVILGSEKSIQSLKLGNGKLVVVAKNSPKEIIEDVKYYSKLSEIPMHIYDGTSVDLGSVCGKPFTVATLIINDPGDSTILDVMG	ATGGATATAGATAGAGGAATTAGAGTAGCAGTTGATACAGGTGGTGTTATATTAGGTTCTGAAAAATCAATTCAATCTCTAAAGTTAGGGAATGGAAAACTTGTTGTTGTAGCAAAGAATTCTCCTAAAGAGATTATTGAAGATGTAAAATATTATTCTAAACTTTCGGAGATTCCTATGCATATTTATGATGGAACAAGTGTGGATTTAGGGTCTGTATGTGGAAAACCTTTTACTGTTGCAACTTTAATAATTAACGATCCAGGAGATTCTACCATTTTAGATGTTATGGGGTAG		rpl30e
70	CfCl-M3_0057	CDS	seq002	+	34289	35260	972	324	NusA-like transcription termination signal-binding	COG0195	K	MTGAMVKDCIIDEENGRVTFVVKNGDMGLAIGKKGSTVTKVQKAVDKGVEIVEHSEDPIEFLKNLLAPAQLKTIKIIQKEDEEKIANIVVEGQNKGLAIGKNGQAIERTKLLAKRQHNISDIIIK	ATGACTGGTGCAATGGTTAAAGATTGTATCATTGATGAAGAAAATGGCAGAGTAACATTTGTTGTGAAAAATGGTGATATGGGTTTGGCTATTGGTAAGAAAGGGTCTACGGTTACAAAGGTTCAAAAAGCTGTTGATAAGGGTGTTGAAATAGTTGAACACTCTGAAGATCCAATAGAGTTTTTAAAAAATTTATTGGCTCCAGCTCAACTTAAAACCATTAAAATTATCCAAAAAGAAGATGAAGAGAAAATAGCTAATATTGTTGTTGAAGGTCAAAATAAAGGTTTAGCTATTGGAAAAAATGGTCAAGCTATTGAAAGAACTAAATTATTGGCTAAAAGGCAACATAATATTAGTGATATTATAATAAAATAG		nusA
71	CfCl-M3_0058	CDS	seq002	+	36125	36550	426	142	30S ribosomal protein S12	COG0048	J	MPGLFAAKKLKKNRQNFKWKDVEYKRKALRLDVKADPLEGAPQARGIVIEKVGIEAKQPNSAIRKCVRVQLIKNGKQLTAFAPGDKAIGFIDEHDEVMIEGIGGPSGRSMGDIPGVRWKVSKVNNVALSEMVSGRIEKPVR	ATGCCAGGACTTTTTGCTGCAAAAAAACTTAAAAAAAATAGACAAAATTTCAAATGGAAAGATGTTGAATATAAAAGAAAAGCTTTAAGATTAGATGTTAAAGCTGATCCTCTTGAAGGAGCACCTCAAGCAAGAGGAATTGTAATTGAGAAAGTAGGAATTGAAGCTAAGCAACCTAACTCTGCTATAAGGAAATGTGTTCGTGTGCAATTAATTAAAAACGGAAAACAATTAACTGCATTTGCTCCAGGGGATAAAGCTATTGGATTTATCGATGAACACGATGAAGTTATGATTGAAGGGATTGGTGGACCTTCAGGAAGATCTATGGGAGATATTCCAGGTGTTAGATGGAAAGTTAGTAAAGTAAATAATGTTGCTTTATCTGAAATGGTCAGT…		rps12
72	CfCl-M3_0059	CDS	seq002	+	36555	37115	561	187	30S ribosomal protein S7	COG0049	J	MSQIFDKWDLKEVKVEDLGLIKYICLDEVLVPHTLGRHVKRQFAKSKVSIIERLMNKIMRTERNSGKKNKAYNIVKGALGIINKKTKQNPIQILVKAIENTSPREETTRIRYGGIGYQVAVDISPQRRVDLSLGFLTKGALQSSFKNKKSAIACLADEIILASEYDTRSFAIQKKEEKERVARAAH	ATGAGTCAAATTTTTGATAAATGGGATTTAAAAGAAGTTAAAGTCGAAGATTTAGGATTAATTAAATATATTTGTTTAGATGAGGTTTTAGTTCCTCATACATTAGGCAGACATGTTAAAAGACAATTTGCTAAATCCAAAGTTTCTATTATAGAAAGATTGATGAATAAAATAATGAGAACTGAAAGAAATTCTGGCAAAAAGAATAAGGCTTACAATATTGTTAAAGGAGCTTTAGGAATCATTAACAAAAAAACTAAACAAAATCCTATTCAAATTTTAGTAAAAGCAATTGAGAACACTTCTCCTCGAGAAGAAACTACAAGAATTAGATACGGTGGTATTGGATATCAAGTAGCTGTTGATATTTCACCTCAAAGAAGAGTAGATTTGTCTTTA…		rps7
73	CfCl-M3_0060	CDS	seq002	+	37471	39648	2178	726	elongation factor EF-3	COG0480	J	MIGKIKELMYEPDFIRNIGIVAHIDHGKTTLSDNLLAGAGMISEDLAGDARSLDFDEQESARGITIDAASVSMVHKYEDNDYLINLIDTPGHVDFGGDVTRAMRAVDGAVVVVCAVEGIMPQTETVFRQALKENVRPVLFINKVDRLINELKLQPEELQNRFVRIIAEANKLIKGMAPEDKKDKWKVDVSDGSVAFGSAYHNWAINIPIMQKSGINFKDIIDFCNEDKQKDLAKKVPITEVLLGMVVKHLPSPLISQKYRVPTIWEGDIESEEGQGMINTDSEGPLAVMVTNVSIDKHAGEIATGRVYGGTIEKGMEVYLVGSHAKTRTQQVGVFFGAERVNTDKVPAGNIVAITGAKGAIAGETICGDGKRIKEFEGIEHISEPVVTVAVEAKNTKDL…	ATGATTGGGAAAATAAAAGAGTTGATGTATGAGCCTGATTTCATAAGAAATATAGGTATTGTTGCACATATTGATCATGGGAAAACGACATTATCTGATAACCTTTTAGCAGGAGCAGGTATGATTTCTGAGGACTTAGCTGGTGATGCAAGAAGTCTTGATTTTGATGAACAAGAATCTGCAAGAGGGATCACTATTGATGCTGCAAGTGTTTCAATGGTTCATAAATATGAAGATAATGATTATTTAATTAATTTGATTGATACACCAGGGCATGTTGATTTTGGGGGAGATGTAACTCGTGCAATGAGAGCTGTTGATGGTGCAGTTGTTGTTGTATGTGCTGTTGAAGGAATAATGCCTCAAACAGAAACTGTATTTAGGCAAGCACTAAAAGAA…		fusA
74	CfCl-M3_0061	CDS	seq002	+	40176	41411	1236	412	translation elongation factor EF-1 subunit alpha	COG5256	J	MAKEKEHINLAFIGHVDHGKSTLVGHLLLQSGAIAEQQLDEGENKFRFVMDKLSEERERGVTIDLAHAKFETPTYEFTIVDCPGHRDFVKNMITGASQADAAVLVVAADDGVMPQTKEHVFLSRTLGINQLIIAINKMDLVKYDEKKFNELKDEITALIATVGYKDIPFIPLSAFEGDNISENSANTPWYKGSTLIDALNDLKAPEKPTNLPLRVPIQDVYSITGVGTVPVGRVETGVMKKGENVIFEPAGASGEVKTIEMHHETFDEAVPGDNIGFNVRGVGKNDIRRGDVAGHTTNAPTVAKEFDAQVQVLNHPGVITIGYTPVFHCHTAQVACTFLELSKKLDPRTGQVAEENPDFLKTGDAAIVKVAPTKPMVIEKYSEIPHMGRFAIRDSGQTV…	ATGGCAAAAGAAAAAGAACATATCAATTTAGCATTTATTGGACATGTTGATCATGGAAAGTCTACACTTGTAGGACATTTATTATTACAATCTGGAGCAATTGCTGAACAGCAACTAGATGAGGGAGAAAATAAATTCAGATTTGTTATGGACAAACTCAGTGAGGAAAGAGAAAGAGGAGTCACGATTGACTTGGCACATGCAAAGTTCGAAACTCCAACATATGAATTTACAATTGTGGACTGCCCAGGACACAGGGATTTTGTTAAAAATATGATCACTGGAGCATCCCAAGCAGATGCAGCAGTTCTTGTGGTAGCAGCAGACGATGGAGTAATGCCTCAAACTAAAGAGCATGTTTTCTTATCCAGAACATTAGGTATCAACCAACTAATTATT…		tuf
75	CfCl-M3_0062	CDS	seq002	+	41507	41815	309	103	30S ribosomal protein S10	COG0051	J	MHQARIKLTGTDPDKLAYICDQLKKIAERTGVDLSGPIPLPTKKLVVPTRKSPDGEGKATWEKWELRIHKRLVGIGADERAMRQVMKVNVPDNVSIEIELKS	ATGCATCAAGCAAGAATTAAACTTACAGGAACAGATCCAGATAAATTAGCTTATATTTGTGATCAGCTTAAAAAGATAGCTGAAAGAACTGGAGTAGATTTATCGGGTCCAATTCCCCTCCCAACTAAGAAATTAGTTGTCCCAACAAGAAAATCACCAGATGGTGAAGGAAAAGCTACTTGGGAAAAATGGGAACTTAGAATTCATAAAAGACTTGTTGGTATTGGAGCCGATGAACGTGCAATGAGGCAAGTTATGAAAGTCAATGTTCCAGATAATGTAAGTATTGAAATTGAACTCAAAAGTTAA		rps10
76	LOCUS_t00090	tRNA	seq002	+	41905	41989	85	x	tRNA-Ser				GCCAGGATAGCCTAGTCAGGTAAGGCGCAGGACTTGAGATCCTGTGAAGATTCTCTTCGCCTGGGTTCAAATCCCAGTCCTGGCG
77	CfCl-M3_0063	CDS	seq002	+	42427	42882	456	152	deoxyuridine 6'-triphosphate nucleotidohydrolase	COG0717	F	MLGEKELIKLFPNFKEHVQASGIDLPLDEVFIQKSPGSLIDNKKVLPELEPIDGPIYTLKPKTAYFVTIDRKIKIPKGYAMLYKPRSTLLRSFVSVQTAVGDPGFYGTLMFLLYNHGDFDYKIKKGDRIIQGVVFEVVGSGDYMGSYQEEE	ATGCTTGGTGAGAAAGAACTCATTAAATTATTTCCAAATTTTAAAGAACATGTACAAGCCTCTGGAATTGATTTGCCACTTGATGAAGTTTTCATTCAAAAGTCTCCTGGTTCATTAATTGATAATAAAAAGGTATTGCCAGAACTTGAACCAATAGATGGACCCATATATACACTTAAGCCTAAAACAGCTTACTTTGTAACTATTGATCGTAAGATAAAAATTCCAAAAGGATATGCTATGTTATATAAGCCAAGATCAACATTACTTCGCTCATTTGTTTCTGTTCAAACAGCTGTTGGAGATCCTGGATTTTATGGAACTTTAATGTTTTTATTATATAATCATGGGGATTTTGATTACAAAATAAAAAAAGGAGATCGAATAATTCAAGGAGTT…	3.5.4.13 3.6.1.23	dut
78	CfCl-M3_0064	CDS	seq002	+	42830	44566	1737	579	acetolactate synthase	COG0028	EH	MRLLVLVITWDLIKKKNDFTVLFLCSSWCCRYVFFGDVYMDVAEALVKLLENEGVKFIFGVPGEQIAGFYKALSKSNIKHTLCRNEQTAAIAGEVYSRTSGEFGVCISTAGPGALNLMMGVATAFKDSVPLLVITADVPTSLKGKNTIQDIDLPSIFKPITLRNYNPKNGTAAILNLKEAIEILKKEPRGPIHLNLPKDILSDKTIENKKIIHNPNYDYSNLDLAIQKLKSSKKPLIILGEGVRRSKSTDIVKKLIKKYKIPTLHTYHANGILDGEDSLNFGIVGLRGSETSTTLFKNSDLVLVLGATLNERTLNLDKEEVDKIDEYIGRFNDKITHVNIDKSVLKGKIKINGDIKEFLNRIKTEDIFSEIDDDWFTNNFKNKEEDVKLEIAIDDEDTL…	TTGAGGTTGTTGGTTCTGGTGATTACATGGGATCTTATCAAGAAGAAGAATGATTTTACAGTGTTGTTTTTATGTAGTTCTTGGTGTTGTCGATATGTTTTTTTTGGAGATGTTTATATGGATGTAGCTGAGGCTTTAGTTAAATTATTAGAAAATGAAGGAGTAAAATTTATTTTTGGAGTTCCTGGAGAACAAATAGCAGGTTTTTACAAGGCTCTCAGTAAATCTAATATCAAACATACTCTATGTAGAAATGAACAGACAGCTGCAATAGCTGGTGAGGTTTATAGCCGAACTTCAGGAGAATTTGGGGTTTGTATTTCAACAGCAGGTCCTGGGGCTTTAAATCTTATGATGGGGGTGGCAACAGCCTTTAAAGATTCTGTTCCTCTACTTGTT…	2.2.1.6
79	CfCl-M3_0065	CDS	seq002	+	45064	45909	846	282	fumarate hydratase subunit alpha	COG1951	C	MDIVNEVEKALIEASTTYSKDRVEALKKAYQRETNENAKWALDLMIKNMETGEKDKVPLCDDTGIPHTLIEVGEDVENIPSRFFENIKEGIAIGLQKLPGRPMAVLGNDIEKIEQSKGLYPNSESLKPAPFLVDNCAGDKIKIHILLLGGGSEIRSKTTKVFHKRDYNNIFNVAFNHLKDNLSLLGCTPAIPSIGVGRTHFEATTLMLKGIAYGNLDNQSDLEKSFTGRLNQLQIGPLGLGGNTTVLGSFINIGPQRASGVRLLSVRPCCFVEPRVASFEF	ATGGATATTGTAAATGAAGTTGAAAAAGCACTCATTGAAGCAAGTACAACTTATTCTAAAGATAGAGTTGAGGCATTAAAAAAGGCTTATCAAAGGGAAACTAATGAAAATGCTAAATGGGCTTTAGATTTAATGATTAAAAATATGGAAACAGGGGAAAAGGATAAAGTCCCTTTATGTGATGATACTGGGATTCCACACACATTAATTGAAGTAGGTGAGGATGTTGAAAACATTCCAAGTAGATTTTTTGAAAATATTAAAGAAGGAATAGCTATTGGACTTCAAAAACTACCTGGAAGACCAATGGCTGTACTGGGCAATGATATTGAAAAAATAGAACAATCAAAAGGTTTATATCCAAATAGTGAAAGTCTCAAACCAGCACCTTTTTTAGTT…	4.2.1.2	fumA
80	CfCl-M3_0066	CDS	seq002	+	46758	48254	1497	499	2-isopropylmalate synthase	COG0119	E	MKKINVFDTTLRDGEQTPGISLTLNEKLRIANKLDEISVNVIEAGSAITSTGEKEAIKAIVKEGYKAEISSFARIVKEDVDAAIDCNVDSVHLVVPTSDLHIKEKLRKTKDEVFNQTMNMVEYSVDHGLTVELSAEDGSRSDVSFLKKIFNESIDIGANRICICDTVGILTPERAYDFYSKLSVLTVPLSVHCHNDFGLAVANTISAIRAGATQFHCTVNGIGERAGNASLEETVVSLNALYNDYTTDIRINQLYDASRLVARLTGVYLQPNKAIVGENAFSHESGIHADGVIKNSATYEPIMPEILGRKRKFIVGKHIGVKGLKQRLDNLNIKYNRNQVNEIFNRIKYLGDLGKLVSDVDLQAIADEVLELEQEKKISLKELSIVSGNKVIPTASVKL…	TTGAAGAAAATTAATGTTTTTGACACAACACTTCGAGATGGAGAACAAACACCTGGAATATCTTTAACTTTAAATGAAAAGTTAAGAATAGCTAATAAATTGGATGAAATTAGTGTGAATGTTATTGAAGCAGGTTCTGCAATCACATCAACTGGAGAAAAGGAAGCCATTAAAGCAATTGTTAAAGAAGGATACAAGGCTGAAATTTCTTCATTTGCTCGTATCGTTAAGGAAGATGTTGATGCAGCTATTGACTGTAATGTTGATAGTGTTCATCTTGTAGTTCCAACATCAGATTTGCATATTAAAGAAAAGCTTAGAAAAACAAAAGACGAGGTTTTTAATCAAACAATGAATATGGTGGAGTATAGTGTTGATCACGGATTGACAGTTGAACTT…	2.3.1.182	cimA
81	CfCl-M3_0067	CDS	seq002	+	48416	49111	696	232	UPF0254 family protein	COG4016	H	MIKIATAECFTHGHIGREIHNFIQNYKGNLVSKYLGDITNDYFKDIVENKYSEDIEDEYGEDKIIDMDTENKNLDKLQVSDDLRENLILVSSLFLPSVDGLSKILGLNPPEPQEIINGVKIYGEEKDKFVSSLMANGVRELLNVDIGIGTTAGIGRGGITISNNKLDIITTTDVYADLRTLTNIGLNDSELIFKRQENGIVKTLKLLLHLLNNDLDKIAEFDNIEIIEKNI	ATGATAAAAATAGCTACTGCAGAGTGTTTTACACATGGTCATATAGGAAGAGAAATCCATAATTTTATTCAGAATTATAAAGGGAACTTGGTATCTAAATATCTTGGAGATATTACTAATGATTATTTTAAAGATATTGTAGAAAATAAATATTCTGAAGATATTGAGGATGAATATGGTGAAGATAAAATCATTGATATGGACACGGAAAATAAAAATTTAGATAAACTTCAAGTTTCAGATGATCTTCGAGAAAATCTAATTTTAGTTTCTTCATTGTTTCTTCCATCTGTTGATGGTCTTAGTAAAATATTGGGTCTTAATCCTCCTGAACCTCAAGAGATAATAAACGGGGTTAAGATTTATGGGGAGGAAAAAGATAAATTTGTATCTTCTTTA…
82	CfCl-M3_0068	CDS-edge	seq003	-	558	1295	738	246	conserved hypothetical protein partial	COG2172	T	MFNSTSILKRNFKHFNTLDFIDSDYQLTKSNSKLNFGVINNESHVPEEYILFFHNDRFFYTNKYLKTNKCLENRRIRNLRNILDNENELTKNNRIYEKTSYEIIVDAEIEELEKVLNFIDEGLGSFKPNDIFKLELNLVIEEIFSNIVKYGYLDWKKTGDQTNDFEDQKINISFKVKENPLTVVTKFTDNGCIFNPLVKDLDDQGAFASGKIGGLGLILVKNNVDCINYKTKGGKNILCFEKIIT	ATGTTCAATAGCACATCTATTCTAAAAAGAAATTTTAAACATTTTAATACTTTGGATTTCATTGATTCTGACTATCAACTTACAAAATCAAATTCAAAACTTAATTTTGGAGTAATTAACAATGAATCCCATGTCCCTGAAGAATACATATTATTTTTCCATAACGATAGATTTTTTTATACTAATAAATATTTGAAAACTAATAAATGTTTGGAAAATAGACGGATCAGGAATTTAAGGAATATACTTGATAATGAAAATGAATTAACAAAAAATAATAGAATATATGAAAAAACTTCTTATGAAATTATTGTTGATGCAGAAATTGAAGAATTAGAAAAGGTCTTAAATTTTATTGATGAAGGTTTGGGATCATTTAAACCAAATGACATATTTAAA…
83	CfCl-M3_0069	CDS	seq003	-	1376	1675	300	100	STAS domain-containing protein	COG1366	T	MMINKKRDKNKMTIEVSGRLDIDSSHELEKEIMEVVPEISELILDFKDLEYISSSGLRLILTVQKAIEIKKGKLIIKNVNSFVMDVFKTTNIIKLLDIQ	ATGATGATTAACAAAAAAAGAGACAAGAACAAAATGACCATTGAAGTTTCTGGAAGATTAGACATTGATTCCTCCCACGAGTTGGAAAAAGAAATAATGGAAGTCGTACCTGAGATAAGCGAATTGATCCTTGATTTTAAAGATTTAGAATATATATCCAGTTCAGGGCTTCGCTTAATCCTTACAGTACAGAAGGCAATAGAAATTAAAAAAGGAAAATTAATTATTAAGAATGTCAACAGTTTTGTAATGGATGTTTTCAAAACCACGAATATAATTAAACTTTTAGATATTCAATGA
84	CfCl-M3_0070	CDS	seq003	-	2800	6447	3648	1216	helicase	COG0553	KL	MNWWAEKWLKLADKKELKAAYDFGKNYYEDNELDLNRAMKGNKLQCKMYVMDISKRVEPYIQIKKFSKKERKIIRNLIETSPLYLIELLKNEFSKKLYNELLAKNIQLIPDSFDQLDLSCACQKKGCEHVMILFHMFGVEINKNPKLLFKIRGLDLLEILNPYIETNIYQIKKYEDIIKGNSSKDNVIVGSNELVYINSFEDHLKNDNNNEDYEEDMGSEIYEDKHINVNILNHYLRNIPNMKKTIESFLSKNPEFFSRDFKRILFTNMNHWSKSRNNFVMGETLNLNFEPFIVKMDGESEVEFREKLFKMKWDKPLNMKNLQIRLNKNYEVEYVSSFNNYSVGDNNSSIFYPSFLFYEFLFEMPETIINQYDYSIQFSYMVYKFSKKLVEKIAIVPEL…	ATGAACTGGTGGGCTGAAAAATGGCTTAAGTTAGCAGACAAAAAAGAATTAAAAGCAGCTTATGATTTTGGAAAGAACTATTATGAAGATAATGAGCTTGATTTAAATCGAGCTATGAAGGGTAATAAACTCCAATGTAAAATGTATGTTATGGACATTTCTAAAAGAGTTGAACCATACATTCAAATTAAAAAATTTTCTAAAAAAGAAAGGAAAATAATTAGAAATTTAATTGAAACTTCTCCACTATACTTGATAGAGTTGTTAAAAAATGAATTTTCAAAAAAGCTTTACAATGAGTTATTGGCAAAAAATATTCAACTAATCCCTGATTCTTTTGATCAATTAGATTTATCTTGTGCCTGTCAAAAAAAGGGTTGTGAGCATGTGATGATTTTA…
85	CfCl-M3_0071	CDS	seq003	+	7079	8167	1089	363	5-formaminoimidazole-4-carboxamide-1-(beta)-D- ribofuranosyl 5'-monophosphate synthetase	COG1759	F	MSLEKKEIMNLLDKYDKDEITIATLGSHTSLHILNGAKEEGFKTAVVCEKGREIPYKRFNVADEYILVDKFSDIVNTDIQKILQELNSIIIPHGSFVAYAGLDEIENDFTVPMYGNRNILRWEAERDLERKLLVEENIRIPKKYDKPENIDRSVMVKFPGARGGRGYFAASSYDEFDHKINDMKSRGWIEDEDIEKAHIEEYVAGCNYCVHYFYSPLNDEVELMGMDSRYESSIDGIVRIPAKDQLDINFEPSYLITGNHPVVMRESLLNQVFEIGDKLVRSANKLVAPGLNGPFCMQTLVNDELEVIVFEISARIDGGTNSFMDGSPYSYLRYGSGMSMGRRIALEIKAAIEKGELDKIIT	ATGAGTTTGGAAAAAAAAGAAATCATGAATCTTTTAGATAAGTATGATAAAGATGAAATAACAATAGCTACACTTGGAAGTCATACATCATTACATATTCTAAATGGTGCTAAAGAAGAAGGTTTTAAAACTGCTGTTGTATGTGAAAAAGGAAGAGAAATCCCTTACAAAAGATTTAATGTAGCGGATGAATATATTTTAGTAGATAAGTTTAGTGATATTGTAAACACTGATATTCAGAAGATATTACAAGAATTAAATAGTATTATTATTCCTCATGGTTCATTTGTTGCTTATGCTGGTCTTGATGAAATTGAAAATGATTTTACGGTTCCTATGTATGGAAATCGGAATATTTTACGATGGGAAGCTGAAAGGGATCTTGAAAGAAAGTTATTA…	6.3.4.23	purP
86	CfCl-M3_0072	CDS	seq003	+	8425	9312	888	296	CBS domain-containing protein	COG0517	T	MNKVNTKEGEVMNLANKNIISIPPTTNIKTAVTTMVKEEFRRLPITDAGSGKLLGILTSMDVISFLGGGNKYNLMAEKHENNFLSAINESVRKIMSDNVKHITNEYSLKDTLEYMVKESAGAVPILNDEEKIVGIVAERDFIIAMAGVFTDELIQDVMTTKLITTTPGTPIEGVSKIMVRNSLRRLPIVGKEKDIPKINDEKLVGIMTSTDILRFLGDSDLFNNISTNSTIEILNSKVSDFMINDVLTVEPLMRIGDLCDFFIKNNVGGIPVVKDQELVGIITERDILEAIYNNS	ATGAATAAGGTAAATACTAAAGAAGGAGAGGTAATGAACTTAGCAAATAAAAACATAATATCTATTCCTCCAACTACAAATATTAAAACTGCTGTTACTACTATGGTTAAAGAGGAATTTAGAAGATTGCCAATAACAGATGCGGGTTCAGGCAAATTACTTGGAATATTAACCTCTATGGATGTTATAAGCTTTTTAGGTGGTGGAAATAAATACAACCTAATGGCAGAAAAGCACGAAAATAATTTCTTATCAGCTATTAATGAATCAGTTAGAAAAATAATGTCTGATAATGTTAAACATATTACAAACGAGTACTCACTTAAAGACACCTTAGAGTATATGGTTAAAGAATCGGCTGGTGCTGTTCCAATTTTGAATGATGAGGAAAAAATTGTT…
87	CfCl-M3_0073	CDS	seq003	-	9779	10552	774	258	PIG-L family deacetylase	COG2120	G	MNMKKYALIIGIVILFILSVCSFIYINQYNDSKKVAFILPHADDETIGAGGVISKLIDKGYKLHFDLMTSGNSLAPKLRIVDNYYNASIPNNANGSDKKGIIREDSFKQVMKVINISDYKLHGIDDGTLNPDEVFSVMEDLYLKEGYKTFYTTTGDGNPDHNACHQAMKRMQEKYPDLDYRQFPVYYYHQQQASPEHLNSKYDDVDVNNYSNTKKEMFQVYYNINTLLPSFYPRSDGVISFSPERIYYSTESLVELK	ATGAATATGAAAAAATATGCTTTAATAATAGGAATTGTCATTTTATTTATACTATCAGTATGTTCATTTATTTATATAAATCAGTACAATGACTCAAAAAAAGTGGCATTCATTCTTCCTCACGCTGATGATGAGACTATTGGTGCTGGAGGAGTAATTTCAAAATTAATAGACAAAGGATATAAACTTCACTTTGACTTAATGACCTCAGGAAATAGCTTAGCTCCTAAACTACGAATAGTAGATAACTATTACAATGCAAGCATTCCAAACAATGCAAATGGAAGTGATAAAAAAGGAATAATACGTGAAGACTCTTTTAAACAAGTGATGAAAGTAATTAATATAAGTGACTATAAACTTCATGGTATTGATGATGGGACTTTGAATCCTGATGAA…
88	CfCl-M3_0074	CDS	seq003	+	11100	13349	2250	750	DHH family phosphoesterase	COG1107	L	MIKKCLTCDGKGSVVVKKKTCKACDGTGFENTFETKNHFKGVNTNAKAKFDLEYDSDVPCEVCDGTGKINVYRKCETCNGTGELNVCGRCGIAITENIDLCDDCVKILKKEEEEKIKNEEEKIKKTMNEEQLVYVLDGLSEMDDLEKGVTYKGKVSKVERYGIFVSLNKDVWGLLREKNPKCKVSDEIFVKVSQIKKDRGEVDLQHSVVLGKYKLKTLKKNIARSTIASLENIKTGKNIMIQGEVLQIQQTSGPTIFTITDETGITWVAAFDEAGTRAYPSINLEDFVEVTGELSEHGGKIQIESSLIECLEDDESEKLKKLIDKALDNRAKVEDTDFMIKSPILEKLKPKMMEAAKTIRRAVLDGRSILLRHHADADGICAGIAMEKAIIPYLNEINP…	ATGATAAAGAAATGTCTAACTTGTGATGGAAAAGGATCTGTTGTAGTTAAGAAAAAAACATGCAAAGCATGTGATGGAACAGGATTTGAAAATACATTTGAAACAAAAAATCATTTTAAAGGAGTTAACACCAATGCAAAAGCAAAATTTGACCTTGAATATGATAGTGATGTACCCTGTGAAGTTTGTGATGGAACAGGAAAAATCAATGTCTACAGAAAATGTGAAACTTGCAATGGAACAGGAGAGCTAAATGTTTGTGGTAGATGTGGAATAGCTATTACAGAAAACATTGACTTATGTGATGATTGTGTTAAAATACTAAAAAAAGAAGAGGAAGAAAAAATTAAAAATGAAGAAGAGAAAATTAAAAAGACTATGAATGAAGAACAACTTGTT…
89	CfCl-M3_0075	CDS	seq003	-	13486	15777	2292	764	protease Lon-related BREX system	COG4930	O	MEENPNMNGDNSQEEIDKNHPEMTRYHPDINNESFDKKFERINGEYELLSKQIEDENQYFTNQDFTERNSIEKDFTEEKFIEQDFAEQNFSNQDFTEMDLNSKLNYLFPGKIVRKDLTKKIKEGANVPVYVLEYLLGKYANGVDEVQLNNGLDTVKNILADNFVRPDEAEKIKSKIREHGSYTVIDKVSVSLNVKNDTYFAKFSNLAIDKIQIDETYPLQYEKLLGGNIWCMITFEYNPFSISNLLPIQMPNLDLHEILNSREYFTKDEWIDVLLKSSGMEPSQLDYRVKWLLLARFVPLVENNFNLCELGPRSTGKSHVYQEISPNSILVSGGQTTVANLFYNMSNNTMGLVGLWDCVAFDEVAGIKFKNNDGIAIMKGYMASGSFSRGKDVRNANAS…	ATGGAAGAAAATCCTAATATGAATGGAGATAATAGTCAAGAAGAAATAGATAAAAATCATCCTGAAATGACAAGATATCATCCAGATATTAATAATGAAAGCTTTGATAAGAAATTTGAAAGAATTAATGGAGAATACGAATTATTATCTAAACAAATCGAAGATGAGAATCAATATTTTACAAATCAAGATTTCACAGAACGAAATTCCATAGAAAAAGATTTCACAGAAGAGAAGTTCATAGAGCAAGATTTTGCAGAGCAAAACTTTTCAAATCAAGACTTTACAGAAATGGATTTAAACTCAAAATTAAATTATTTGTTTCCTGGAAAAATAGTTAGAAAAGATTTAACCAAAAAAATAAAAGAAGGAGCTAATGTTCCAGTATATGTTTTAGAA…	3.4.21.53
90	CfCl-M3_pg_006	Pseudogene	seq003	-	15944	17341	1398	x	Psudogene of putative outer membrane protein pmp20 precursor			MVKKNSNHADNPKYIILNSSQSIKEAIDNANDGDIIILDGGTYNGTGNYNIDVNKSVTIKAKEDMEVIIDAEGKGRVFSNVVADAILDGLVITGGKTKNDGGGVVNNGSLINCTIKNNAATNAGGVVNNGSLINCTISNNIANNAAGVDNRDKGNVKDCIVTGNTASNFGGVFNSGSVTVCTISNNTANNNFGGVGNNGIVTACTILNNTANNDIGGIYNIDNGKVKDSTIIGNKSNNNFGGVFNNGAIITNCTIKDNIATNAAGVFNNSGSVIDCTISDNREPPIDVEYKIGNIPELKENEDEASISISANNFKDSSSKNDEKVKIQSLKNYEEQIQDLKEKYQDKEAIARKKIKECFPPPQMTYDRFIDEIDMWNEVFINQVESALSMIDMDLIGMA…	ATGGTTAAGAAGAATAGTAATCATGCAGATAATCCTAAATATATAATATTAAATTCAAGTCAAAGTATCAAAGAAGCCATTGATAATGCAAATGATGGAGATATTATCATATTAGATGGTGGAACATATAATGGGACTGGTAATTATAATATTGATGTTAATAAATCTGTAACTATAAAAGCAAAAGAAGACATGGAAGTAATCATAGATGCAGAAGGTAAAGGTCGTGTGTTTAGTAATGTTGTTGCTGATGCTATTTTAGATGGATTGGTAATAACTGGGGGTAAAACAAAAAACGATGGTGGAGGTGTAGTTAATAATGGTAGTTTGATTAATTGCACCATAAAAAATAATGCTGCAACTAATGCGGGTGGTGTAGTTAATAATGGTAGTTTGATT…
91	CfCl-M3_0076	CDS	seq003	-	17436	19946	2511	837	BREX-1 system phosphatase PglZ type A			MDINQIQAKIDELFIENRIVFWYDKDGQFKDDVKNLSSDDFKIHHLADDNWIYTKYLLEFVDKKNKYLIYAPFSKPDDKDNNLADIVYYSKEFFADKILFVMEELNIPKKFKSTLDKYSKFFNSQKRIDSFKELNLESYSGENITIAILAVLSKVKISNFDEVLKELLTEEDLNENKFIESFRKMDILDGFWDLVSNRYSYKEDKPNLEKFFISLVLTYNYTQFNGDIPKSWEKHLLSRKNNIKVFLSNLMNNSKKKNGKSTYQEMYDSNANKIAKKFKNSLSRTPVDNYVNCDAFEIFDIEIIKYMADLLESTKEYSPNLKNLIENRAKTHFYEKFADEYSVLKWSNFLIKNINSFNRESIPHSSNEIIDKYSKDWFLIDKAYRKFYFYYIKTEDTFK…	ATGGATATAAATCAAATTCAGGCAAAAATAGATGAATTATTTATAGAAAATAGAATAGTGTTTTGGTATGATAAAGATGGGCAATTTAAGGATGATGTAAAGAATTTAAGTTCTGATGATTTTAAAATTCATCATTTAGCTGATGATAATTGGATTTATACGAAATATCTTTTAGAGTTTGTGGATAAGAAAAACAAATATTTAATTTATGCTCCATTTTCAAAACCTGATGATAAAGATAACAATCTTGCAGATATTGTATATTACTCTAAAGAGTTCTTTGCAGATAAGATATTGTTTGTCATGGAAGAGTTAAATATTCCCAAAAAATTCAAATCAACTTTGGATAAGTACTCTAAATTTTTCAATTCACAAAAAAGAATTGATTCATTTAAAGAG…
92	CfCl-M3_0077	CDS	seq003	-	20007	21164	1158	386	conserved hypothetical protein			LNSKICSDILKAISPTLNYEVGHISSIPLIFPDHQNQIIELVKNNIFLAKKDWDYQETSWYFKNNPILTFKNKFIQKSCLEFEHMKKEMFAQMKKNEIELNNQIMKIYDFKNEFFEIEDKDISINLINLKEEIKSFISYFVGCLFGRYSLDENGLIFAGGEFDFSKYVKSVKDKDGMFLIPDNDNIVPILDSEYFEDDIVKTFEKFLKLTFSEDTLEENLEFIAKAIGVKGKTNREIIRNYFLNNFFKDHVKTYKKTPIYWLFDSGKNNGFKALIYMHRYRSDLVARVRTDYLHKTQKAMEIAIENNESIIQNSSNNKEIANATKEKNKLLKQLEETREYDEALAHIANQQIEIDLDDGVKVNYEKFQNVEIDKSKKKINLLKKT	TTGAACTCCAAAATTTGTTCAGATATTTTAAAAGCTATATCTCCAACATTAAATTATGAAGTTGGGCATATTTCTTCTATTCCTCTGATTTTTCCTGATCATCAGAATCAAATAATAGAATTAGTTAAAAATAATATTTTTTTAGCTAAAAAAGATTGGGATTATCAAGAAACGAGTTGGTATTTTAAAAATAATCCTATTTTAACTTTTAAAAATAAATTTATTCAGAAATCATGCTTGGAATTTGAACACATGAAAAAAGAAATGTTTGCACAGATGAAAAAGAATGAAATAGAACTTAATAATCAAATAATGAAAATTTATGACTTTAAAAATGAGTTTTTTGAAATTGAAGATAAAGATATTTCAATTAATTTAATAAATTTGAAAGAAGAAATT…
93	CfCl-M3_0078	CDS	seq003	-	21846	23201	1356	452	ATP-dependent DNA helicase	COG2865	K	MKISEVLEDGEKEDLEFKTSLAEKDDVMKNISAFSNKHGGTILIGVNNNCDVVGVDIGKNTLEKLANDIRRETDPPIFPRIDYIKYNDKNIIVIEVYESNTKPVFYRDKAYIRVGRTKQKLSSTEIRNLITNENKVTSWDEQIIEDASPEDIDNESVSNFLKLSFIKRKRVIDPETPIEEALNKLNLIKKGKLTNASILLFGLNPQKFVSQAVTQCAKFKSTNTNEFEDMHDFKGNVINQINDAIDFVLKHIKNSAKIESIERLEKLEYPLEAIRESIINAICHRDYRINSNVQIRIFEDRIEIWGCGPLPQPLSVENLKISHNSIRINPLIAECLYDIGFIEKWGTGIERIIKSCIDNGLPEPIFEIKSGSLVVTLSKYKFINFEKIKINERQQKAIN…	ATGAAAATTTCTGAAGTTTTGGAAGATGGAGAGAAAGAAGATTTAGAATTTAAAACTTCTTTAGCTGAAAAAGATGATGTAATGAAAAATATTTCAGCATTTTCTAACAAGCATGGAGGAACTATTTTAATTGGTGTTAATAATAATTGTGATGTTGTTGGAGTAGATATTGGAAAAAATACATTAGAAAAATTAGCAAATGATATTAGAAGAGAAACAGATCCACCAATTTTTCCAAGAATAGATTATATCAAATATAATGATAAAAATATAATTGTTATAGAAGTATACGAAAGCAATACAAAACCAGTTTTTTATAGAGATAAAGCATATATAAGAGTTGGTAGGACAAAACAAAAACTTTCATCTACTGAAATAAGAAATCTAATAACTAATGAG…	3.6.4.12
94	CfCl-M3_0079	CDS	seq003	-	23620	25194	1575	525	BREX-1 system adenine-specific DNA-methyltransferase			MKFFKDGKKLSEIADVNEGVKTANNDYFIRNWFEIEINKTNIFETNEHTKLFMHTKGGTYRKWYGNNEVLLNYENNGLELKNFKKASVTGESNFFLENISWTRITSSKTGFRYTPKGSIPNMAGLALYPKEKFYYIIAYLNSKIVEDIIQIINPTLNFPPGVISKIPVIFDTNSNDLLAEKANENINLSKEDWDNFEESWNFTLHPLMKYKNDSLEKSFIKWDEIAKNRFYKVKINEEKINEIFIDIYNLKNSLSHRIEDKDITLSKADLGRDIKSFLSYFIGCLFGRYSLDEEGLIFAGGDWNPSKYTKFIPDEDNIVPILDTEYFYDDIVKSFEGFLKIVYGAETLEDNIKFIADALGNKGKTYRDTIRRYFLKDFFNDHKKMYKKTPIYWLFDSGK…	TTGAAATTCTTTAAAGATGGTAAAAAACTATCAGAAATAGCAGATGTTAATGAAGGAGTTAAAACAGCAAATAATGATTATTTTATTAGAAATTGGTTTGAAATTGAAATAAACAAGACAAATATTTTTGAAACTAATGAACATACAAAATTGTTTATGCATACAAAGGGAGGAACTTATAGAAAATGGTATGGGAATAATGAAGTGTTATTAAACTATGAAAATAATGGATTAGAATTAAAAAACTTTAAAAAAGCTTCAGTAACTGGAGAGAGTAATTTTTTCCTTGAAAATATTTCATGGACTAGAATAACTTCTTCTAAAACAGGATTTAGATATACTCCAAAGGGATCTATTCCAAATATGGCAGGTTTAGCTTTATATCCTAAAGAAAAATTT…
95	CfCl-M3_0080	CDS	seq003	-	25538	25762	225	75	conserved hypothetical protein			MRKCDIMKSENALRWEAMEILRKNLGLVDSERFIDIIKKDKFDYTEWRRSLWKDKTVEEIHEMAKEEYKLKFNK	ATGAGAAAGTGTGATATAATGAAATCTGAAAATGCTTTAAGATGGGAAGCAATGGAAATTTTAAGAAAAAACTTAGGTTTAGTTGATTCTGAGAGATTTATTGATATTATTAAAAAAGATAAGTTTGATTATACAGAATGGAGAAGGAGTCTATGGAAAGATAAAACCGTTGAGGAAATACATGAAATGGCTAAAGAAGAGTATAAACTTAAGTTTAATAAATAA
96	CfCl-M3_0081	CDS	seq003	-	25749	26183	435	145	type II toxin-antitoxin system VapC family toxin			MRIYLDVCSYNRPFDEKNQINVEIESIAKLHIQKLIREGKYDLVWSYILDFENKCNPYDERRESIQQWENIAKYYCVPSDEIRERAKQLNKLKIKENDALHISCAIDSKCSYFITTDYKLIRKPIDEIKIINPTDFINKIYEKV	ATGAGAATTTATTTAGATGTTTGCTCTTATAATAGACCTTTTGATGAAAAAAATCAAATCAATGTGGAAATTGAAAGTATTGCTAAATTACATATCCAAAAATTAATTCGAGAGGGAAAATATGATTTAGTATGGTCATATATCCTTGATTTTGAAAATAAATGTAATCCTTATGACGAAAGAAGAGAATCTATACAACAATGGGAAAATATTGCTAAATATTATTGTGTGCCATCTGATGAAATTCGTGAAAGAGCAAAACAATTAAATAAACTAAAAATAAAAGAAAATGATGCATTACATATTTCATGTGCTATAGATTCCAAATGCTCATATTTTATAACTACAGATTATAAGCTAATTAGAAAACCTATTGATGAAATCAAAATAATAAATCCT…
97	CfCl-M3_0082	CDS	seq003	-	26300	28495	2196	732	BREX-1 system adenine-specific DNA-methyltransferase PglX			MFIQLFCIYFSVGINMPPIEFFTVSRILTNKKNKTLTETNLSKKVTTKLLPIITQSKILSQKYEIVVTNPPYMGSNGMNKKLSDFLKNHFPDSKRDLFTSFIERGLNLIKDNMFNSMVTMQSWMFLSSFEKLRHKITNDYIISNLLHMENMVMGIAFGTSATVFRKIQNSKFKGTFNQIKLNDLNEEKIPIEFPIQKNYNKQISTEMLSSIPGSPIAYWVEGELINAFKNGKLLGDLYEFKKGVITADNNKYLKFHWEVENESIGKIWFLCPKGGEYRKYYGNIENIIDWSEEAQQFYRDNKSSSMLPERFLFQEGITYTKISSKGTGFRYFPKNCIFSDGGPSFVNIDNIYYYLGLLNSIITEKYLKMINPTLNIQIKDVKAIPVLINEEMLDEVEKL…	ATGTTCATACAACTTTTTTGTATTTATTTCTCAGTCGGCATTAACATGCCACCCATTGAATTTTTTACAGTGTCAAGAATCCTAACAAATAAAAAAAACAAAACACTAACTGAAACTAATCTTTCAAAAAAAGTAACAACAAAACTACTCCCAATTATAACACAATCCAAAATTTTATCACAAAAATATGAAATTGTGGTTACAAATCCTCCATACATGGGCTCAAATGGAATGAATAAAAAATTATCGGATTTTTTAAAAAATCATTTTCCTGATTCTAAAAGAGATTTGTTCACATCATTCATTGAAAGAGGATTAAATTTAATTAAAGATAATATGTTTAATTCAATGGTTACAATGCAATCTTGGATGTTCTTATCAAGTTTTGAAAAATTAAGG…		pglX
98	CfCl-M3_0083	CDS	seq003	+	28532	29743	1212	404	conserved hypothetical protein			MIIQEIQSPNSNLSVQIYNFNGTERVVLKDDKLYLENSFDLSVHKHFEQLADRELELIYTDPDPVCPKCGSHITAKYDKGDRLINKNYPVKVTIYRCKCGGLYRTPLTKFVDKYCNYTHDVKKMGLTVNFFEHVSLTNITGLIGCLHGVTLSRQTVYNEIRKYYGKLKIKGKRKLSGNYAYDEQYIKLGGVKYYILALFDIELNVLVDYHISDNIGKKEITDFIKKSTHQQKRISLTTDGKPMYKNIADELGFIHNLCIFHVIKDVKKIVNDKMKSKKLDENQKAEYYDAGEMILEIFRSKSYKKANNGFKNLMKHLDKIPKEFVDFVKNKIKPNFQSYMKHLQFDFLPTTNNKLENYFGVTLPRHLKKLYKTIESIEIYLDLQRVKWDQNHGKNITPI…	ATGATAATACAAGAAATCCAATCTCCAAATAGTAATTTGTCTGTTCAAATATATAACTTTAACGGCACTGAAAGAGTCGTCTTAAAAGACGATAAATTGTACTTAGAGAACAGTTTTGACTTATCAGTCCATAAACACTTTGAACAGTTAGCTGATAGAGAATTAGAGTTAATTTACACAGATCCTGATCCAGTATGTCCAAAATGTGGCTCACACATCACTGCCAAGTATGATAAAGGCGACAGACTCATTAATAAGAACTATCCAGTTAAAGTAACCATATATCGTTGCAAATGTGGAGGTTTATACCGAACACCACTAACCAAATTCGTGGATAAGTATTGTAATTACACACACGATGTTAAAAAGATGGGGTTAACTGTTAATTTCTTTGAACAT…
99	CfCl-M3_0084	CDS	seq003	+	29921	33472	3552	1184	BREX-1 system adenine-specific DNA-methyltransferase	COG1002	V	MDKKAIKLFAIDARNKLIDEVKYEMSRLGINKNGISEPSQQDSEREIFTIGAGEPITLYKNQIQQRNDLINLINEKGYENVTEEIAYTWFNRIIAIRFLEVNDYLPSKVRVLSSETEGKIEPDIITYVFDVDLDLSDNDIDEIHRLKDVNRLDELFQILFLRQCNKLNEILPELFSKTEDFHELLLSISFTKKEGVIRQLIDTIDEEDFKNEVEIIGWLYQYYNSELKDDTFAQMKKRVKISKERIPAATQLFTPDWIVKYMVENSLGRLWLEGHPNNELKRSWEYYLDEAEQEENVKIELEKIKHSTKNISVEKIKVLDPCMGSGHILTYVFDILMEIYLSEGYTETDAAISILKNNLYGLEIDDRAYQLAYFAIMMKARSYNRQILKEKIQLNIVPI…	ATGGATAAAAAAGCTATTAAACTGTTTGCAATTGATGCGAGAAATAAATTGATTGATGAAGTTAAATATGAAATGAGTCGTCTGGGAATTAATAAGAATGGTATTTCAGAACCATCACAACAGGATTCTGAAAGAGAAATATTTACTATTGGTGCTGGTGAACCAATCACATTATATAAAAATCAGATCCAGCAAAGAAATGATTTAATTAATTTAATCAATGAAAAAGGTTATGAAAATGTTACAGAAGAGATAGCATACACATGGTTTAATAGAATAATAGCTATTCGATTCTTAGAAGTTAATGATTACTTACCTTCAAAAGTTAGAGTTTTATCAAGTGAAACAGAAGGAAAAATAGAACCAGACATCATAACATATGTATTTGATGTAGATCTG…
100	CfCl-M3_0085	CDS	seq003	-	33771	34538	768	256	conserved hypothetical protein			MENILKNFITKRNLKLSTASLYKSALADYCRFQNMTLQELIAEADNEEEKGIREKRRKVKERLEKYRNYKIDNGSSTGTVKKYFEVVKTFYRHHDIVIPYIPTIQLKKDYHEKYEDIPKILHIEKAIKSTDNLKEKAIILFMSSSGTARNETINLKIKDFIKATEDYHNNGSILEVLDELSHSENIIPLFELVRIKTDYHYYTCCSHQATEMIIKYLKTREKGEDLFLESSLFDINRNALNRFFLKINKINNWGK	ATGGAAAATATACTAAAAAATTTTATTACAAAAAGAAATTTAAAACTGTCGACCGCATCATTATATAAATCAGCATTAGCTGACTATTGCAGATTTCAAAATATGACTTTACAAGAGTTAATTGCTGAAGCAGACAATGAAGAAGAAAAAGGAATACGAGAAAAAAGGAGAAAAGTAAAAGAAAGACTTGAAAAATATAGAAACTATAAAATAGATAATGGTTCTTCTACAGGAACTGTTAAAAAATATTTTGAGGTTGTAAAAACATTTTACAGGCATCATGATATAGTAATACCCTATATTCCAACAATACAACTTAAAAAAGATTATCATGAAAAATATGAAGACATTCCTAAAATCCTTCATATTGAGAAAGCTATTAAATCCACAGATAATCTA…
101	CfCl-M3_0086	CDS	seq003	-	34621	38220	3600	1200	BREX system P-loop protein BrxC			MNIKDMFEKDISRNIKGVIKVGQKDDKDIYQELNEYIITHELLKHFRELFKGYKKGINQYTDDMGVWISGFFGSGKSHFLKILSYILENKEVQGKKAVDFFKDGRISDSLVIADMLSSSSVSTDAILFNIDAKSSTSEYNENVILDVFLKVFNEFLGFSAGYPFLADFERKLTKKGFYDSFKDEFKKINGNNWVDERESFYFVRDDIIESIVNIGYMSRESATNWAEKAEENYNNSISIESFSKLIHEYLESKGNDHHIVFLVDEVGQYIGGNSKLMLNLQTLTEELGTKCGGKAWIIVTAQEAIDSLVKVSGNDFSKIQGRFKIRLSLSSANVDEVIKRRILAKNEVGNQTLTALYEEKEAILKNLIHFKDAAEMKKYGGSEDFSQVYPFIPYQFNLL…	ATGAATATTAAAGATATGTTTGAAAAAGATATTAGTAGAAATATTAAAGGTGTTATAAAAGTTGGTCAAAAGGATGATAAAGATATTTATCAAGAGTTAAATGAATATATAATAACTCACGAACTTTTAAAACATTTTAGGGAACTTTTTAAAGGTTACAAAAAAGGAATTAATCAATATACTGATGATATGGGTGTTTGGATTTCGGGATTTTTTGGAAGTGGTAAATCTCATTTTCTTAAAATATTATCATATATTCTGGAAAATAAAGAGGTTCAAGGGAAAAAAGCAGTTGATTTTTTTAAAGATGGGAGAATCAGTGATTCTTTGGTGATTGCTGATATGTTATCATCTTCATCTGTTTCTACTGATGCTATTTTATTTAATATTGATGCAAAA…
102	CfCl-M3_0087	CDS	seq003	-	38259	38843	585	195	DUF1788 domain-containing protein			MEIDDKLNKILGKIKKESFRKDKGLGNEMGYYIFDYEPKYELKVRKHIKFLRDEINNNNYGFKIVEFDLYEMVIDILNKRRYLDKTFELEKKKGLLKTQKAINKLLLHLNKKENNLIVKCIIDGVSENSIVFITGVGKSFPILRSHDVLNNLHQHIDKNPVIMFLPGKYTGNKVTLFGTIPDNNYYRAFPLITD	ATGGAAATTGATGACAAGCTAAATAAAATATTGGGAAAAATTAAAAAGGAATCATTCCGTAAAGATAAAGGATTAGGAAATGAAATGGGATATTATATTTTTGATTATGAACCAAAATATGAATTAAAAGTTAGAAAGCATATTAAGTTTTTAAGGGATGAAATTAATAATAATAACTATGGTTTTAAGATTGTTGAATTTGATTTGTATGAAATGGTCATTGATATTTTAAATAAAAGAAGATATTTAGATAAAACTTTTGAATTAGAAAAGAAAAAAGGATTATTAAAAACTCAAAAAGCTATAAATAAATTATTATTACATTTAAATAAAAAAGAAAATAATTTAATTGTTAAGTGTATAATAGATGGGGTTTCTGAGAATTCTATTGTGTTTATA…
103	CfCl-M3_0088	CDS	seq003	-	38858	39451	594	198	putative protein			MKYSSGLVWKPFLFLESKKTAHYILERNNRKKIVEIAIKKNIYQVKTDNRSKTIANICVTRLNSLPKIIVKDILSKDVKTSKILVLISIMKTDKLFFEFMYEVFRNKVIIGEKFIDKKDLNIFFDNKMIQSDIVASWAESTIQHLKKDYIRVLKNADIVQPEDDKNKIVIPLIDYNVECDIKNNNLSSYLNAITGQD	ATGAAATATAGTTCTGGATTAGTTTGGAAGCCATTTTTGTTTTTAGAATCTAAAAAAACTGCCCATTATATCCTTGAAAGAAATAATAGAAAAAAAATAGTTGAAATAGCTATTAAAAAGAATATTTATCAAGTTAAAACTGATAACAGGTCAAAAACAATCGCAAATATTTGTGTAACTCGCTTAAACAGTTTGCCAAAAATCATTGTTAAAGATATACTTAGTAAGGATGTTAAAACTTCTAAAATTTTAGTATTGATTTCAATAATGAAAACTGACAAGTTATTTTTTGAATTTATGTATGAAGTCTTTAGAAATAAAGTCATCATTGGGGAAAAATTCATTGATAAAAAGGATTTAAATATTTTCTTTGATAATAAAATGATTCAAAGTGATATT…
104	CfCl-M3_0089	CDS	seq003	-	41185	41679	495	165	hypothetical protein			MYNLKSSINFEDLIMELFNSEEDLVLSVSEIARRIGHPNSDERGTNYHNYPVHNAVNSLVKKHYLCKDSDGSKTQVYLPTTNTPPLPISYSHNSSKYAVYALTIDNQVYYGISMYISKVQLIDRVNMWLDDSKDEHIYNYEVINAYNKFGSCVLEIKEIVQIKQ	ATGTATAATTTAAAATCAAGTATTAATTTTGAAGATCTAATAATGGAATTGTTTAACTCAGAAGAAGACTTAGTTTTGAGTGTTAGTGAAATAGCAAGGAGAATAGGTCATCCAAATAGCGATGAAAGAGGCACAAATTATCATAACTATCCTGTACACAATGCAGTTAATTCTTTGGTTAAAAAACATTACTTGTGTAAAGACAGCGATGGATCTAAAACACAAGTTTACCTACCAACTACTAATACACCACCATTACCAATTTCTTATTCTCACAACAGTTCGAAATATGCTGTATATGCTTTAACTATTGATAATCAAGTGTATTATGGTATATCCATGTATATTAGCAAGGTCCAATTAATAGATCGTGTTAATATGTGGTTAGACGACAGTAAA…
105	CfCl-M3_0090	CDS	seq003	-	41672	41983	312	104	hypothetical protein			MSKYAVYSLIIGNKVYYGVSMYIGEDQLKDRVNMWLDDSKDEHIYNYEVINAYNKFGSCVLEIKEIVNSKDEATKIKFNLIKSENKLILLNKHKRKRNHPKNV	ATGAGTAAATATGCAGTATATAGTTTAATAATTGGTAATAAAGTGTATTATGGTGTATCCATGTACATTGGTGAGGATCAATTAAAAGATCGTGTTAATATGTGGTTAGACGACAGTAAAGATGAGCATATATACAATTATGAAGTTATAAATGCTTATAATAAGTTTGGAAGCTGTGTTTTAGAAATAAAAGAGATTGTTAATAGCAAGGATGAAGCCACGAAAATTAAGTTCAACTTAATAAAATCAGAAAATAAACTTATTTTACTCAATAAGCATAAAAGAAAAAGAAATCATCCTAAAAATGTATAA
106	CfCl-M3_0091	CDS	seq003	-	42103	42633	531	177	hypothetical protein			MKIGEIIDKIKEIDVKEIEFKKIHVILLIVGLVLVFGALPAYNFVMDQTGADIVLVNTTSTDNYTNKINVSKIQLPIGTGGKCNFGFKSLDKTWYITYMDGTNVYLFSSADMNLYNKLKNNSAISITNIYNNAEFGYEDFELTKDIEITYTVRISNTNQGATGFQCSIRDFKIIGQ	ATGAAAATAGGAGAAATAATTGATAAAATAAAAGAAATTGATGTGAAAGAAATAGAATTCAAAAAAATACATGTAATACTATTAATAGTGGGATTAGTGTTAGTATTTGGAGCATTACCAGCCTACAATTTTGTAATGGACCAAACTGGAGCAGATATTGTTTTAGTCAATACAACATCTACTGATAATTATACAAACAAGATCAATGTGTCTAAAATTCAATTACCTATTGGAACAGGTGGTAAATGCAATTTTGGTTTTAAATCTCTGGACAAGACCTGGTATATAACTTACATGGATGGTACCAATGTATATTTGTTTAGTAGTGCTGACATGAATTTATATAATAAATTAAAAAATAATTCAGCTATTAGTATAACAAATATTTATAACAATGCA…
107	CfCl-M3_0092	CDS	seq003	+	45734	46996	1263	421	glutamate-1-semialdehyde 2,1-aminomutase	COG0001	H	MNSKKLFNKSKKYLPGGVDSPIRTYNPYPFFTSKGEGSKIFDEDGNVYTDYCLGYGPAILGHGYEAIVKAIGEQIAIGTIYGTPTEKEIELAKMVIERTPCVEMIRFVNSGTEATMSAIRLARGFTGKNKIVKFEGAYHGCHDYVLIKPGSGGASKPDSLGIPEDTSKNTLSIPFNNEETLINIIDKHKDEIATIIVEPVMGNIGCIEPKYGFLKLLRDITKENDILLIFDEVITGFRLSYGSAQEYFNVVPDLVTFGKVLGGGFPIGAFGGRKDIMDLIAPSGGVYQAGTFNGNPISITGGIITLNELNKSFYTVLNGKGDFLRSQISNSIEDLSLDLNLVGLTSMFQIYFRGGETLNYEGVKKSDIEKFDSYFKALLKKGVFIPPSQFECCFISNAH…	TTGAATTCTAAAAAGTTATTTAATAAATCTAAAAAGTATTTACCTGGAGGAGTTGACTCTCCAATAAGAACATATAATCCCTATCCATTCTTCACATCAAAAGGAGAAGGGTCAAAAATATTTGACGAAGATGGTAATGTCTACACTGATTACTGTTTAGGTTATGGACCAGCAATATTAGGTCATGGATATGAAGCCATTGTTAAAGCTATTGGTGAGCAAATAGCTATTGGAACTATTTATGGAACTCCAACTGAAAAAGAAATTGAGTTAGCTAAGATGGTAATTGAAAGGACTCCTTGTGTTGAAATGATTAGATTTGTTAACTCTGGAACCGAAGCTACTATGAGTGCTATTAGATTAGCAAGAGGTTTCACAGGAAAAAATAAAATCGTTAAA…	5.4.3.8	hemL
108	CfCl-M3_0093	CDS	seq003	+	47025	47867	843	281	carbon-nitrogen hydrolase	COG0388	C	MTKLKIAMCQMEVIDNKEKNLKKAEKMIVESKSEGADIAILPEMFICPYENDKFIEYYESQDNSPTLKFISKIAKKLNIHILAGSIPEIVIDKKGDKKIYNTSFFFDDEGELLGFHRKLHLFDADIKGKLYFKESDTLSPGDKITVIDSKLGKIGIAICFDIRFSELSTIMALKGAKILIFPGVFNLTTGSLHWKLLLQSRALDNQVFTVGVSQALNENQNYPAYGHSLISNPFGEVIIEANSKEELLITEIDLDEIVTVREELPVRKNKRNELYQLKF	ATGACTAAATTAAAAATAGCTATGTGTCAAATGGAAGTTATTGACAATAAGGAAAAGAACCTTAAGAAAGCAGAAAAAATGATAGTTGAGTCTAAAAGTGAAGGGGCTGACATTGCTATTTTACCAGAAATGTTTATTTGTCCTTATGAAAATGATAAGTTCATTGAATATTATGAAAGCCAAGACAACAGTCCAACATTAAAATTTATTTCAAAAATAGCTAAAAAGTTGAATATTCATATTCTTGCAGGTTCAATACCTGAAATAGTCATTGATAAAAAAGGAGATAAGAAAATTTACAATACAAGTTTCTTTTTTGATGATGAAGGTGAGTTATTAGGATTTCACAGAAAATTACATTTATTTGATGCTGATATTAAAGGTAAATTATACTTTAAA…		aguB
109	CfCl-M3_0094	CDS	seq003	-	47916	48329	414	138	conserved hypothetical protein	COG2090	S	LNSKICSDILKAISPTLNYEVGHISSIPLIFPDHQNQIIELVKNNIFLAKKDWDYQETSWYFKNNPILTFKNKFIQKSCLEFEHMKKEMFAQMKKNEIELNNQIMKIYDFKNEFFEIEDKDISINLINLKEEIKSFISYFVGCLFGRYSLDENGLIFAGGEFDFSKYVKSVKDKDGMFLIPDNDNIVPILDSEYFEDDIVKTFEKFLKLTFSEDTLEENLEFIAKAIGVKGKTNREIIRNYFLNNFFKDHVKTYKKTPIYWLFDSGKNNGFKALIYMHRYRSDLVARVRTDYLHKTQKAMEIAIENNESIIQNSSNNKEIANATKEKNKLLKQLEETREYDEALAHIANQQIEIDLDDGVKVNYEKFQNVEIDKSKKKINLLKKT	TTGAACTCCAAAATTTGTTCAGATATTTTAAAAGCTATATCTCCAACATTAAATTATGAAGTTGGGCATATTTCTTCTATTCCTCTGATTTTTCCTGATCATCAGAATCAAATAATAGAATTAGTTAAAAATAATATTTTTTTAGCTAAAAAAGATTGGGATTATCAAGAAACGAGTTGGTATTTTAAAAATAATCCTATTTTAACTTTTAAAAATAAATTTATTCAGAAATCATGCTTGGAATTTGAACACATGAAAAAAGAAATGTTTGCACAGATGAAAAAGAATGAAATAGAACTTAATAATCAAATAATGAAAATTTATGACTTTAAAAATGAGTTTTTTGAAATTGAAGATAAAGATATTTCAATTAATTTAATAAATTTGAAAGAAGAAATT…
110	CfCl-M3_0095	CDS-edge	seq004	+	505	696	192	64	PP2C family protein-serine/threonine phosphatase partial			MIEDIEVYVADLKRAAIEKEKITVELDVTSKIQKSVIPNVFHPFPDRLNDFDLCASFNPAKNV	ATGATTGAGGACATAGAAGTATATGTCGCTGATTTAAAAAGAGCAGCGATTGAAAAAGAGAAAATTACTGTAGAACTTGATGTTACTTCTAAGATTCAAAAATCTGTAATTCCTAATGTTTTTCATCCGTTTCCAGATAGATTGAATGATTTTGATCTCTGTGCAAGTTTTAATCCTGCAAAAAATGTTTGA	3.1.3.3
111	CfCl-M3_0096	CDS	seq004	+	2651	4363	1713	571	conserved hypothetical protein	COG3666	X	MSIKEDKINEPLSLPADLRNLIPEDHFAHIVALLVDSMDLSKIEKKYIGNPGKMAYNRKALLRVAIYAKYDKVNSSRKIAKALRENIIYMYLAGGNIPQYRSIINFGNECSEIIEEGLEKTVRMAKKLFKVAFDSIALDGTMIKANASKSSLIDEATIELAHELIRLGYDEDLLNNKLYSNETNPDTLKNLQTKDKVKELVKQSMQSVNKEVQDTFKKIDEKHNNKLSEKYSNKNKENNKDDNKEKNKENNKEENKENNKEGNKQFVENKWKLTNRNKMKVEKAYNEIQKIKEKDKDKKNVKVSLGDTDTRFMKNKQGVLELDHNLQLIVDTTEGIILSVDAVNDPTDHHQFKPQIENLKNAGYELNNTKILADSIYGTTKALEYIEKEKLDAYIPSRK…	ATGTCTATTAAAGAAGATAAGATTAATGAACCATTATCACTACCTGCTGATCTTAGAAATTTAATACCTGAAGATCACTTCGCTCATATAGTAGCACTTTTAGTAGATTCTATGGATCTTAGTAAAATAGAAAAGAAATATATTGGAAACCCAGGAAAAATGGCATACAATAGAAAAGCACTTCTTAGAGTAGCGATATATGCAAAGTATGATAAAGTAAACTCGTCAAGGAAAATCGCTAAAGCATTAAGAGAAAATATAATTTACATGTATTTAGCTGGTGGAAACATACCTCAATACAGATCTATAATTAATTTTGGTAATGAATGTAGTGAAATTATTGAGGAAGGGCTTGAAAAAACTGTTCGCATGGCTAAAAAATTATTTAAAGTTGCATTT…
112	CfCl-M3_0097	CDS	seq004	+	5013	5324	312	104	energy-converting hydrogenase B subunit A	COG1863	P	MFLGRFYYGILFFFVLIKEIIKSTIDTSKRSITGNIDPYIINIKTILKRSVSQTILANTITLTPGTLTIDLDSENSILKVAVISPRENKDIIPLEKYIEKMLE	ATGTTTTTAGGCAGATTTTATTATGGTATACTTTTTTTCTTTGTATTAATAAAAGAAATTATAAAGTCAACTATTGATACATCTAAAAGATCTATTACTGGAAATATTGATCCATACATTATAAATATAAAAACTATTCTTAAAAGGTCTGTTTCACAAACTATTCTGGCAAATACAATAACTTTAACTCCAGGCACATTAACTATTGATTTAGATAGCGAAAATTCAATCTTGAAGGTTGCTGTCATATCTCCAAGAGAAAATAAAGATATTATTCCTCTTGAAAAATATATTGAAAAGATGTTAGAGTAA		ehbA
113	CfCl-M3_0098	CDS	seq004	+	5335	5604	270	90	energy-converting hydrogenase B subunit B			MEILLISQYVLMVSLVIFLLVAIKITTNKTIAMGLIGSATFSLGIAILLLVYGNLHNIEFCKDIALALLILGVVGTIAFSIVLRREKHD	ATGGAGATATTACTAATTTCACAATATGTTCTAATGGTATCATTAGTTATATTCCTATTGGTGGCTATTAAAATAACAACCAATAAAACAATAGCTATGGGATTGATTGGAAGTGCTACATTCTCACTTGGAATAGCTATTTTGCTTTTAGTATACGGTAATCTACATAACATTGAGTTTTGTAAAGATATCGCCCTTGCATTACTCATTCTTGGTGTTGTAGGCACTATTGCTTTTTCAATTGTATTAAGGAGAGAAAAACATGATTAA		ehbB
114	CfCl-M3_0099	CDS	seq004	+	5597	6094	498	166	energy-converting hydrogenase B subunit C	COG1320	P	MINTIFEVFQSLCLIISSVLIIMASIGILRLKNDMDKVIYARLHFLGVVDIAGVLAMIGLNQPLLAGIYFILAPIVGHAMANAYYYGEDEVKDDFVPEKIPEIEDKDEKIDNNVKKEGTESKKRSENNSSKNNNISLNSKFKEEYLGNQDEQYSISKLNIINEDK	ATGATTAATACAATTTTTGAGGTATTTCAATCCTTGTGTTTGATTATATCTTCTGTACTGATTATAATGGCCTCTATTGGAATATTAAGACTTAAAAATGATATGGATAAGGTTATTTATGCGAGATTACATTTTTTAGGTGTTGTGGATATTGCTGGAGTTTTAGCAATGATTGGACTAAATCAACCTTTATTAGCTGGAATTTATTTTATTCTTGCCCCTATTGTTGGTCATGCAATGGCAAATGCCTATTATTATGGTGAGGATGAGGTTAAAGATGATTTTGTCCCTGAAAAAATACCTGAAATCGAGGATAAAGACGAAAAGATTGATAATAATGTTAAAAAAGAAGGAACTGAAAGTAAGAAAAGAAGTGAAAATAATAGTTCTAAAAACAAC…		ehbC
115	CfCl-M3_0100	CDS	seq004	+	6094	6333	240	80	energy-converting hydrogenase B subunit D	COG1563	R	MIEYIVMIIGVLGSILALAQRDLLKATILTGISGGCVAILFQILLAPDVALTQAIVGAAIVPVFLALAIYKTQRVGKDD	ATGATTGAATATATTGTAATGATAATTGGGGTTTTAGGTTCAATTCTTGCACTTGCACAAAGAGATTTACTTAAAGCAACTATTCTTACAGGAATAAGTGGAGGATGTGTAGCTATTCTTTTTCAGATTCTACTCGCTCCAGATGTTGCATTAACTCAAGCTATTGTTGGTGCAGCAATTGTTCCAGTATTTTTAGCTTTAGCAATTTACAAAACTCAAAGAGTTGGTAAAGATGATTGA		ehbD
116	CfCl-M3_0101	CDS	seq004	+	6326	6694	369	123	energy-converting hydrogenase B subunit E	COG1006	P	MIDVQIAALLCSGCFILVGLYAAIFLDNIIKKIIGISFIEEGANLFLITLAYKPNGVVPILLPHMSPDWFITNSAYPLPHALVLTSVVIGASTLAVILAIAMVLYKKHGSLSASKILGDSNE	ATGATTGATGTCCAAATAGCTGCTTTATTATGTTCAGGATGTTTTATCCTTGTTGGATTATATGCTGCAATATTTCTTGATAATATAATCAAAAAGATCATTGGAATATCTTTTATTGAAGAAGGAGCCAACCTATTCTTAATTACATTGGCCTACAAACCAAATGGTGTAGTTCCTATTCTTTTACCACATATGTCTCCTGATTGGTTCATAACAAATTCAGCTTATCCTCTACCCCATGCTTTAGTTCTTACAAGTGTAGTTATCGGTGCAAGTACCTTAGCAGTTATATTGGCAATAGCCATGGTTTTATACAAAAAACACGGTAGTTTAAGTGCCTCTAAGATATTAGGTGATAGCAATGAATGA		ehbE
117	CfCl-M3_0102	CDS	seq004	+	6687	8180	1494	498	energy-converting hydrogenase B subunit F	COG0651	CP	MNDLIPLMVIIPIIAAILLNVLHGKNSLVKIVSAIIAICLPLIPLLSNYGLHYFGGHSPLIDNGDLLNSFPSFISNTNLSNLHIGITYYFGGLQKVMLFFLFLLGFLAIFTTINERKRSSGSYMFLIFMGLGSVTAMLLSDDIFHMYIFFEIAITAQVGIILSSSDDQKYETAMKYMILGSIGGPILLTGIGFLLGLVGSVNITDISNAVKSGLIDPFSPVFLFSFGLIFFGWIYSVGLPPFHTIKSAIYSKATPSGSAILQALSVIIFLSFGLAILRIYSHLPFVNGFIIFFSLCGMILSITMALVETDLRRIIGFLAVGELGYLGLGFGIGTKLSITAALFQGLNELIITALLFIGFGAILYLTKTSNINKLGGLIENHPKIAIMVLIGGFAMAGVP…	ATGAATGATTTAATTCCTTTAATGGTTATTATCCCAATAATAGCTGCTATCCTTTTGAATGTTCTTCATGGAAAAAATTCTCTGGTTAAAATAGTTTCAGCCATAATAGCTATTTGTCTACCTTTAATTCCTTTATTGTCTAACTATGGACTTCATTACTTTGGAGGACATTCTCCATTAATAGATAATGGAGACTTATTAAACTCATTCCCAAGTTTTATTTCAAACACTAACTTATCAAATCTTCACATTGGAATAACTTATTACTTTGGAGGTTTACAAAAAGTAATGCTATTTTTCTTATTCCTTTTAGGGTTTTTAGCTATTTTTACAACAATCAATGAAAGAAAAAGAAGTTCTGGTTCATATATGTTCCTAATATTTATGGGTTTAGGCTCT…		ehbF
118	CfCl-M3_0103	CDS	seq004	+	8181	8510	330	110	energy-converting hydrogenase B subunit G			MDIYTMIHNSVQNFQNKLKKDKITNENVSSSIAAELTIISTILISSILLRHINVMLTVLIILGLGLYLITNIPLISKLKKEQDDSLNKMMFYVILTLGILVSVVYWGVL	ATGGATATTTACACAATGATTCATAATTCAGTTCAGAATTTTCAAAATAAACTAAAAAAAGATAAGATCACAAATGAAAATGTAAGTTCTTCAATAGCTGCTGAATTAACAATAATCTCAACAATACTAATCTCATCTATCCTTCTTAGGCACATAAATGTTATGCTAACCGTCTTAATAATTTTAGGTTTAGGATTATACTTAATTACTAATATACCATTAATTAGCAAACTTAAAAAGGAGCAAGATGATTCTCTTAATAAGATGATGTTCTATGTGATTTTAACCCTTGGAATATTGGTTAGTGTTGTTTATTGGGGAGTGTTATAA		ehbG
119	CfCl-M3_0104	CDS	seq004	+	8623	8895	273	91	energy-converting hydrogenase B subunit H			MENNSIRTLILSISTALFGVSLLSALFKLDNFINPGVSEIYNVLGTSIAPNMVTLIVFDWRGYDTLGEALILVSSVVVVLLVFGRGVLKD	TTGGAAAACAATAGTATAAGAACTTTAATTTTATCAATATCAACTGCATTATTTGGAGTAAGTTTACTTAGTGCACTTTTCAAATTAGATAACTTCATAAATCCAGGAGTAAGTGAAATTTATAATGTATTAGGAACAAGTATTGCTCCAAATATGGTCACATTAATTGTATTTGATTGGAGAGGTTATGACACTTTAGGTGAAGCATTGATATTAGTAAGCTCTGTAGTTGTAGTTTTATTGGTCTTTGGAAGAGGAGTATTAAAAGATTGA		ehbH
120	CfCl-M3_0105	CDS	seq004	+	9081	9578	498	166	energy-converting hydrogenase B subunit I	COG2111	P	MKLSTILKIFVFPATFIIICLGILTILGGHITPGGGFQGGAMIAGGIILCILVYGVEKSPIQLSHSFISNIESVGALGYITLGLVGLFASGFFLYNVGTDFYHLLPTTMVKLFHYPDVTNAGIVPYLNIFVGLKVFVGLSAIVIAFSQFKRTDEDDSKEDSSNKN	ATGAAATTGAGTACAATTTTAAAGATATTTGTATTTCCAGCAACATTTATAATCATATGTTTAGGTATTTTAACCATTCTTGGTGGACATATCACACCAGGAGGTGGATTTCAAGGTGGAGCAATGATAGCTGGTGGAATAATATTATGTATATTAGTTTATGGAGTAGAAAAGAGCCCAATACAACTTTCGCATAGTTTTATATCAAATATCGAGAGTGTAGGTGCATTAGGTTACATAACACTTGGTCTTGTTGGATTATTTGCCTCTGGATTCTTTTTATACAATGTAGGTACAGACTTTTATCATTTACTTCCAACAACTATGGTAAAGCTATTCCATTACCCTGATGTGACAAATGCTGGAATTGTACCTTATTTAAATATTTTCGTTGGTTTA…		ehbI
121	CfCl-M3_0106	CDS	seq004	+	9944	10189	246	82	energy-converting hydrogenase B subunit J			MLNLGPIIVGLIIGFIIGLTIKDNPNNNIIFTRSSVIVILIVAIIISWQLGAFPYYNDIPIATGFIFGAVGIIAGKEISKL	ATGTTAAATTTAGGACCAATTATAGTAGGATTGATCATTGGTTTCATTATAGGATTAACTATAAAAGACAATCCAAATAATAATATAATATTTACCAGATCATCAGTTATAGTCATATTAATTGTAGCTATTATAATATCATGGCAATTAGGAGCATTTCCTTATTATAATGATATTCCAATAGCAACTGGATTTATATTTGGGGCAGTTGGAATAATCGCTGGAAAAGAAATATCTAAATTATAG		ehbJ
122	CfCl-M3_0107	CDS	seq004	+	10357	11718	1362	454	energy-converting hydrogenase B subunit K	COG4231	C	MFLSTNECKGIGECVKKCPTEVIRLVNGKGFGCITCGTCFDICPNNAIFKNRYDGYVVDKAKCNGCGICEFSCPVNSIHIENGKTKGICARCGVCSEVCPENARIDGFELCEDKQNKYLNSLNISNILINTNNNHISKTPNKKEVVRNSVVTELDNCIYCGRCEYYCPTNAINVRIHRREECVKCRICNDICPVNAIEKGKIDHNKCVLCLSCYKNCPQDAITVENFEVHINKSDKETEGTIVSCLSCGLCSENCEDGSLIKIDGKMRLDPSIANGSFEKAIENCPVNTLSKSFITKLDGYCVLCGNCVEACDVQKARNFKSVKWDGSVSNDCISCGTCEELCPRKAITLKRGKVLVDLDKCILCETCGINCPKDAITKSTMFKKIIENGFNLTDNRLC…	ATGTTTTTATCAACGAATGAATGTAAAGGAATTGGAGAATGTGTTAAAAAATGCCCTACTGAGGTCATTCGATTAGTTAATGGAAAAGGTTTCGGATGTATTACCTGTGGGACTTGTTTTGATATTTGTCCAAATAATGCTATATTTAAAAACAGATATGATGGTTATGTGGTTGATAAAGCAAAATGTAATGGTTGTGGAATTTGCGAATTTTCGTGTCCAGTAAACAGTATTCATATTGAAAATGGGAAAACTAAAGGAATTTGTGCAAGATGCGGTGTTTGCAGTGAAGTATGTCCAGAAAATGCAAGGATAGATGGATTTGAATTGTGTGAAGACAAGCAAAACAAATATCTGAATTCACTTAATATATCCAATATTCTGATTAATACTAATAAC…		ehbK
123	CfCl-M3_0108	CDS	seq004	+	11997	12536	540	180	energy-converting hydrogenase B subunit L	COG1143	C	MKNLIRIILEGTYSNFKRIFFKSGRLTDMELRADILGGNVKPTDKVAKTACIGCGGCSNVCPTNAITMINLDKKEELMPGWTKTQIPELNSEKCVFCYYCHDFCPVYALFGEKSTIHPNDVGEVSLKLNELMTQPVKISEDKIKFIAQFLSNNNVIKNNKNISKFLTRKVNTEDNEVVK	ATGAAAAATCTAATTAGAATAATCTTAGAAGGAACTTATAGTAACTTCAAAAGAATATTTTTTAAATCTGGTAGACTAACAGATATGGAACTAAGAGCAGATATTTTAGGAGGAAATGTTAAACCAACTGACAAAGTTGCAAAGACAGCCTGTATTGGTTGTGGTGGATGTTCAAATGTTTGTCCTACCAATGCCATCACAATGATAAATTTGGATAAAAAGGAAGAATTGATGCCTGGTTGGACTAAAACCCAGATCCCAGAATTAAACAGTGAAAAATGTGTATTTTGTTATTACTGTCATGATTTTTGTCCAGTTTATGCTTTATTCGGAGAAAAATCCACAATACACCCAAATGATGTTGGTGAGGTAAGTTTGAAATTAAATGAACTTATGACT…		ehbL
124	CfCl-M3_0109	CDS	seq004	+	12533	12979	447	149	energy-converting hydrogenase B subunit M	COG3260	C	MSLKSYSRGKAIHLMLVYTGGCNGCDIEIVNCVLSPKFDSEQYNVFLTWNPREADVLVVTGPVTYFNKEPLKKIYEAIPNPKAVIAAGSCALMGGVYKNIHGDIPSEEICGPVENIIPVDAKVPGCAVRPQDILSGVVAALPKLLNAD	ATGAGTCTTAAATCATATTCACGAGGAAAAGCCATACATTTAATGTTGGTGTATACTGGAGGATGTAATGGTTGCGATATTGAGATTGTCAATTGTGTTCTTTCACCCAAATTTGATAGTGAACAATACAATGTATTCTTAACTTGGAATCCTCGTGAAGCAGATGTCTTAGTTGTGACTGGACCAGTCACATATTTCAATAAAGAACCTTTAAAGAAAATTTATGAAGCTATTCCAAATCCAAAAGCAGTTATAGCTGCAGGATCTTGTGCTTTAATGGGAGGAGTCTATAAGAATATTCACGGCGATATTCCTTCTGAAGAGATTTGCGGACCTGTTGAGAATATAATACCTGTAGATGCTAAAGTTCCAGGTTGTGCAGTAAGACCACAAGATATT…		ehbM
125	CfCl-M3_0110	CDS	seq004	+	13510	16641	3132	1044	Eco57I restriction-modification methylase domain-containing protein	COG0286	V	MINNLLQLKNGLKKYGGNIKTIQYLYDSNSKLQEWYKSYESDSLEKEEENYTYFASTFLTGVLGYIDQTDFNHEKKLGKGKSADFIILKDGEPYIVIELKGSKTNLDKKYNKKPSAVDQAFDYGSEKKSIEWVIVSNYYEFRLYHKNTKENMVSFNLDELIYHNGNKHILQLFLLVFSKESVLDHDNLNKLYDEDQLIIERENINKNFYNLYHHTRILLIDQLQDKGYDKENSITYSGTILNRVIFICFCEDMGLLPSKSINNEILEPVEKGRLGDNRIWRGLNDLWKDVDHGNPHIGVPSYNGGLFKENLNNLDLSDEIKSTEHIKVSHGFKEKEENIDNLIKDFPYLNPIYRNLLIISSFNYSSELNVNILGHIFEQSITDIEKLKKGEEHNQRKKH…	ATGATCAACAATTTACTACAATTAAAAAATGGTTTAAAGAAATATGGAGGAAATATTAAAACTATACAATATCTATATGATTCAAATTCAAAATTGCAAGAGTGGTATAAATCCTATGAATCCGATAGTTTAGAAAAAGAAGAAGAAAATTATACATATTTTGCTTCTACATTTCTAACAGGAGTCTTAGGCTACATTGACCAAACAGACTTCAATCACGAAAAAAAATTAGGCAAAGGGAAAAGTGCTGATTTTATAATATTAAAAGATGGCGAACCATATATAGTCATTGAATTAAAAGGCTCAAAAACAAATCTTGATAAGAAATATAATAAAAAACCGAGTGCTGTTGATCAAGCATTTGATTACGGTAGTGAAAAAAAGAGTATTGAATGGGTT…	2.1.1.72
126	CfCl-M3_0111	CDS	seq004	+	17110	18774	1665	555	AAA family ATPase			MGEDKNEKLSKSNDFKKIMLGRQTFEFLIENNYLYVDKTKEIHDLINNESIVFLSRPRRFGKSLLVSTLKSLFSGDKELFKGLYIHDHYDWDRSYNVIHLDMSDLDSSSTENLRVDLGNTIERIADINGISMDKHISLKKKFSNLIIDLHGLNGMEVVVLVDEYDAPILNNINNPELADANREVLQNFYQSLKNKDEYLKFVFITGISKFIHTSIFSKLNNPSDITLLSDYSTICGITQDELIENYQDYLYTFAEKNNMDYDEGVEEFNRWYDGYSFDGEKKVFNPFSTLSALKNGKLSKYWFSTGTPHFLVDILKKRMMDIDFENMVLSEGDLNEIDLMKIKDVPLLFQGGYLTIDKTFLNENNETEYSLRIPNFEVKQAYEDNLIDFYLSEVEEDIV…	ATGGGAGAAGATAAAAATGAAAAACTTTCGAAATCTAATGACTTTAAAAAAATCATGTTAGGTAGGCAAACATTCGAGTTTTTAATAGAAAATAATTATTTGTATGTTGATAAAACAAAGGAAATTCATGATCTTATCAATAATGAAAGCATTGTTTTTCTCTCTCGTCCAAGAAGATTTGGTAAATCATTATTGGTCAGCACCTTAAAAAGTCTTTTTTCTGGGGATAAAGAATTATTTAAAGGTCTTTATATTCATGATCACTATGATTGGGATAGATCATATAATGTAATACATTTGGATATGAGTGATTTGGATAGTAGTTCAACTGAAAATTTAAGAGTAGATTTAGGTAACACAATTGAAAGGATTGCAGATATAAATGGCATATCTATGGAT…
127	CfCl-M3_pg_007	Pseudogene	seq004	+	18816	20544	1729	x	Pseudogene of AAA family ATPase			MGDKENNNNQNFSNELKKDFLNSEEGQNDKDFTDSKNLKQLGIDTQSFEILRNNDYLYVDKTKEILEMVKSGRVYFLSRPRRFGKSLLVNTLEELFKGNKKLFKGLYIYDKWEWSKKHPVIHLDLSKPFNEDNKNFKNSLNFYVDRIAENFSMELEGKYPK	ATGGGAGATAAAGAAAATAATAATAATCAAAATTTTTCTAATGAACTAAAAAAAGATTTTTTAAATAGTGAAGAGGGTCAGAATGATAAAGATTTCACAGATTCAAAAAATTTAAAACAATTAGGAATTGATACTCAATCATTTGAAATATTAAGAAATAATGATTATTTGTATGTTGATAAAACAAAAGAAATACTTGAAATGGTGAAATCAGGTAGAGTTTATTTCCTATCTCGTCCTCGTAGATTTGGTAAGTCATTGTTAGTAAATACATTAGAAGAATTGTTTAAAGGAAATAAAAAGTTGTTTAAAGGACTTTATATTTATGATAAGTGGGAGTGGAGCAAAAAACATCCTGTAATACACTTGGATCTATCCAAACCATTTAACGAAGATAAT…
128	CfCl-M3_0112	CDS	seq004	+	21564	22700	1137	379	energy-converting hydrogenase B subunit N	COG3261	C	MNKENNFQRIETEVSLGTVHPAALEPYRLRLFVEDEIIRDAEITVGVNHRGIERIMEGLPVEKANVLTEKVCGICSNAHIWNSVLTAEKGLEVDVPPRANYIRIIMEELERLHSHLLYLGHGSEVLAHETFSMRAFSIRETVMELLRMIGGNRVQYGVSIIGGIRPRCELDDNRIQRILEGMDFIERKIAEFADRFISDPIVMNRITGVGKISQKDAIELEVTGPTLRATGVSRDLRTTMKEYEDFDINVITLSDGDVKDNILMRVLEIPETINIIRQAIKNLPDGSIVNRSWDMIDTDTIHSYIEVPRGRLYHSYRLEDGRVRGAIIRTPSMSNIGAMQLACIDNHITDAQLCIVQCDPCFTCTDRAIEIMNYTNKL	ATGAATAAAGAGAATAACTTTCAAAGAATAGAGACTGAAGTTTCTTTAGGAACCGTTCATCCTGCAGCATTAGAACCTTATAGACTTCGACTTTTTGTTGAGGATGAAATTATAAGAGATGCCGAAATAACTGTCGGTGTCAATCACAGAGGAATAGAAAGAATTATGGAAGGACTTCCTGTTGAAAAAGCTAATGTTCTTACTGAAAAGGTTTGTGGAATATGTTCTAATGCCCATATTTGGAATTCTGTCTTAACAGCTGAAAAAGGTCTTGAAGTTGATGTTCCTCCAAGAGCCAACTATATACGAATTATTATGGAAGAGTTAGAAAGATTACATAGTCATCTATTATACCTTGGACATGGAAGTGAAGTTTTAGCTCACGAAACATTTTCAATG…		ehbN
129	CfCl-M3_0113	CDS	seq004	+	22805	23803	999	333	energy-converting hydrogenase B subunit O	COG0650	C	MITTGVLNQVLAIVSAIIIAFIIGSIIPGFERKYVHARIQQRIGPSVISPGIMAPIKFLFKENIKPNSTVPGLYKSLPIICFIVILLILIFLMPQTYTITAIASVIAIIGFLKVEEIAYVLMGALSKSIMSLSMPFPDLVKGGLHTDSQRSYIEDISSKRAFRLISFGSFPLYLSLFVPVSIVGSVYLKDIVNYQAIHGPILFTTGGILGFIVFFVGYMILMNEYPFAILKAKADVIEGPYMEYASKYRSIVYFTRGFLIFTMSMIFSVLFIGTPLNIFSWKILINIAIAFIFPLIMGIISAFSPIFTNKQLYPTVIGTSLLGVLAIIVSLL	ATGATAACAACAGGGGTTTTAAATCAAGTTTTAGCCATAGTATCTGCTATTATAATAGCTTTTATTATAGGATCAATAATTCCAGGATTTGAAAGAAAATATGTTCATGCAAGAATTCAGCAGAGAATCGGACCATCTGTTATAAGTCCAGGGATAATGGCTCCAATTAAATTTCTCTTTAAAGAGAATATTAAACCAAATTCTACAGTGCCAGGACTGTACAAATCATTACCAATAATATGTTTTATAGTGATACTTTTAATATTAATATTTTTAATGCCTCAAACATATACAATCACGGCAATTGCAAGTGTAATAGCTATTATAGGATTTTTAAAAGTTGAAGAAATAGCTTATGTTTTAATGGGGGCTCTTTCAAAGTCCATAATGTCTCTTTCA…		ehbO
130	CfCl-M3_0114	CDS	seq004	+	23838	24092	255	85	energy-converting hydrogenase B subunit P			MKFVVRDHHLVSLGGYIVERNFPYRNIIVVNKTDEPIKIEVPVFKEEWIEEHRNLGLKIIPVSDEENFLTLFKKAKLELEKSNN	TTGAAGTTTGTAGTTAGAGACCATCATCTTGTAAGCCTTGGAGGCTACATTGTAGAGCGAAACTTTCCCTACAGAAATATAATTGTTGTAAATAAAACAGATGAACCAATTAAAATTGAAGTACCAGTTTTTAAAGAAGAATGGATTGAAGAACATAGAAATTTAGGATTAAAAATAATCCCTGTATCTGATGAAGAAAACTTTTTAACTCTATTTAAAAAAGCTAAATTAGAGTTAGAAAAATCAAACAATTAA		ehbP
131	CfCl-M3_0115	CDS	seq004	+	24536	25189	654	218	energy-converting hydrogenase B subunit Q	COG1707	R	MKIAMTIKTFDEQGVLDKITKKLSSMNLNIVYTHLYLEKNNFGSINLELENVEDVKYVVKTLKPLEFIKSIEVHNSLIDIYGKRIIIIGGGVQVSQVATGAITEADRHNLRGERISVDTIPLVGEKEISDAINAITRLPRVRALVLAGSIMGGEISNAVRKIKKERNINVISLNMVGSAKNEADIIVTDPTQAGVMVVMSIADTAELDINKIKNIRF	ATGAAAATCGCAATGACAATCAAAACCTTTGATGAACAAGGAGTTTTAGATAAAATAACAAAAAAATTATCTTCTATGAACTTAAATATTGTATACACTCATCTTTATCTTGAAAAAAATAATTTTGGTTCTATAAATTTAGAATTAGAAAATGTGGAAGATGTTAAGTATGTGGTTAAAACCCTAAAACCCTTAGAGTTTATTAAATCTATTGAAGTTCATAATTCACTGATAGATATTTATGGAAAAAGAATCATTATCATAGGTGGAGGAGTTCAAGTCTCACAAGTAGCAACTGGAGCTATTACAGAAGCAGATAGACATAATCTCAGAGGAGAGAGAATAAGTGTAGATACAATTCCACTTGTCGGTGAAAAAGAAATATCTGATGCCATAAAT…		ehbQ
132	CfCl-M3_0116	CDS	seq004	+	26676	29405	2730	910	peptide transporter	COG1287	O	MDKEKKMKIIKTFGIIAVLILFSFALRAQIYTTMEAQSPDIKAMYVDSDGLPYFTEMDSYYHLRLLENLNDNGHLGDTVINNTQWDEHRNSPDGWTAVYTPMIFYVALFFYKIVSLIFHNLPIKFVAYWTGAILGSLVVVPAFFTVRRITNTYGGVVAALLIAMGPSFFAHTYAGFFDTDMFTTLLPLIMLFFFVESVLNKNSKYRLLSAVLMGLTVAVSALSWDRYVFYPAIFTFAIVLFLIIGLIFRINLFKSMKNYSNIKSWFIDQKEISTISIFLVVSFIGLIAVLGFNGLMEDISGLFGSVNLQSVASGLGDYPNVMISVSEMQKPQIVVGGLLGLFSSNSGGLINGVGGVVVFLTSLFMVFVFIYNFWKLRNINSKDLKGKKLPKSKRRSNTN…	ATGGATAAAGAAAAGAAAATGAAGATAATTAAAACTTTTGGAATAATAGCTGTTTTGATATTATTCTCTTTTGCACTTAGAGCACAAATATATACTACTATGGAAGCACAGAGTCCAGATATTAAAGCAATGTATGTTGATTCAGATGGACTTCCGTATTTCACTGAAATGGATTCTTATTATCATCTAAGGCTTCTTGAAAACCTTAATGATAATGGTCATCTTGGGGATACTGTGATAAATAATACTCAGTGGGATGAGCATAGAAACTCTCCAGATGGGTGGACTGCTGTGTATACTCCGATGATATTTTATGTGGCATTATTCTTTTATAAAATTGTAAGTTTGATATTCCATAATCTGCCTATAAAGTTTGTTGCCTATTGGACTGGAGCTATA…	2.4.99.18 2.4.99.21
133	CfCl-M3_0117	CDS	seq004	-	29587	30282	696	232	PD-(D/E)XK nuclease family protein			MERIIKSNNYKLKNHSKIKEIKILQGKNNFPITWLKTQGYCEYILYLEHCKNIIAQPTQSMITGSKEDEKLGSPFQKKAKKKKIKSGTLEDLLKDSKKEITITRYVFVLSTEFGIRGFIDEIQMSPDDIKIINDKSGKIAYKSSINQALAYALAFKSMVNDDRKISIAIRERGTDNIIFSDTFDENKEKEIIYLINRVHGLFNGIKPFIPTKNKNKCNKCRFKSYCEHYSN	ATGGAAAGAATAATTAAATCAAATAATTACAAACTTAAAAATCATTCTAAAATTAAAGAAATAAAAATTTTACAAGGAAAAAATAATTTTCCAATTACTTGGTTAAAGACACAAGGATACTGTGAGTATATTTTATATTTAGAACATTGCAAAAACATTATTGCTCAACCAACACAGTCAATGATTACAGGATCGAAAGAAGATGAAAAATTGGGAAGCCCATTTCAAAAAAAAGCTAAGAAAAAGAAAATAAAATCTGGTACTCTTGAAGATCTTTTAAAGGATTCAAAAAAAGAAATAACTATTACAAGATATGTATTTGTACTATCTACTGAATTTGGAATAAGAGGATTTATAGATGAAATTCAGATGAGTCCAGATGATATTAAGATTATTAAT…
134	CfCl-M3_0118	CDS	seq004	+	30448	30720	273	91	conserved hypothetical protein			MVILLSVVRKVKNYILWVVIFKFMSVKNNPHKVLLNDDVLNFSVCQIKNLLNLDSAPNSIYSDKTIIYHLFNAAASQTSINQVSNLSVDAPSEGTIRYRLRKPGFKSISTEFE	ATGGTGATATTATTATCAGTAGTTCGCAAAGTAAAAAATTATATATTGTGGGTTGTAATATTTAAGTTTATGTCAGTAAAAAACAACCCACATAAAGTATTATTGAATGATGATGTATTAAACTTTTCGGTGTGTCAGATTAAGAATTTGTTAAATTTGGATTCAGCTCCTAATTCAATATATAGTGATAAAACTATTATTTATCACCTTTTTAATGCTGCTGCTTCTCAAACTAGTATTAATCAGGTGAGTAACCTTTCTGTTGATGCTCCTAGTGAAGGTACAATTAGATATAGGCTTCGTAAACCTGGATTCAAATCAATTTCAACAGAATTTGAATGA
135	CfCl-M3_0119	CDS	seq004	-	32995	33714	720	240	2-phosphosulfolactate phosphatase	COG2045	H	MKELKLSLSFEKTISKDVSVMVDALRASTTITIALDKYDKIIPVLNKEKAKEIAIKEKGILAGERTGAKINGFELGNSPIAIQKYETDLKTLVLTTSNGTRILNEMNSKVLIGSLINSTTVGKACLKLANSHIDVVMAGVKGEFAIEDYLASGDIINSITEAFNHNNVKFQSLDISEYAQSAVLGSRDYKLVKKAIYNSKSSGRLKDLGYQEDIDFSLQRNITDNIGLYENKEIRKLNI	ATGAAAGAATTAAAACTAAGTCTAAGTTTTGAAAAAACAATATCTAAAGATGTTTCTGTTATGGTTGATGCTCTAAGAGCAAGCACCACAATAACAATTGCATTAGATAAATATGATAAAATAATCCCTGTCCTGAATAAAGAAAAAGCAAAAGAAATAGCTATTAAAGAAAAAGGAATTTTGGCTGGCGAGAGAACTGGAGCTAAAATAAATGGTTTTGAACTTGGTAACTCTCCGATAGCTATTCAAAAATATGAAACAGATTTGAAAACATTGGTTCTCACTACAAGTAACGGAACCAGAATACTTAATGAAATGAACTCAAAAGTTTTAATAGGCTCCCTTATAAACAGCACAACAGTTGGAAAAGCCTGTTTAAAATTAGCAAATTCTCATATT…	3.1.3.71	comB
136	CfCl-M3_0120	CDS	seq004	+	33885	34526	642	214	conserved hypothetical protein			MRIVTTPMCKEIVEIAGFKGFKVNKNPDNEDGELAILMSEKKTKMNSIVIKLNTVNQVRDSILEVYKYNMFKNKPNLDDEVFKIFEDYNISKWLDKNQKNELRNLNSKIRVIVYTIFLKEIVEDMGFKIINLNIFDLDSKKHKEVILDDLIAIENNELDVDYLIFPDYFKININYLSPKLQEKIVIMPTHSNVSKSPIERVIERYSILEELNL	ATGAGGATTGTAACAACACCAATGTGTAAAGAAATTGTTGAAATTGCAGGGTTTAAAGGTTTTAAGGTAAATAAAAATCCTGATAATGAGGATGGAGAATTGGCTATTTTAATGTCTGAGAAAAAGACTAAGATGAATTCTATTGTTATTAAATTAAACACAGTTAATCAAGTAAGAGATAGCATACTTGAAGTTTATAAGTATAATATGTTTAAAAACAAGCCTAATTTAGATGATGAAGTGTTTAAGATATTTGAAGATTACAATATCTCTAAGTGGCTTGATAAAAATCAAAAAAATGAGTTACGAAATCTGAATTCAAAAATTAGAGTTATAGTTTATACAATTTTTTTAAAGGAGATTGTTGAAGATATGGGTTTTAAAATAATTAATTTAAAT…
137	CfCl-M3_0121	CDS	seq004	-	35216	36640	1425	475	TrkH family potassium uptake protein	COG0168	P	MRYITKNDWYTVGQHLGTLMVGVGISTLIPLIIDVIYHENNYMSFIVPGLFSITIGYFLHRIPAKATMKMKHGMIVSSLIWLWAGLIGSFTMMSCTSLDFVNAFFENISAWTTTGFTMFQDVEALPYSILFLRCLEQWIGGLGLVTLMMGAVLRSGKTVVQLYRSEARDEKISPSIGNTLKKLIKVYVLITIFGIAIFKIAGMPIFDAICNTFTSISTGGIPIKNSSMGFYNNNLFSLISIVIMIIGATSFLTVYKSFRTKFLSFLKDLQFQLMISLIVIFFIILHFTTDISYMNILFHVISAITTTGSSLDSSIQIANWSSVTKVMIILLMIIGGSVGSTAGAIKLMRVILIFKGFYSQIMNVLSPESRVIKLKISNLKINDTSIKEANSYLSFYMTL…	ATGAGATATATTACAAAAAATGATTGGTATACAGTAGGACAACATCTTGGAACATTGATGGTTGGAGTAGGAATATCTACCTTAATTCCATTAATAATTGATGTTATTTATCATGAAAATAATTATATGAGTTTTATTGTTCCAGGATTATTTTCTATAACAATAGGATACTTTCTTCATAGAATACCTGCAAAAGCCACTATGAAAATGAAACACGGTATGATAGTCTCTTCCTTGATATGGTTATGGGCAGGTCTTATTGGTTCTTTCACTATGATGTCTTGCACTTCTTTAGATTTTGTTAATGCTTTTTTTGAAAATATTTCTGCATGGACAACAACTGGATTCACTATGTTTCAGGATGTTGAAGCTTTACCATACTCCATACTTTTTTTAAGA…
138	CfCl-M3_0122	CDS	seq004	-	37165	37533	369	123	conserved hypothetical protein			MAGFNKLSSILISLLFGVLLSFLFDNVFILVFIGFLSTYLVNIDKKTYLTGITAALIYGACNFIQGLFIVPNIPKDIILQVTLDPFNLIVGFLVTTMISLFLGFVGAYPAYWTSKRFKKYES	ATGGCTGGATTCAACAAACTTAGTTCTATTTTAATAAGTCTTTTATTTGGTGTTTTGCTATCCTTTTTATTTGACAATGTATTCATATTAGTCTTTATAGGATTTTTATCGACTTATTTAGTAAATATAGATAAAAAAACATACCTTACTGGGATAACAGCAGCATTAATCTATGGAGCATGCAATTTCATCCAAGGATTGTTTATTGTCCCAAATATTCCTAAAGACATTATACTACAAGTAACCTTAGATCCATTTAACTTGATTGTAGGGTTTTTAGTGACTACAATGATTTCATTGTTTTTAGGGTTCGTTGGAGCGTACCCTGCATATTGGACAAGTAAACGATTTAAAAAATATGAATCCTGA
139	CfCl-M3_0123	CDS	seq004	+	38539	39102	564	188	pyruvate kinase alpha/beta domain-containing protein	COG1751	GT	MEKSITYFENPGKTNTDELINLVKNRLEESKIKYVAIASASGESALKLAHTLKNVTIINVTHHSGFKRSNVLDISDDMRRKLEDKGVITYVGSHALSGVGRGISNKFGGITPVEIIAATLRMLSQGIKVCVEISVMLSDAGVIQVGEEILAIGGTGKGVDTGVILSSANSANIFDLKIHEIIAMPRP	ATGGAAAAATCGATTACATATTTTGAAAATCCAGGAAAAACGAATACTGATGAGCTTATAAATTTAGTTAAAAATAGATTAGAAGAATCAAAGATTAAATATGTGGCTATTGCCTCTGCTTCAGGAGAATCTGCATTAAAATTAGCCCATACATTAAAAAATGTCACAATTATAAATGTGACTCATCATAGTGGATTTAAAAGATCTAATGTCCTTGATATATCTGATGATATGAGAAGAAAACTTGAGGATAAAGGAGTTATAACCTATGTTGGCTCACATGCTTTAAGTGGTGTTGGTAGAGGAATATCTAATAAATTCGGGGGAATCACTCCAGTTGAGATAATAGCAGCTACACTTAGAATGCTTTCACAAGGAATAAAAGTTTGTGTTGAGATA…
140	CfCl-M3_0124	CDS	seq004	+	39221	40336	1116	372	radical SAM protein	COG4277	R	METLRKMQVLCDYAQYDLCDYSSDIKQSDANLPGIYHATSNGCKIPIFKVLMTNKCVFDCKYCINQSKHKFTRLELEPKDITKVFLDYYQKNYVYGLFLSSGIVNSADYTMENMIEVARTLRKDYGFKDYIHLKIVPGASKESIKRVMALANRVSINFESASSDGLSQISSTKSFKKDILRRFKWIDSIKKKDKNLAPFGATTQFVIGANDESDQEVLSSLKSFYRNLSIKQSYFSAFDPVIGTEFGNKEKCSSKRTAQLYHAETLINSYKFDVDELVFNDEGLLSENEDPKYLSALNMNIFPVEINSAPLHELLRVPGIGPRSASKIINIRKKMPFKSINQLKKLGVVVNRAEPFIKLKGNFQASLDIYS	ATGGAAACTTTAAGAAAAATGCAAGTTCTCTGTGACTATGCACAGTATGATCTCTGTGATTATTCCAGCGATATCAAACAATCAGATGCCAATCTTCCTGGTATTTATCATGCCACATCTAATGGCTGTAAAATACCCATATTCAAGGTTTTAATGACTAATAAATGTGTATTTGATTGTAAATATTGTATTAACCAGTCTAAACATAAATTCACAAGATTAGAACTTGAACCAAAAGATATTACTAAAGTTTTTCTTGATTATTATCAAAAAAACTATGTTTACGGATTATTTTTAAGTTCAGGAATTGTTAACTCTGCAGATTATACTATGGAGAATATGATAGAAGTTGCAAGGACTTTAAGAAAAGACTATGGATTTAAAGACTACATCCATCTT…
141	CfCl-M3_0125	CDS	seq004	-	40341	40814	474	158	conserved hypothetical protein			MNKKNIKLNPSQILFLIGETGTVGIMKVAKEKFLYIGTPDKEEIAIFLEEDDIIAISAFGKGEKYEKAIKSMGYLTREMNSPIIVLDKDHPSSKRLDMVLSVGDSVRLSCDIVPGTHPEQNVLCSCDSLSGLVINKTTNGVEIEEKINSYKIEDNTN	ATGAATAAAAAGAATATTAAACTAAACCCATCACAAATATTATTCCTAATTGGAGAAACTGGAACAGTTGGAATAATGAAGGTTGCTAAAGAGAAATTTTTATACATAGGAACTCCAGACAAAGAAGAAATAGCTATTTTTCTTGAAGAAGATGACATAATAGCTATTTCTGCTTTTGGAAAAGGAGAAAAATATGAGAAAGCTATTAAATCTATGGGATACCTAACACGAGAGATGAACTCTCCTATCATTGTTTTGGATAAAGATCATCCAAGTTCAAAAAGATTGGATATGGTTTTATCTGTAGGGGACAGTGTTAGATTAAGTTGTGATATAGTTCCTGGAACTCATCCAGAACAAAATGTTCTATGTTCCTGTGATAGTCTTTCTGGATTAGTG…
142	CfCl-M3_0126	CDS	seq005	-	382	1779	1398	466	glutamate decarboxylase	COG0076	E	MLSHNINLKKENKEYTTNIYGTRYFSQPTPKFEIPEDGMPSKAAYRLIRDELNLDGNPNLNLASFVTTWMEDEAEKLIAENNGKNFVDNDEYPQTGVIHGRIINMLAKLFNAPENSNFAGTSTIGSSEAIMLALLAHKWYWRENRKDKNSNTLPNIVMGADVHVVWKKFAKYFDVELRMIPMEEDCYILTADKVKENIDENTIAIGVVLGTTFTGQIDEISEINKVLEDTKIVKGWDIPIHVDAASGGFVMPFINSDFEWDFRLSHVRSINVSGHKYGLVYPGIGWVIFKDAKYISEDLVFNVNYLGGVMPTFSLNFSKGSSMILAQYYNLLRLGIKGYTSIMENLMETSQYLLDKINNIEIFDFLNKELVLPIITIKLKDEFLNCTSVFEISKMFREH…	ATGTTATCACACAATATAAACTTGAAAAAAGAAAACAAAGAATATACTACCAATATTTACGGCACCAGATATTTTTCCCAGCCTACACCTAAATTCGAAATACCTGAGGATGGAATGCCATCTAAAGCAGCATATAGATTAATTCGTGACGAATTAAACCTTGATGGGAATCCAAATCTGAATTTAGCAAGTTTCGTCACTACTTGGATGGAAGATGAAGCAGAGAAGTTAATAGCTGAAAACAATGGTAAAAACTTCGTTGATAACGATGAATATCCTCAAACTGGTGTTATTCATGGTAGAATTATTAATATGTTAGCAAAATTATTTAATGCTCCAGAAAATTCTAATTTCGCAGGGACAAGTACAATAGGTTCATCTGAAGCAATAATGTTAGCT…	4.1.1.15 4.1.2.27
143	CfCl-M3_0127	CDS	seq005	-	2369	2971	603	201	RNA-processing protein	COG1094	J	MTYEKLIGDYLVSTNYLKIPQKRVGVLIGSNGEIKRKIENLTQTTLDIDSSEGTITISPKEDMEDPLGVWKTNNIIKAIGRGFSPELAFKLNEDDIYLEVIKLSDYLGKSKKALSRYKGRIIGRDGKTRDTIIKMGEVSLVVYGKTVSIIGTIENVLIAKEAVEMILNGSRHKSVYSFLEHKHQDKKLKEFRNVVGLDKEEEIHFRTDNI	TTGACATATGAAAAATTAATAGGTGATTATTTGGTATCTACAAATTATCTTAAGATTCCACAGAAACGTGTTGGTGTTTTAATAGGATCCAATGGCGAAATAAAAAGAAAAATAGAGAATTTAACCCAAACAACTTTAGATATTGATAGTAGTGAAGGCACGATTACAATATCTCCAAAAGAAGATATGGAAGACCCACTTGGTGTGTGGAAGACTAACAATATTATCAAAGCTATTGGACGAGGTTTTTCTCCAGAACTAGCCTTTAAACTAAATGAAGATGATATTTACTTAGAAGTTATTAAACTATCAGATTATCTCGGCAAGTCTAAAAAAGCATTATCAAGATATAAAGGAAGAATAATTGGTCGTGATGGGAAAACCAGAGATACTATTATT…
144	CfCl-M3_0128	CDS	seq005	-	3032	4603	1572	524	conserved hypothetical protein	COG4713	S	MRYLNKKKFKNIKVENIFLALALSFGFLFLVLNPPFQVQDESEHYDKAYAISEGNILTSTIIKLPSSVMEMKTAFPQGNFSPGQISMMRNKGNSSQYGVSNSQYGFPKDGFDSGQTPNLGNDRNFPQGGNDFRLNKSFQKGFQRDSTEEYTKAHNLIGDYIFRSLNPESTVDQDITTIAPYPPASYIGSAFGMFIGKLFDCSPLMLLYIGRLFNLLLYTFFIYFAIKIIPAKKYLLLLLGLMPPTLFIGSSLSADALTIAASFLTIAYFFKIAWINEKIKKKDILIISTLTIFLVLSKQIYAGLALLFFMIPKSRFKNFKEWLKALIAIFTPAVIVEILYTFAMEKMNIGYTGVSGLLASNLSITEFLFKVINTLKESLLTQYIPSISGQIGWHNNYSN…	ATGAGATATCTAAATAAAAAAAAATTTAAAAATATTAAAGTCGAAAATATTTTTTTGGCTTTAGCACTATCTTTTGGCTTTCTATTTCTTGTACTAAATCCTCCATTCCAAGTACAAGATGAGTCAGAACACTATGATAAAGCATATGCAATAAGCGAGGGTAACATCTTAACAAGCACTATAATAAAATTACCAAGTTCTGTAATGGAAATGAAAACTGCATTTCCCCAAGGTAACTTTAGTCCAGGTCAAATATCAATGATGAGAAATAAAGGAAACTCTTCTCAGTATGGTGTTTCAAATTCCCAATATGGTTTTCCTAAAGATGGCTTTGACTCTGGTCAAACACCAAACCTAGGAAATGATAGAAATTTTCCTCAAGGAGGAAATGATTTCAGA…
145	CfCl-M3_0129	CDS	seq005	-	4662	5444	783	261	serine/threonine protein kinase	COG1718	T	MNSKIVKADLKLEKMESAKRIKNNDELKVGSEIFDKQTLENLYKLSKQSYLDILNGTISTGKEANVLIGIKNDSTFVAVKIYRISTSDFKKMQYYIQGDPRFNVRSHNKRQLINSWVNKEFRNLNRAYENKVSAPKPITTENNILLLEFIGDFDGNPSQPVRNQKPENPEDFADKILFELKKLIHDAKLVHGDLSFFNILNKDEYPVIIDVSQSVVLDHPIARELLDRDVLNIHKEFNKMKVKISIGDIKKYIKYDKIFK	ATGAATTCTAAAATTGTCAAAGCAGATCTTAAGTTAGAAAAGATGGAGTCTGCAAAGAGAATTAAAAATAATGATGAATTAAAAGTAGGTAGTGAAATATTTGACAAACAAACATTAGAAAATCTTTATAAATTATCAAAGCAGTCATATTTAGATATTTTAAATGGAACAATTAGTACAGGAAAAGAAGCGAATGTATTAATAGGGATCAAAAATGATTCAACCTTTGTTGCAGTTAAGATATATAGAATATCTACATCTGACTTTAAAAAAATGCAATATTATATCCAGGGAGACCCTCGTTTTAATGTAAGGTCACATAACAAAAGACAATTGATTAATTCTTGGGTTAATAAAGAGTTTAGAAACCTTAATCGTGCCTATGAAAACAAAGTTTCT…	2.7.11.1
146	CfCl-M3_0130	CDS	seq005	-	5532	5978	447	149	N-acetyltransferase	COG1247	E	MISMKILIGKEEHLPGIIRLYKQLIPDEKSVTLNRAKEVWKSIEKEDIKYFIAVDEDKVVSSSFIAIIPNLRENGRPFGIIENVIVDKDYRGLGLGKAIMNRVIEYGKSKNCQYMSLQSSVHRLDAHKFYESMGFDRNSKISFYMELK	ATGATTTCTATGAAAATCCTAATTGGAAAAGAAGAACACTTACCTGGAATTATAAGATTATACAAACAATTAATTCCTGATGAAAAATCTGTAACCTTGAATAGAGCAAAGGAAGTTTGGAAATCTATTGAAAAAGAAGATATAAAATATTTTATAGCTGTTGATGAGGATAAAGTAGTATCTTCATCTTTTATAGCTATTATTCCAAATCTAAGAGAAAACGGAAGACCATTTGGTATAATTGAAAATGTGATAGTTGACAAAGATTATAGAGGCTTAGGTTTGGGAAAAGCTATTATGAATAGAGTCATTGAATATGGGAAAAGTAAAAATTGCCAATATATGTCTCTACAAAGTAGTGTTCATAGATTAGATGCTCATAAATTCTATGAAAGTATG…
147	CfCl-M3_0131	CDS	seq005	-	6063	6371	309	103	translation initiation factor eIF-1A	COG0361	J	MNNNRRNNATQEFRRVRTPRKGELLGLIEQIMGHGKLKVRCADGKIRMGRIPGKMKKRIWIREGDVVLVKPWDFQSDEKSDVIWRYTKTEAGWLERKGYLKM	TTGAACAATAATAGAAGAAATAATGCAACCCAAGAATTCAGAAGGGTAAGAACTCCAAGAAAAGGAGAACTTCTTGGACTCATTGAACAAATAATGGGTCATGGGAAGTTGAAAGTTAGATGTGCCGATGGAAAGATAAGAATGGGTAGAATCCCTGGAAAAATGAAGAAAAGAATCTGGATTAGAGAAGGTGATGTGGTTTTAGTTAAGCCATGGGATTTCCAAAGTGATGAAAAATCAGATGTTATTTGGAGATACACTAAAACAGAAGCTGGATGGCTTGAAAGAAAAGGATATTTAAAAATGTGA		eif1a
148	CfCl-M3_0132	CDS	seq005	+	6913	8142	1230	410	molybdopterin molybdenumtransferase MoeA	COG0303	H	MGTEFLKIIDVEEAKKIIKNLFKETYKLKSENIPVGDAYNRIVSEDILSTIDLPIFDKALKDGYAIKSEDSFGANEENPKILNCVDKVEAGSFSKKTIKTGECIEISTGAPIPDGADAVVMVEYSEKLEESSTKDIAILKSVPPTEDISKKASDIKKGKLVLRKGTILNPVKIGILSAQGINDVNVFKKPIVSIISTGNELLNKNEKIEPGKIYDANTNLIKGAVLASGGIPLTKGIVKDDYNELKMKINGSLNSDIIICSGGTSAGVGDILKNVIDEIGEVLIHGISVKPGKPTLVGKIKDKIIIGLPGNPVSAIIIYSIFVDSYIRLISKSPEKRENKRINFELAKRIHSAKGRMEYLLVQIKDDKVYPILKDSGAIASLSYADAYVKVPKSIEIVD…	ATGGGAACTGAATTTTTGAAAATTATAGATGTGGAGGAAGCTAAAAAAATCATTAAAAATCTTTTTAAGGAAACTTATAAACTAAAGTCAGAGAATATTCCTGTTGGAGATGCATATAATCGAATAGTTTCTGAGGACATACTTTCTACAATCGACCTACCAATATTTGATAAAGCATTGAAAGATGGATATGCAATAAAATCGGAGGATAGCTTTGGAGCAAATGAAGAAAATCCAAAAATTTTAAATTGTGTTGACAAGGTTGAAGCAGGTTCATTCTCCAAAAAAACAATTAAAACTGGGGAATGTATTGAGATTAGCACTGGTGCTCCTATTCCAGATGGAGCAGACGCCGTTGTAATGGTTGAATACAGTGAAAAATTAGAAGAATCCTCTACG…	2.10.1.1	moeA2
149	CfCl-M3_0133	CDS	seq005	+	8760	9842	1083	361	carbamoyl phosphate synthase small subunit	COG0505	EF	MENRAKIALEDGTIIEGKSFGYETTATGEIVFSTGMTGYVESLTDPSFNGQILMSTYPLVGNYGVSDEWYQSEKIQVEGYIVREICNSSSKFGADRTLDEFLKEFKVPGISGIDTRDLTLKIREKGTMKCGISTEEIENEELIALVKNQLNIVDMELVPQVSTSKIKIFSEENSKKVGIIDCGVKKNIINSFLNRDIGVVLFPYNTSYNVILDHDLDGLMISCGPGNPSKLGDTIDNIRKLTNNIPVFGICMGQQLIAKAFGTKIYKMKFGHRGVNQPVKDLSSNRVFITSQNHGFSVDAQSLDDTPLKLTQINLNDNSPEGLAHEELSLKTVQYHPEAGPGPNDTNNIFTEFEEMMDSY	ATGGAAAATAGGGCTAAAATAGCTTTGGAAGATGGGACTATAATTGAAGGGAAATCTTTTGGTTATGAAACAACAGCAACTGGTGAGATTGTTTTTTCAACTGGAATGACAGGCTATGTTGAAAGTTTAACTGATCCATCCTTTAATGGTCAGATCTTAATGTCAACATATCCTCTTGTTGGGAATTATGGTGTATCAGATGAATGGTATCAATCTGAGAAAATTCAAGTAGAAGGATATATTGTGCGGGAAATTTGTAATTCTTCCTCAAAATTCGGGGCTGATAGAACATTAGATGAATTTTTAAAAGAATTTAAAGTTCCAGGTATTAGTGGAATAGACACACGAGATTTAACTCTTAAAATTAGAGAAAAAGGAACTATGAAATGTGGAATATCT…	6.3.5.5	carA
150	CfCl-M3_0134	CDS	seq005	+	10369	11427	1059	353	DNA cytosine methyltransferase	COG0270	L	MINAISLFSNVGIDEAYFKDYGVNIVASNELVQKRCEFYSYLYPDVEMICGDITNPSIFSRMVDLYKENDCEFLISTPPCQGMSQAGKMNENDERNYLIIHTINFIKKTLPNNIIIENVPQILKFSIKVDNKVIKIIQYIKKELEPLGYYINYRVLDASDYETPQNRKRAIILLSKIGKWKFPAKSKIITVKEAIGDLPSLESGEKSNIPNHNAKKHNERHIKWMKHTPTGETAFDNKIYYPQKDGRRIRGYKTTYKRIGWNTPAPTITMCNGSVSSQNNVHPGRKLDDGTYSDARVLTILELLRLTGLPDDWNIPKWASENFVRQVIGESFPPKFASKLLKTMPREDIGDN	TTGATTAATGCCATATCATTGTTTTCTAATGTTGGAATTGATGAAGCATATTTTAAAGATTATGGAGTTAATATTGTAGCTTCTAATGAATTGGTTCAAAAAAGATGTGAATTTTATTCATATTTATATCCTGATGTTGAAATGATCTGTGGAGATATTACAAATCCATCTATTTTTAGTAGAATGGTTGATTTATACAAAGAAAATGATTGTGAATTTTTAATATCAACACCACCATGTCAAGGAATGAGTCAGGCAGGAAAAATGAATGAAAACGATGAAAGAAACTATTTGATAATCCATACTATTAATTTTATCAAAAAAACACTTCCCAATAATATTATAATAGAAAATGTTCCACAAATACTCAAATTTTCAATTAAAGTTGATAATAAAGTT…	2.1.1.37
151	CfCl-M3_0135	CDS	seq005	+	11417	12487	1071	357	HNH endonuclease	COG3183	V	MTIRDRWQVPGNGNPFDSKLEDWKNPSSKMSQRSIGVLKFINNAQSITKKDFEKNIWDYLEKKFQHQRNDSNIAHFYRPLEFVGLIRNIDNNLSISIDGKNFLNEIHQEKYEKATEFYILQLLKSSYPNSATKDISLGLFPFRIIFKMLLDNPIDKNWFKTKIPYITNIEDIKNLKDIENPPYAKWYSWVLSYLLKWSVLDDENGFLKINEDYNNFINGFLVNMGYEDMFFSSDETYLKQKNNLRQIKRDRKVTCEVLKENDYRCFINENHRTFPTATATNYVEGHHIIPISLKDSFEKNLDCEDNIIPLCPNCHKEIHFAINKCKNRMLIDIFERKDGLKMFGINIDDLREIYFK	GTGACAATTAGAGATAGATGGCAAGTTCCAGGAAATGGTAATCCTTTTGACAGTAAGTTAGAAGATTGGAAAAATCCAAGCTCTAAAATGTCTCAAAGAAGTATTGGAGTTTTAAAATTTATTAATAATGCCCAAAGCATAACAAAAAAAGATTTTGAAAAGAATATATGGGATTATTTAGAAAAAAAATTTCAACACCAACGAAACGATTCAAATATAGCTCATTTTTACAGACCATTAGAGTTTGTAGGACTTATAAGAAACATTGATAATAATTTAAGTATTTCTATTGATGGTAAAAATTTTTTAAATGAAATTCATCAAGAAAAATATGAAAAGGCAACTGAATTTTACATATTACAACTATTAAAAAGTAGTTATCCAAATTCTGCTACAAAA…
152	CfCl-M3_0136	CDS	seq005	+	12853	16047	3195	1065	carbamoyl phosphate synthase large subunit	COG0458	EF	MPADKDIKKILIIGSGPIQIGQAAEFDYSGSQACKSIKEEGIETVLVNSNPATIQTDVDMADTVYIEPLNPEVVAKIIKKEKVDAILPTMGGQTGLNIATGLEELGVLDGIKVIGSSVETIANVEDRNLFGKFMNELNEPIPKCKAVESVDDALEAVKEIGYPVIVRPAFTLGGTGGGVANNKEELIETVNYGLDMSFINQVLIDESVLGWKEFEYEVMRDKNDTCIIVCNMENLDPMGIHTGESIVVAPAQTLNDIDSQRLRDASIKIIRALKIEGGCNIQFAVNPQTGEYKIIEVNPRVSRSSALASKATGYPIAKISSKIAIGMTLDEIQNDITKETPASFEPSLDYVVVKIPRWSFDKFKGINKKIGIQMKSTGEVMAIGRTIEESLHKAIRSLD…	ATGCCAGCTGATAAAGATATTAAAAAAATTCTTATTATTGGATCTGGACCTATTCAAATAGGTCAAGCTGCAGAATTTGATTATTCAGGTTCACAAGCTTGCAAATCTATTAAAGAAGAAGGCATTGAAACAGTATTAGTTAATAGTAATCCTGCAACTATTCAAACTGATGTTGATATGGCAGATACTGTTTATATAGAACCATTAAATCCAGAAGTTGTTGCTAAAATTATTAAAAAAGAAAAAGTTGATGCCATTCTTCCAACAATGGGTGGACAAACAGGATTAAATATAGCAACAGGTCTTGAAGAACTTGGAGTTTTAGATGGAATCAAAGTAATTGGTTCATCTGTTGAAACAATTGCCAATGTAGAAGATAGAAATTTGTTTGGAAAGTTT…	6.3.5.5	carB
153	CfCl-M3_0137	CDS	seq005	-	16072	17397	1326	442	magnesium and cobalt efflux protein CorC	COG1253	R	MLGNIYLDIFILTILICITGLLSMAELAIASSRKVKLEKIKKEGNKHAQTVINLMQNPNEYLSPIQLGITLIAILTGVIGGSTISKPLEHILEKYIPFGNLIAILLVVIITTYFTMLVGELVPKRMALNNPEKIAIKLAKFTTILSKISTPIVIILGKSTDFVLKTIGSKTTKQDLATEDEIKLLIKEGTKAGTIEKEEEDILKRVFRLDEEKVDMLMTPKKDIIWIDLEEGYDELRKTIIESERSIFPVARDDIDNILGVVQTKDILSSLLSEEELNIESYIKKPLIVPENLSTLSILKLLKENKEYVHMALVVDEYGNVEGLITLNDILEGIVGDIPGIDETDDPKVVKRKDGSWLIDGGFGIDNFKEFFKIEEMPQEHEDGYTTLAGFILSYLERL…	ATGTTAGGTAACATTTACTTAGATATATTTATATTAACTATTTTAATATGCATAACTGGGCTGTTATCAATGGCTGAATTAGCAATTGCATCATCGAGAAAAGTCAAATTAGAAAAAATAAAAAAAGAAGGAAATAAGCATGCTCAAACCGTCATTAATTTAATGCAAAATCCAAATGAATATTTATCCCCAATACAACTGGGAATTACTCTAATTGCAATATTAACTGGAGTAATTGGAGGTTCTACAATTTCAAAACCTCTTGAACACATACTTGAAAAATATATTCCTTTTGGTAATTTAATAGCTATTCTCTTAGTGGTTATAATCACAACATACTTTACAATGTTAGTTGGAGAACTTGTGCCAAAAAGAATGGCATTAAATAATCCTGAAAAA…
154	CfCl-M3_0138	CDS	seq005	+	17927	18511	585	195	4Fe-4S dicluster domain-containing protein	COG1150	C	MNVQIGNNPLRFAGEILSNLKASEDMGLLRCVQCGMCTSVCPGAKGSDYNPRDMVEKVLEGEESIINSEEIWNCFYCYTCHSVCPVGNSPCEINQILRQIAIDEGIVNDKVGPFAGYGDSFLDIGIGSMPKRFFMKLNEDIEGWLDFKSELEEIRNELGLGPITIPKKSIEEINVLLKKVGFDKRIEKMNSIKP	ATGAATGTTCAAATAGGAAATAATCCATTAAGATTTGCAGGAGAAATACTTTCTAATTTAAAAGCATCAGAAGATATGGGGCTGTTGAGATGTGTTCAATGTGGGATGTGTACCTCAGTGTGTCCTGGTGCAAAGGGTTCTGATTATAATCCTCGGGATATGGTGGAAAAAGTTCTTGAAGGAGAAGAATCGATAATAAATTCTGAAGAAATATGGAATTGTTTTTATTGTTACACATGTCATAGTGTTTGCCCTGTTGGAAATAGTCCCTGTGAAATTAATCAAATTTTAAGACAAATAGCTATTGATGAAGGAATTGTCAACGATAAAGTAGGTCCTTTTGCTGGATATGGGGATAGTTTTTTGGATATTGGAATTGGATCTATGCCCAAAAGATTT…	1.8.7.3
155	CfCl-M3_0139	CDS	seq005	+	20532	20807	276	92	conserved hypothetical protein			MRYLTELNNIFRTYDENKCLNRYERLLEKLDRLPGVIVKILMKKIVPNFESLTRVSLLTISYPEHRIKQNNTIVKLRNQKPQENSGQVMGY	GTGAGATATTTGACAGAACTTAATAATATATTCAGAACTTATGATGAGAATAAGTGTTTAAATAGATATGAAAGGTTATTAGAAAAATTAGATAGATTACCAGGAGTAATAGTGAAAATTTTAATGAAAAAGATAGTTCCTAACTTTGAAAGTCTTACAAGAGTTTCACTGTTGACAATTTCATACCCAGAACATCGAATCAAGCAGAACAACACTATAGTAAAACTAAGAAATCAGAAACCACAAGAAAATTCAGGACAAGTAATGGGTTATTAG
156	CfCl-M3_0140	CDS	seq005	+	21189	21746	558	186	Hsp20/alpha crystallin family protein	COG0071	O	MDKDMRLEKEEEKKEEEKEKEFISKEIIDKHLKIGKDIAGKVANDLKSFDLGSIRNDIDSKIKDYTDNFSKINVDLLDLGDMFYLKADLPGVDKESINVEIVDRDLTIQGHFTSMCEDIGCESVDSLKDEEHQFLIKGRNFGDTKRTITLPQKIKVDEIKGELDNGVLFLRLPKVESKKVKIDFS	ATGGATAAAGATATGCGATTAGAAAAAGAAGAAGAAAAAAAAGAAGAGGAAAAAGAAAAAGAATTCATAAGCAAAGAGATTATAGACAAACATTTGAAGATTGGAAAAGATATTGCTGGAAAAGTAGCTAATGATTTAAAATCTTTTGATTTGGGCTCTATTCGAAATGATATTGATTCTAAAATAAAGGATTACACAGATAACTTCTCAAAAATTAATGTGGATCTTCTGGATTTAGGAGACATGTTTTATTTAAAAGCTGATCTTCCTGGTGTTGATAAAGAATCGATTAATGTTGAAATTGTTGATAGAGATTTAACTATTCAAGGACATTTCACAAGTATGTGTGAAGATATAGGTTGTGAAAGTGTAGATAGTTTAAAGGATGAAGAACATCAA…
157	CfCl-M3_0141	CDS	seq005	+	21829	22974	1146	382	group II intron reverse transcriptase/maturase	COG3344	X	MYIRKRNGKLRSLGILVIIDRIYQEIIRMALEPQSEVNFEPTSYGFRPKRGCHDAARRIMFNIRSGKWCWVFEGDFKSCFDTISHEFILNKIKSFPLHNLIDKFLKAGYVDNNIFHSTDKGTPQGGSLSPLLANIALNGMEKLLGISYKEYTNKNGYVNYETKGNYRMVRYADDFVIFAKSEEDIKALYDILNPYLEKRGLMLAEDKTKITHISEGFDFLGFNFKQYKAKNGIIHLNKPSKASIKQFKSKVAEKFRLLRGQNVDELIKSLNQIITGTANYWKPTVAKKIFSKMDCYLWTKISKFIRRLHPNKSWKWLMNKYFPFYNDGKHHGKWVLTGPRENEYLKQMSWTPIKRHIMIKHNYSLYDKSKIEYFNNRKFSC	ATGTATATCAGGAAAAGGAACGGTAAATTACGTTCTCTGGGCATACTAGTGATAATTGACAGGATTTATCAAGAAATTATTAGAATGGCATTAGAACCTCAATCAGAGGTCAATTTTGAACCTACAAGTTATGGATTCAGACCTAAAAGAGGATGTCATGACGCTGCCAGAAGAATAATGTTTAATATACGTAGCGGCAAATGGTGTTGGGTTTTCGAAGGCGATTTTAAATCGTGTTTTGATACAATATCACATGAATTTATCTTAAATAAGATAAAAAGCTTTCCATTACATAATTTAATAGATAAATTCCTAAAAGCAGGATATGTTGATAATAATATATTCCATAGTACCGATAAAGGAACTCCTCAAGGAGGTTCACTTTCACCATTATTAGCT…	2.7.7.49
158	CfCl-M3_0142	CDS	seq005	+	23237	23992	756	252	TatD family hydrolase	COG1099	R	MIDSHFHGDSRTVEDYEKMSIGGITEAISCSYYPYEILKPSVLITHFKRILHFEKERAGKERIKLNTALGIHPANVFPKYKPVLDEIKKFIKQKDIIAIGEIGLETMSCEEVDIFTKQLLIADETKTKVIIHTPRQNKLNVVKKTKEILSENIDPKLVVIDHINHTVVDEVIDEEYHIGLTVQPEKMTSAEAIAILSNYGFDKFMLNSDSSYSRSDVLSVPKTVRLLRIEGYKKNNVEKVSKLNVKNFFDL	ATGATAGATAGTCATTTTCATGGAGATTCAAGAACTGTGGAAGATTATGAGAAGATGTCGATTGGAGGAATAACAGAAGCTATTAGCTGTTCCTATTATCCCTATGAAATACTGAAACCATCTGTACTTATAACCCATTTCAAAAGAATATTGCACTTTGAAAAAGAAAGAGCTGGAAAAGAAAGAATTAAGCTAAATACTGCTTTGGGAATTCACCCAGCCAATGTATTTCCAAAATATAAACCTGTATTAGATGAAATAAAGAAATTTATAAAACAAAAAGATATAATAGCTATTGGAGAAATAGGTTTGGAGACTATGAGTTGTGAAGAAGTGGATATATTCACTAAACAATTATTAATAGCTGATGAAACAAAAACAAAAGTAATAATTCATACT…
159	CfCl-M3_pg_008	Pseudogene	seq005	+	25365	26198	834	x	Pseudogene of conserved hypothetical protein			MTSSDENTSDMDSISSSPNDEFKLIKTSSAPNTPVYLIISQTLSYYNPNYIKNSGVTHVIINSRCDGITQNRINDFTNAGLYVQFYTDCFYDFNNGWDMNFDRAKNRVFNSLDDLNRYDGVDGFVLDYIRSPNACDNNQHLVSDLIKEVRDRYPNKQLSAFIMSEEVGAEVYGQNIDWIKPNLNNIMIMAYKGNHGKNSDWIKGINSYFYQKVSGSNCTVVNIIQSYRSDRDPSKLSRDELYRDMDKGLYGGAYGTGLFRGGLNNLDPDRPYVPRST	GTGACTTCAAGTGATGAAAATACATCAGATATGGATTCTATCTCATCAAGTCCCAATGATGAATTCAAACTTATTAAAACTTCATCAGCTCCAAATACTCCTGTCTACTTAATAATCAGTCAAACTTTAAGTTATTATAATCCAAACTATATAAAAAATAGTGGTGTCACACATGTAATTATTAATTCTCGTTGTGATGGAATAACTCAAAATAGAATCAACGATTTTACTAATGCTGGACTATATGTTCAATTCTATACTGATTGTTTCTACGATTTTAATAATGGATGGGATATGAACTTTGATAGAGCAAAAAATAGAGTATTCAATTCATTAGATGATCTTAATCGTTATGATGGGGTCGATGGATTTGTATTGGATTATATCCGATCTCCAAAT…
160	CfCl-M3_0143	CDS	seq005	-	26304	26789	486	162	TIGR00295 family protein	COG1418	JR	MLGYELYYVSGSYFMLLAILKEEGCQKWMIDHSIAVCKKAVKISKNFNVDIQLVKQGSLLHDIGRSRTNGIKHGIIGSEISIKYGFSDKVAKIVERHIGAGISKKEAKILGLPEKDYIPVTLEEKIVAHSDNLLNGSEEVDLEFTIDKWKSKIDDYQKPVERIKKLHKELVSPFE	ATGTTAGGTTATGAACTGTATTATGTTTCTGGAAGCTATTTTATGTTATTAGCTATTTTAAAAGAAGAAGGTTGCCAAAAATGGATGATAGATCATTCAATAGCTGTCTGTAAAAAAGCTGTTAAGATATCTAAGAATTTCAATGTTGATATACAACTTGTTAAACAAGGTTCTCTTTTACATGATATCGGTCGTAGTAGAACTAATGGAATAAAACACGGTATTATTGGCTCTGAAATATCTATTAAGTATGGATTCAGCGATAAAGTAGCCAAAATTGTTGAAAGACATATTGGTGCTGGTATTTCAAAAAAAGAAGCTAAAATATTAGGATTGCCTGAAAAAGATTACATTCCTGTTACATTAGAAGAAAAAATAGTGGCACATAGTGATAATCTT…
161	CfCl-M3_0144	CDS	seq005	-	27241	27768	528	176	transcription factor E	COG1675	K	MLKNKIVLEYLNGIVEDEENITIVECLLDDVGYDEEIAEKTNIKLNIVRKILYKLYDCGLTTYKRNKNPETQWYTYFWKFDTNNVYLNLNEKYEMYVNRLEKLLRFEEDNMFFVCENDHLRVDYNRANDLEFICPDCGNKFIFKDNNERVLSIEKEIKKYKKICMEVNKLFSKSK	ATGTTAAAAAATAAGATAGTTTTAGAATATTTAAATGGGATTGTTGAAGATGAGGAGAACATTACCATAGTCGAATGTCTCTTAGATGATGTAGGCTATGATGAAGAGATAGCAGAAAAAACTAATATTAAACTAAATATAGTTAGAAAAATTTTATACAAACTTTATGATTGTGGTTTAACAACTTATAAAAGGAATAAAAATCCTGAAACTCAATGGTATACTTATTTTTGGAAATTTGATACTAACAATGTCTATTTAAATCTTAATGAAAAATATGAAATGTATGTTAATAGATTAGAAAAACTGCTAAGATTTGAAGAAGATAATATGTTTTTTGTATGCGAAAATGATCATCTAAGAGTTGATTATAATCGTGCGAATGATTTAGAGTTTATT…		tfe
162	CfCl-M3_0145	CDS	seq005	+	30844	31230	387	129	30S ribosomal protein S8e	COG2007	J	MAIFQGKSKRSPSGGRNVTHRGKKKFELGRDPTETRIGKKKLRKIRTRGGNEKLRLALGNKINLVNPTDNKASKLEILNVVENQANPNYVRRNIITKGAIVETELGKAKVTSRPGQDGVINGVLIINE	ATGGCGATATTTCAAGGAAAATCTAAAAGAAGCCCATCTGGTGGAAGAAATGTGACACACCGTGGGAAGAAAAAATTTGAATTAGGAAGAGACCCTACTGAAACAAGAATTGGGAAGAAAAAATTAAGAAAAATAAGAACCCGTGGCGGTAATGAAAAACTAAGATTAGCTTTAGGCAATAAAATTAATTTAGTTAATCCCACTGATAACAAAGCTTCAAAATTAGAAATTTTAAATGTCGTTGAAAATCAGGCTAATCCTAACTATGTTAGACGTAATATTATTACAAAAGGGGCTATTGTTGAAACTGAGCTTGGAAAAGCAAAAGTTACATCAAGACCTGGACAAGACGGTGTTATTAATGGTGTTCTAATAATTAATGAATAA		rps8e
163	CfCl-M3_0146	CDS	seq005	+	31439	32188	750	250	di-trans,poly-cis-decaprenylcistransferase	COG0020	I	MKGYKNVGVELNLSQLMYQLYEWHILRKLNPENMPKHVALIMDGNRRFSKIQGHIDVKKGHKFGVETLEKVLNWSIDLGIEIVTAYAFSTKNFNRPKDEVDGLMSLFNKNFKRIVSHEKIHKNEVKVKVVGRIDLLPDELKKSIEEAEKATEKYNKRLFNLAIGYDGRLEIVDAIKKIVDEFKNGEIDIDDINEDLVSKNLYTAGLDDPNLIIRTSGEERLSGFLLWQSSYSELYFCDSFWPELRKIDFLRAIRSYQERERRLGT	TTGAAAGGATATAAAAATGTAGGGGTAGAATTGAATTTATCACAATTAATGTATCAACTTTATGAATGGCATATTTTAAGAAAATTAAATCCAGAAAATATGCCAAAACATGTTGCCTTAATCATGGATGGGAATAGAAGATTTTCCAAAATCCAAGGTCATATTGATGTGAAAAAAGGTCATAAATTTGGTGTTGAAACATTGGAAAAGGTCTTAAATTGGAGTATTGATTTAGGAATAGAAATTGTAACTGCTTATGCATTTTCAACTAAAAATTTCAATAGACCTAAGGATGAAGTTGATGGATTAATGTCTTTATTTAATAAAAACTTTAAAAGAATAGTTTCTCATGAAAAAATCCATAAAAATGAAGTTAAAGTTAAAGTTGTTGGTAGAATA…	2.5.1.89	uppS
164	CfCl-M3_0147	CDS	seq005	+	32382	33140	759	253	TatD family hydrolase	COG0084	N	MIDTHCHLDFENFNKDREETIKRSEQDLTALINSGTSFEGNIRTLQLSKEYDGFIYPSFGFHPLQSTNKSFECVDKVLSQTTNCINEIVAIGEVGMDFFYVKDKLQRDKQIDIFKKFCNFANEYQKPVLIHCRDAEKKALNIVNQFDNIPSVVFHCYSGSLKTAKKIEDIGYFMSASTMIEYSKKHQELFSEISLDNILTETDSPYLHPSRGKRNEPSFVSLVIDKIAELKEIEVSVVNKITEDNAKNVFNI	ATGATAGATACACATTGTCACTTAGACTTTGAAAACTTTAACAAAGATAGAGAGGAAACTATAAAAAGATCAGAACAGGATCTAACTGCACTTATAAATTCAGGGACAAGTTTTGAAGGCAATATCAGAACTTTACAACTTTCAAAAGAATACGATGGATTTATTTATCCTTCATTTGGATTTCATCCACTTCAATCTACTAACAAGAGCTTTGAATGTGTGGATAAGGTTTTATCACAAACAACTAATTGTATTAATGAAATTGTAGCTATTGGTGAAGTTGGAATGGATTTTTTTTATGTTAAAGATAAGTTACAAAGAGATAAGCAAATAGATATTTTTAAAAAATTTTGCAATTTTGCTAACGAATATCAAAAACCAGTTTTAATCCACTGTAGA…
165	CfCl-M3_0148	CDS	seq005	+	34495	35688	1194	398	conserved hypothetical protein	COG4121	J	MDELFKLIKNCFLKEAETKDSRPRCDLSSKILDYLDRTEDDSFTLNVKGLNNTYQRMHTIKGAVSESFEKFVSLMEFKNNLNVLDICSGLGYNSAALIHEFLNKSKINLPSDLHIDMVEISPYILAIGLLIPSPIDSHSIVQRAIEDKLIEDDYLTLRLKETLIPDNIELNLFCEDVRKTVKKLPSNYYDGIFLDPFSPDLCPELFTVDFFKQLKRIIKEDGGLLTYTSSIPVRSGLVEAGFYVGVGPIFGRKTGGTIASLSLPKIEKDLSFDDERLIALSDLGMPFRDINLNLTSDEILDNRKKKRLNSRSNYKLSSAVKTPMFLGMDIKDDKLKRRVLNNLNQLDIASTFSKKAIFLVSPQDKNNNKTFVNNSKDRIKKMSDNLHSIINFEDIAE	ATGGATGAATTATTTAAACTGATTAAAAATTGTTTTTTGAAGGAAGCTGAAACTAAAGATAGTAGACCTCGTTGTGATTTATCTTCGAAAATATTGGATTATTTAGATAGAACTGAAGATGATTCATTTACTTTAAATGTTAAAGGACTTAACAATACTTATCAGAGGATGCATACAATTAAAGGTGCTGTTAGCGAGTCTTTTGAGAAATTTGTAAGTCTTATGGAGTTCAAAAATAATTTAAATGTTTTAGATATTTGCAGTGGTTTAGGTTATAATTCAGCAGCTTTAATTCATGAGTTCCTTAATAAATCAAAAATAAATCTTCCATCAGATCTTCATATTGATATGGTTGAAATTTCACCATATATTCTTGCTATTGGATTATTAATTCCAAGT…
166	CfCl-M3_0149	CDS	seq005	+	35967	37949	1983	661	tRNA-guanine(15) transglycosylase	COG0343	J	MKFTIKNKDSRGRIGVFETKHGLVRTPNLMPVIHPGKQTIDINKFGVDIVITNAYIVYKDEKLRNEALNYGIHNLINFDKSVMTDSGSYQLSVYGNLEISNQEIIEFQEAIKTDIGTSLDIPTAPYSTRAKAEKDLEITFNRAKEAKKIRDSKKMEILLNSVVQGSTFSDLRAKSAKDLSTLNCDIYPIGAVVPLMESYSYTDLVDVVMNSISNLPDSKPRHLMGAGHPMLFALAAAMGCDLFDSAAYILYAENDRFLTVRGSYKLEDLHEMPCSCEICNKYTPDDLRGMDKKERTKIIAEHNLYASFAEIRVIRQAIMDGNLTELVEERSRVHPTLLNAYRRLGDYSNSLEVYEPRVKKSAFFYTGSESLKRPEVRRHLIKLDELDKKRDLAILPPYR…	ATGAAGTTTACAATTAAGAATAAAGATTCAAGAGGAAGAATAGGTGTTTTTGAAACAAAACATGGTCTTGTTAGAACACCTAATTTGATGCCTGTTATTCATCCAGGAAAACAAACAATTGATATTAATAAGTTTGGTGTAGATATTGTAATCACCAATGCATATATAGTCTATAAGGATGAGAAATTAAGAAATGAAGCTTTAAATTATGGAATTCATAATTTAATCAATTTTGATAAAAGTGTTATGACAGATTCTGGTTCTTATCAACTTTCAGTTTATGGGAATCTTGAAATAAGCAATCAAGAAATCATTGAATTTCAAGAAGCAATAAAAACAGATATTGGGACATCATTAGATATTCCCACTGCTCCGTATTCAACAAGAGCTAAAGCAGAG…	2.4.2.48	tgtA
167	CfCl-M3_0150	CDS	seq005	+	38940	39428	489	163	hypothetical protein			MKLKIAMILFIACLCISSNVNAKIIFTHGKGFSDGIKRLNESIDPVNHANDLISDRFEMKESIKDLKYESNDSEPIINDSKPSEVETIVIYGYPSSWQDNLPYRCYKTVWLKSVLDICQINPKATYEGELTRISDDMDFSLVTGLEKDYHGANISEYLISIE	ATGAAGTTAAAAATAGCTATGATCCTGTTCATAGCTTGTCTGTGTATAAGTTCAAACGTTAATGCAAAAATCATTTTTACTCATGGTAAAGGTTTTAGTGATGGTATTAAAAGGTTAAATGAAAGCATAGATCCAGTAAATCATGCGAATGATTTAATAAGCGATAGATTTGAAATGAAAGAATCTATTAAAGATTTGAAATACGAATCTAATGATTCTGAACCGATTATAAATGATTCTAAACCATCTGAAGTAGAAACAATCGTTATTTATGGTTATCCGTCTTCATGGCAAGATAATTTGCCTTATCGATGTTATAAGACTGTTTGGTTAAAATCTGTTTTAGATATTTGCCAAATAAATCCAAAAGCCACTTATGAAGGGGAACTGACCAGAATA…
168	CfCl-M3_0151	CDS-edge	seq005	+	39524	40078	555	185	hypothetical protein			MKEFSYSKLATIIILIATVFFGAFTLLDSNHAVDPSHPGNSIVHPGEENITLIIDCTSASTANRTNLIVRVDAKTVILGQLIDGICYVPLPVEFTYEDHYYTIDFWKYEPIWYTKVIPWDTINPVNPVIPITNDTTNGTVENNDIPNDTSEDIGETLPVTGFPLLDVCWLFCVIGIGFVFWFRD	ATGAAAGAGTTTAGTTATTCAAAATTAGCTACAATTATTATTTTAATAGCTACTGTTTTTTTTGGAGCATTTACTTTACTTGATTCAAACCATGCTGTTGATCCATCTCACCCTGGTAACTCAATTGTTCATCCTGGTGAAGAGAATATCACGTTAATTATCGATTGTACTTCAGCATCTACTGCTAATCGGACTAATTTAATAGTTAGAGTTGATGCTAAAACTGTTATTCTTGGTCAGTTGATCGATGGTATTTGTTATGTGCCTTTACCTGTTGAATTTACTTATGAAGATCATTATTATACAATTGATTTTTGGAAGTATGAGCCTATTTGGTATACTAAAGTGATTCCTTGGGATACTATAAATCCTGTAAATCCTGTCATACCTATAACTAAT…
169	CfCl-M3_0152	CDS-edge	seq005	+	40125	40577	453	151	hypothetical protein			MNFKAIFLIAILAFSSIGFVAAGEGTIWFKADADSYDIWLFGHHRTHVKDQEWDIYGVLEDGGEQLLMRKFRAGLDECYPDWYNIGEFKATKKLKFEYSFQTQNAFSNSWDYHNTSYEEPTDGSGLVCWAETYVFFDEIFGRYKRVACEI	ATGAATTTTAAAGCAATATTTTTAATAGCTATTTTAGCTTTTAGTAGTATAGGTTTTGTTGCTGCTGGTGAAGGAACCATTTGGTTCAAAGCAGATGCTGATTCTTATGATATATGGTTATTTGGACATCACCGCACCCATGTCAAAGATCAGGAGTGGGATATTTACGGGGTGCTTGAGGATGGTGGTGAGCAATTGTTGATGCGAAAGTTCAGAGCTGGTTTAGATGAGTGTTATCCAGATTGGTATAACATAGGTGAGTTCAAAGCAACTAAGAAATTAAAATTTGAATATAGTTTCCAGACACAGAATGCTTTCAGTAATAGTTGGGATTACCATAATACTTCTTATGAAGAACCTACTGATGGTAGTGGTCTTGTTTGTTGGGCTGAAACATAT…
170	CfCl-M3_0153	CDS	seq006	+	388	1965	1578	526	serine--tRNA ligase	COG0172	J	MLEGTINFNKDAEIAKGDIENFIQEANQEILLKGIKQGEEDTGAKITNWNLDGSDLNLTIESGTKVRSHDGLLRLKSPLTNLLGKKYHLGIRGINIKNYKLILPIDKYKIDTAAAEEFSKYIQEVRNDDDKIIILLKDVDESAIRKQTVNRVIKKLVSEKGNVSSGINITYDDKDLTYVVINKHTPGEIAARSPKFKTYFKGDVTKMAKDLGWIKEFPGRGQWFYGPQMTALQRGFEQLLIERIADPLGFYEALFPKLIPFSTLKKMRYLEGLPEGMYYCSAPKRDPEIFTNFKNELSITHEIPMDLLKDGLKDPSYVMAAAQCEPFYEFLSHEVIEREELPIKLYDKSGWTYRWESGGSKGIDRVHEFQRIEMVWLGTPEQTDEIRDQTVKISQELAN…	ATGCTTGAAGGAACAATTAATTTTAATAAGGATGCGGAAATTGCAAAAGGAGATATAGAAAATTTCATTCAAGAAGCTAACCAAGAAATTTTACTTAAAGGAATAAAACAAGGTGAAGAAGATACAGGAGCAAAGATCACTAATTGGAATTTAGATGGTTCTGATTTAAATTTAACAATAGAATCTGGAACTAAGGTTCGCTCGCATGATGGTTTACTTAGACTTAAAAGTCCTTTAACTAATTTGCTTGGTAAAAAATATCATTTGGGAATTAGAGGTATTAATATCAAGAATTATAAATTAATACTTCCTATTGATAAATATAAGATTGATACTGCTGCTGCTGAAGAATTTAGCAAGTATATCCAGGAAGTTAGGAATGATGATGATAAGATAATA…	6.1.1.11	serS
171	CfCl-M3_pg_009	Pseudogene	seq006	+	4220	6412	2193	x	Pseudogene of right-handed parallel beta-helix repeat-containing	COG3666	X	MNRFNMLVFIGGFCLLGLLLLVSAQVIDDSGDSKIISVNGTVCNFTVTPHRTNNNTGFITLDITADKELSKAFTFKHDQKNYTIDMNDNSSVSYNTTTFNLDDGCNETLTFDEFNLTLNVEFKNQNPSPLPYNGSLNRILNNYSLGSTIHVINSTNNSIQAAIDNANPGDTIELDGGTYYQHEIYVNKENLTLKASGNGGIPVIDGEGQGRAFNATGYGVTIQDLSIKNTKIINGSGGGIFMSDGGSVMGCNFTNITSNGTNITSNGGGGGIYITGGSVTGCNFTNTTADHGGGIYITGGSVTGCNFTNITSNGGGGGIYIRGGNVTGCNFTNITSNGGGGGIYIIGGSVTGCNFTNITSNGTNITSNGGGGGIYIIGGSVTGCNFTNTTANRDGGGVY…	ATGAATAGGTTTAATATGTTAGTGTTTATTGGTGGTTTTTGTTTATTAGGTTTACTATTGTTGGTTTCAGCACAAGTAATAGATGATTCAGGGGATAGTAAAATAATAAGTGTTAATGGTACGGTATGTAATTTCACTGTCACACCACACAGAACAAACAATAATACTGGATTTATCACATTAGATATAACTGCTGATAAAGAACTTAGTAAAGCTTTCACATTTAAACATGATCAAAAAAATTATACCATAGATATGAATGATAATAGTAGTGTTTCCTATAATACCACCACATTTAATCTTGATGATGGTTGTAATGAAACTTTAACCTTTGATGAATTTAACTTAACCTTAAATGTTGAGTTTAAAAATCAAAACCCATCACCACTTCCATACAAC…
172	CfCl-M3_0154	CDS	seq006	+	8249	9745	1497	499	group II intron reverse transcriptase/maturase	COG3344	X	MMKTSKCKVLKSTFPDKTDWNAINWHKTGKYVDKLQKRIYHAESIENSRKVRNSQRILTNSNGVLLLAIKRVTQINKGRKTPGIDGFRAISNKKCAELFDTMKNQNIKLHNPKPAYRMYIRKRNGKLRSLGILVIIDRIYQEIIRMALEPQSEVNFEPTSYGFRPKRGCHDAARRIMFNIRSGKWCWVFEGDFKSCFDTISHEFILNKIKSFPLHNLIDKFLKAGYVDNNIFHSTDKGTPQGGSLSPLLANIALNGMEKLLGISYKEYTNKNGYVNYETKGNYRMVRYADDFVIFAKSEEDIKALYDILNPYLEKRGLMLAEDKTKITHISEGFDFLGFNFKQYKAKNGIIHLNKPSKASIKQFKSKVAEKFRLLRGQNVDELIKSLNQIITGTANYWK…	ATGATGAAAACTTCAAAATGTAAAGTCTTGAAGTCCACATTCCCAGACAAGACTGACTGGAATGCTATTAATTGGCATAAGACAGGTAAGTATGTAGATAAATTACAAAAGCGGATATATCATGCTGAAAGCATTGAAAATTCTCGAAAAGTTAGAAATTCGCAAAGAATACTAACCAATAGTAATGGTGTTTTACTTTTAGCGATTAAGAGAGTTACTCAAATAAATAAAGGTAGGAAAACTCCAGGTATTGATGGTTTTAGAGCAATTAGCAATAAAAAGTGTGCTGAACTATTTGATACAATGAAAAATCAGAATATTAAATTACATAATCCAAAACCTGCATATCGCATGTATATCAGGAAAAGGAACGGTAAATTACGTTCTCTGGGCATACTA…	2.7.7.49
173	CfCl-M3_0155	CDS	seq006	-	10461	10829	369	123	DUF2283 domain-containing protein	COG5428	V	MKILLTDYDYQEDILFFHLSENPNYEFSENLNKDILIDFNKDKLPIGLEIFNASKVLKTKKIYLNQIEQGILKIKINEENINLNLNLTILIHQKQTDLPIEVTEDNIYNLPNVQTEVAVTSS	ATGAAAATATTATTAACTGATTATGATTATCAAGAAGATATCTTATTTTTTCATTTATCTGAAAATCCAAACTATGAATTTAGTGAAAACTTAAATAAAGATATACTAATCGACTTTAACAAGGACAAATTACCAATTGGTTTAGAAATATTTAATGCTTCTAAAGTATTAAAAACCAAAAAAATATACTTAAACCAAATAGAACAAGGTATTTTAAAAATAAAGATTAATGAAGAGAATATTAACCTTAATCTCAATCTTACTATCCTTATTCATCAAAAACAGACAGATTTACCAATTGAAGTTACTGAAGATAATATTTATAATTTACCTAATGTCCAAACAGAAGTAGCTGTTACTTCATCTTAA
174	CfCl-M3_0156	CDS	seq006	+	12999	13844	846	282	UTP--glucose-1-phosphate uridylyltransferase GalU	COG1210	M	MKCVIPAAGLGTRFLPVTKAQPKEMLPVYDRPTIQYVIEEAIASGVDDILIVTGKGKRSIEDHFGRSFELEESLKESGKFDLLKTIEEISDLADIYYIRQKKHKGLGDAIYYAKKHIGDEPFVVMLGDIITKADVPCTKQLIDLSQKYDSSVIAVERVPNEKVERYGIIGGMEVSEDVYKVDTLVEKPNVNEAPSNLAIMGRYVLYPELFDHIENTELGVGGEIQLTDAMTKLDSMYANVFNGQSYDIGNKIDWLKTSIEFALEDNESKGILLDYIQEVMK	ATGAAGTGTGTTATTCCAGCTGCAGGTTTAGGTACAAGGTTTCTTCCAGTTACTAAAGCACAACCAAAAGAGATGCTACCAGTGTATGATAGACCAACCATACAGTATGTTATTGAAGAGGCTATTGCATCAGGTGTAGATGATATTCTTATTGTGACTGGTAAAGGTAAAAGATCGATTGAAGATCATTTTGGTAGGTCTTTTGAATTAGAAGAGAGTTTAAAAGAAAGTGGTAAATTTGATCTTTTAAAAACAATTGAAGAAATATCTGACTTAGCAGATATTTATTATATTAGACAGAAGAAACATAAAGGACTTGGGGATGCCATTTACTATGCAAAAAAACATATAGGTGACGAACCTTTTGTAGTAATGTTGGGAGATATAATTACAAAAGCA…	2.7.7.9	galU
175	CfCl-M3_0157	CDS	seq006	+	13917	14519	603	201	conserved hypothetical protein			MVTVNNKSESHIKDYSSAKIQFKEDQHKDKFSKYPSSSKHVPNKRHNNNASNNQSQGIHRYNTQSYNTSSVEDLKNEIKSLKTQLTEQRKDSRVEISDLKKKVFRLHNEKSSLLKNAEINEVKEIDHKLKNVEKLNQDLLKAQHKNKVIKDILDETREDLGSLKKDKQDLIAIIEDFSKLGFIDSIKGKKPDSYYKFFNQ	ATGGTAACTGTTAATAATAAAAGTGAATCACATATTAAAGATTATAGTTCAGCTAAAATTCAGTTTAAAGAGGATCAACATAAAGATAAGTTCTCTAAATATCCATCATCATCTAAACATGTTCCAAATAAACGACACAATAATAATGCTTCAAATAATCAATCACAGGGAATTCATCGATATAATACTCAAAGTTATAATACTTCTTCAGTAGAGGATTTAAAAAATGAAATTAAATCTCTAAAAACTCAATTGACTGAACAAAGAAAAGATAGTAGAGTCGAAATTTCAGATTTAAAAAAGAAAGTTTTTAGACTGCATAATGAAAAATCCTCATTACTAAAAAATGCTGAAATAAATGAGGTTAAGGAGATAGATCATAAACTTAAAAATGTTGAA…
176	CfCl-M3_0158	CDS	seq006	+	14677	15543	867	289	shikimate kinase	COG1685	E	MKKIVRSPGSATIVNAIATGYGSAFGINLDIIAKGRLKSSSKVKYSTDINTDTTLIDLSIRKVLSYYGVETGIDIKVESKLPQGSGLSSSSALSNSVVSLIANLVGEEFNLKPLTDDEIINLAIDASLKAGVSITGAYDDATASYFGGITVTNNIKREIIFREEIDEYAILIYIPDTVSLTKNSDVEKMRLLSPLVDVAFDLASNKEYFRALTLNGFFYSTVLGFDTEIALKALENGALASGLSGTGSAFVAVSDNQNKDEIFDVWSSYPGKVIETQVDNVGTNLISK	TTGAAGAAAATTGTTCGTTCTCCTGGTTCTGCAACTATTGTTAATGCAATAGCTACAGGATATGGTTCTGCATTTGGTATTAACTTAGATATAATAGCTAAAGGTAGATTAAAATCATCATCAAAGGTTAAATATTCAACAGACATTAATACAGACACAACTTTAATAGATTTATCTATAAGAAAAGTGCTTAGTTATTATGGAGTTGAAACTGGAATAGATATTAAAGTTGAATCTAAACTTCCTCAAGGCTCAGGTCTTTCAAGTAGTAGTGCCTTATCAAATAGTGTTGTTAGTTTAATAGCTAATTTAGTTGGTGAAGAATTTAATTTAAAACCATTGACAGATGATGAAATCATTAATTTAGCTATTGATGCATCTTTAAAAGCTGGAGTTAGT…	2.7.1.71	aroK
177	CfCl-M3_0159	CDS	seq006	+	15649	15963	315	105	chorismate mutase	COG1605	E	MVYMNQDKTKFNSYTEAEKLLNNSRKKIDEIDQDILELISKRTEMAKNVITAKKVLGKTIYDEEREKVVYENIKMKAIEKNINEDIIFQVMTLLIKLSKDAQRE	ATGGTTTATATGAATCAAGATAAAACCAAATTTAATAGCTATACTGAAGCTGAAAAATTACTTAATAATTCAAGGAAGAAAATTGATGAAATAGATCAAGATATTTTAGAGTTAATTTCAAAAAGAACAGAAATGGCTAAAAATGTCATAACTGCAAAAAAAGTTTTAGGCAAGACTATTTATGATGAGGAAAGAGAAAAGGTAGTTTATGAAAATATTAAAATGAAAGCCATTGAGAAGAATATAAATGAGGATATTATTTTTCAAGTTATGACGTTATTAATTAAATTAAGTAAAGATGCTCAAAGAGAATAG	5.4.99.5	aroH
178	CfCl-M3_0160	CDS	seq006	+	16595	16792	198	66	30S ribosomal protein S17e	COG1383	J	MGNIRTSFVKRISKELIETHRGKFSTDFDVNKKSVAEYSTVSTKHLRNKIAGYVTRLMRQQENQY	ATGGGAAATATTAGAACTTCATTTGTTAAACGTATATCTAAAGAACTTATTGAAACTCACAGAGGAAAATTTAGTACGGATTTTGATGTTAATAAGAAATCAGTTGCTGAGTATTCTACAGTCAGTACTAAACACTTAAGAAACAAAATTGCTGGATATGTTACAAGGTTAATGAGACAGCAAGAAAATCAATATTAA		rps17e
179	CfCl-M3_0161	CDS	seq006	-	17493	22367	4875	1625	ATP-dependent helicase	COG0210	L	MYEKFNLNEDQKKAAEYCGEKPLLIEAGSGTGKTRVLIERVEYLVNVKGINPESLLIITFSKKAAKELVERLLEKNNTISIEDVSKMHISTIHSFCHDLLQSNGFAYRILDESESSVMYIYKNLYNFGFRDEKFFKKSHTPVLVSKFNEFTSFNVDIDKFEEYVKDEFNVSQEYIDFIKETQEEKGEDYFFPESEVKKNPDFKESWYNARYNNVVNAYRLYLEFLEVNGFIDYSLLQSKALDLLINNQNLLSSLKYKNILIDEFQDTDPIQMKIFEKLMENSESFTVVGDDEQSIYDFRGGNVEFFKNFEENYDAEVIPLQTNYRSNESIVKFTENFIKEDRDPLSKKQLHSSIKNDSMVSSVFYTYSYSKESEAESIVQIIKYLKESGKIANYSDVGI…	ATGTATGAAAAATTTAATTTGAATGAAGATCAGAAAAAAGCTGCTGAATATTGTGGTGAAAAACCTCTTTTAATTGAAGCTGGTTCAGGAACTGGAAAAACAAGAGTTTTAATAGAAAGAGTTGAATATTTAGTCAATGTTAAGGGGATAAACCCTGAAAGTTTGCTCATTATAACTTTTTCTAAAAAAGCAGCAAAAGAGTTGGTTGAAAGACTTCTTGAAAAAAATAATACTATTTCTATTGAAGATGTGAGTAAGATGCATATTTCCACCATTCACTCTTTTTGCCATGATCTTTTGCAAAGTAATGGATTTGCTTATAGAATTTTGGATGAAAGTGAAAGCAGTGTGATGTACATTTATAAAAATTTATATAACTTTGGATTTAGAGATGAAAAA…	3.6.4.12
180	CfCl-M3_0162	CDS	seq006	-	22725	23750	1026	342	energy-converting hydrogenase A, subunit R	COG4030	R	MIKKAFITDCEGPISLNDNAYELCREFIPDGDKFFKVVSNFDDYLVSVNRENYNAGDTLKLIAPFLKAYGLNNNKIIEFSNENLSLVNGAKETMEYAKNNMISYIVSTSYGQYIESLTKNINFPFGNTFYTLLDLSSTISTNEKNTLFTFKDEILKDNFNRLDKIFFDEIPKLDIYEILEVKTVGGLGKKIAIDEIITKEDLIVKGIVYVGDSITDVEPLRFVRENDGLAISFNGNKFALKESEVAIISDDTIVTSILLDLFGRYNKNYCLKFVKTYSYDPQKAFENFRMNFSLMDKFREVFKDKEIPIIQVIDNDNFDYLLQKSLEMRNKIRGKSIGELS	TTGATTAAAAAAGCTTTTATAACTGATTGTGAAGGACCAATATCTTTAAATGATAATGCTTATGAGCTTTGTAGAGAGTTTATTCCTGATGGAGATAAATTCTTTAAAGTTGTAAGTAATTTTGATGATTATTTAGTAAGTGTAAATCGTGAAAATTATAATGCTGGAGACACTTTAAAATTAATAGCTCCTTTTTTAAAAGCTTATGGGCTTAATAACAATAAAATTATTGAATTCTCTAATGAAAATTTATCTTTAGTCAACGGTGCAAAAGAGACTATGGAATATGCAAAGAACAATATGATTTCATATATAGTTAGTACAAGTTATGGTCAGTATATTGAAAGCTTAACTAAGAATATTAACTTTCCATTTGGAAACACATTTTACACACTATTA…		ehaR
181	CfCl-M3_0163	CDS	seq006	-	24349	25428	1080	360	glycosyltransferase			MKALVVITGRGMGGDAVNALNIIKALEDLDIQCEIALDNNAPGLLFKKNGYSWHKVPVPQAGGHAATKLNIIKAGIRTLRAVFKTRQLIKKLNVDVVVGVIGGGAIVGCISAKLAMVPGVGIIDTPLDTKICTKLNKCIVLPEAGMFKQKIIPNNVVKSYFPLVKKIEKGDSEKAIEKIEELDKNKIFDKNRPSLLFSSGSSLFEGMIVCLSNYCSYLKENERLNDYNLLLIGNPLKEEYLDLIDESHIINLGYINWINDLYELIDLAILTDDGVMIQESVACELPAVALTRVKYGRYHNMESIFPNAILEAELDQTNIKIDEALENLDRLKDNSKSYVEDLTSAGEKIAKIILEEAKK	ATGAAGGCATTAGTTGTTATTACTGGAAGAGGAATGGGTGGAGATGCTGTAAATGCATTGAACATTATTAAGGCATTGGAAGATTTAGATATTCAATGTGAAATAGCTTTGGATAATAATGCTCCAGGTTTATTATTCAAAAAAAATGGTTATTCTTGGCATAAAGTTCCTGTTCCTCAAGCTGGAGGTCATGCAGCCACAAAATTAAATATAATAAAAGCAGGGATAAGAACATTAAGGGCTGTTTTTAAAACAAGGCAATTAATTAAAAAATTAAATGTTGATGTTGTTGTTGGAGTTATTGGTGGGGGAGCTATTGTGGGCTGTATTTCAGCTAAATTAGCAATGGTTCCAGGAGTTGGTATAATTGACACTCCTTTGGATACTAAGATTTGCACA…	2.4.1.227
182	CfCl-M3_0164	CDS	seq006	+	25819	26298	480	160	RNA-binding protein	COG2016	J	MKVRNRYFLNKKKLKKIKQDLGEYASIIHDKKKIEYLEAEPIPFILVDGEPTAILINDKPYPTLKYLINNKDIIIKKVVVDMGAVKFMANGADVMSPGITDATKNIVKDDIIVVVDEDHNKPLVVGVSLITADEMINNTEGKAVKTLHFIGDDIWNLKI	ATGAAAGTTAGAAACAGATATTTTTTAAATAAAAAGAAATTAAAAAAGATTAAACAGGATTTAGGAGAATATGCTTCCATTATACATGATAAAAAAAAGATAGAATACTTAGAAGCCGAACCTATCCCATTTATATTAGTGGATGGTGAACCAACAGCCATATTAATAAATGATAAACCGTATCCAACACTAAAATATCTGATAAATAATAAAGATATAATTATTAAAAAAGTTGTTGTTGATATGGGAGCAGTGAAATTCATGGCAAATGGAGCAGATGTTATGAGTCCAGGAATTACAGATGCAACCAAAAACATAGTTAAAGACGATATAATTGTCGTCGTTGATGAAGACCATAATAAACCATTAGTTGTTGGGGTAAGCCTCATTACAGCTGAT…
183	CfCl-M3_0165	CDS	seq006	+	26325	27014	690	230	2-amino-5-formylamino-6-ribosylaminopyrimidin- 4(3H)-one 5'-monophosphate deformylase	COG1402	H	MELRYLSGNIKNPNVHKIGIIALGSHLENHGPALPIDTDAKIASYIALNASLQSGSKFLGVIYPAYEIDEVDHGIHNSLEELVNNIIETLNSGKKFLGIDKVIIVNAHGGNLALYQCLDRIEYETDLIIQFNSKIIETEGPHGGSGELSMAKVLGILNENEVKNQTNLKIYGEVGLFRFSDARAKDPNIERGAIEIEEEGVYVDLDYGKQLFNLAINSVLLDIEKFLDF	ATGGAACTTAGATATTTATCTGGAAATATTAAAAATCCAAATGTTCATAAAATTGGAATAATTGCTCTGGGTTCTCATTTAGAAAATCATGGTCCAGCACTTCCAATTGATACTGATGCGAAAATAGCTTCTTACATTGCCTTAAATGCTTCATTGCAAAGTGGATCCAAATTTTTAGGTGTTATTTATCCAGCATATGAGATAGACGAAGTAGATCATGGAATACATAATAGCTTAGAGGAATTGGTTAATAATATAATTGAGACTTTAAATTCTGGAAAAAAATTTTTAGGCATTGATAAAGTGATTATTGTAAATGCTCACGGAGGAAACTTAGCACTTTATCAATGTTTAGATAGGATTGAGTATGAAACAGATCTCATTATTCAGTTTAATAGT…	3.5.1.102	arfB
184	CfCl-M3_pg_010	Pseudogene	seq006	+	27619	27768	150	x	Pseudogene of AAA family ATPase			MISIENDLQKLPIGIQSFEDLRTNDYLYVDKTRDILKLINSGKLYYKIK	ATGATTTCAATTGAAAATGACTTACAAAAGTTACCTATCGGTATTCAATCTTTTGAAGATTTGAGAACAAACGATTATCTTTATGTGGATAAAACAAGAGATATTTTGAAACTTATTAATTCTGGAAAATTATATTATAAAATTAAATAG
185	CfCl-M3_0166	CDS	seq006	-	27844	29442	1599	533	ABC transporter substrate-binding protein	COG0747	E	MFIMKKMTIIGAVLVIAVVAIGIFVVFFHGLPNKSSDSLVVSIWAYGGEPSSLNPLDGWNLEQEPLVYSTLFKRDHNLGLVNDLGEKYNISDDGKTYTVDIKNRVKFHDGSNLTAEDVVFTFNKAINSRSTADLSNLNDTVAVNSTEVKFVLNQPDSTFLSKLTMLGIVPKDSYNNETFATNPIGSGPFKFIQWDKGQQIILEKNNDYYGKKPNFNKLTIVYLKGEAALAAAQKGETDVVEMPANLANRNVSNMHIQKYSSVDPRGISLPTVPDTGKKTSTGLSIGNNVTSNLAIRRALNYGIDRDEIIKGVFYGYATKTYDVVSSLLPWHNPDSAIKDGDVEKAKEILAADGWKDTDGDGIVEKDGLKAEFEIVYQADDDQKQGIAIAVSEQAKKFGI…	ATGTTTATCATGAAAAAAATGACGATAATTGGTGCGGTTCTTGTAATCGCTGTAGTAGCTATAGGGATATTTGTAGTATTTTTCCATGGGCTCCCTAATAAAAGTTCGGATTCGTTGGTTGTATCTATTTGGGCTTATGGAGGAGAGCCAAGTAGTCTTAATCCATTAGATGGATGGAATCTCGAACAAGAACCATTAGTATATTCTACATTATTTAAAAGAGACCATAATCTTGGATTAGTAAATGATTTAGGAGAAAAATATAATATTAGTGATGATGGAAAAACCTATACCGTAGATATTAAAAACCGTGTTAAATTCCATGATGGCTCTAATTTAACTGCTGAAGATGTTGTATTTACATTTAATAAAGCCATTAATAGTAGATCAACTGCTGAT…
186	CfCl-M3_0167	CDS	seq006	-	30227	30460	234	78	nucleotidyltransferase domain-containing protein	COG1708	R	MDRSQIAIEFVKSLKGNEIEKIILFGSVARGEDNNDSYMDILIITSDKSNISKETYSKVSDFILKTGKYLSVKTYSY	ATGGATAGAAGCCAAATAGCTATTGAATTCGTAAAGTCTTTAAAGGGTAATGAGATTGAAAAAATTATTTTATTTGGTTCTGTTGCTCGTGGAGAAGATAATAATGATTCATATATGGATATTTTAATAATTACTTCTGATAAAAGTAATATTTCAAAAGAAACTTATAGTAAGGTTTCAGATTTTATTCTTAAAACTGGAAAATATCTTTCTGTTAAGACATATTCTTATTAA
187	CfCl-M3_0168	CDS	seq006	-	30808	33105	2298	766	carbamoyltransferase HypF	COG0068	O	METIKIKIQGIVQGVGFRPNTYKIAKKHKIKGYVRNLGNLVEIIAQGNNVEEFIKSLSYEKPPVSKINSIEQENIECDKVFSDFKILESSSSSSGSSVIPPDLRICENCLEEMRDINNRRYKFPFIACTDCGPRFSVINSIPYDRSRTTMDKFPLCEECSIEYKNPLDRRYHAEASCCDKCGPSLSLFNNEHKIILDKNPIKKSVELLDDGNIIAMKGIGGTHLVCKVTHNKTILKLRKRLNRSNQPFAIMSPDIETIETFAELNDLEKKTLKSVESPIVVVKKNENYSFPDSLAPVLGNIGVILPYSPIHHLLFDYSNEPAYVMTSANIPGEPMLIKNSDILNELNGIADYFMLHNRKIANRCDDSVIRYVGGNLSFIRRSRGYTPAPYNLRKYSNDL…	ATGGAAACTATTAAAATAAAGATTCAAGGAATTGTTCAAGGTGTGGGATTTAGACCTAACACTTATAAAATAGCTAAAAAACATAAAATCAAGGGATATGTTAGAAATCTTGGAAACCTTGTTGAAATAATTGCTCAAGGAAATAATGTGGAAGAATTTATTAAATCATTATCCTATGAAAAACCTCCTGTTTCTAAAATAAACTCCATTGAACAAGAAAACATAGAATGTGATAAAGTATTCTCTGATTTTAAAATCCTTGAAAGTTCTTCAAGTTCATCTGGAAGTTCTGTTATTCCTCCAGACTTAAGAATTTGTGAAAATTGCCTTGAAGAAATGAGAGATATAAATAATCGTCGATACAAGTTTCCTTTTATTGCTTGTACTGATTGTGGTCCA…		hypF
188	CfCl-M3_0169	CDS	seq006	-	33339	34223	885	295	alpha/beta hydrolase fold domain-containing protein	COG0657	I	MEGSFRLKIFSIVCKLIRLNHVWQLEGEKLKNEILKKQKKINPPVIKKKLKIEEMKVGNYKTYIIIPKNGNNGKLILYIHGGGYVLPITSLHWNFISWICMQTNSKIIVPFYPLVPENCVDDVMNQLLLVYKKLIENKSYSKLSFIGDSAGGDITLTFTLYLKKLGLREPDCVIAISPATSVDFDEVESEKAIKNDYILGFPALKQIGEWYSSKYGVKHWMVSSLNGDLNNLNTKVTIFSSTYDITNINANKFWIKNKDLICYHEYDKLPHIYPLLSFLPESKDARRIIKEILN	ATGGAAGGAAGTTTTAGACTCAAAATTTTCAGTATTGTATGCAAACTAATTAGATTAAATCATGTTTGGCAGTTAGAAGGAGAAAAATTGAAGAATGAAATTTTAAAAAAACAGAAAAAGATAAATCCTCCCGTAATCAAGAAAAAGTTAAAAATAGAAGAGATGAAAGTTGGAAATTATAAAACATATATTATAATTCCTAAAAATGGAAATAATGGGAAATTAATATTGTACATTCATGGAGGAGGTTATGTTTTACCAATAACATCACTTCATTGGAATTTTATTAGTTGGATTTGTATGCAAACAAATTCTAAGATAATTGTTCCTTTTTATCCATTAGTCCCAGAAAATTGTGTGGACGATGTGATGAATCAGTTATTGTTAGTTTATAAAAAA…
189	CfCl-M3_0170	CDS	seq006	+	34563	36197	1635	545	conserved hypothetical protein			MMLQIRIGDSNHEYFIECIGDVIKMFKKNIFSLVLIATIAISGAGLYALQQPVVAPSNINIPIKMSYMNAGGNNYINLDTILNKYGFTQNTNAEIMNGIVSVLSDKKYGLDGVSINKDSKDVNYLVIRSNKAQHLNFTDQVAFTITDTVRTNYFLDFDCLFTPIETQINLSSSTPGEINENTIINGTVKAVNYYDKDEYVQSANFTGSMETNVTAIDNPNQFKRNYNIDAINGKFQFKPSNDPDIYNGRPGHYDLFFNVNNKLYSNITSTIQGEQFDRYRITHVSKTIDGGIGSLGTKPKWIYTASTPASVTGFYNAENTAGSYFQITNYFGAPIKNLPVRVGGNDIITDVSNLKTDDDGVVFIQRSVKFTGTDVNHNMNILLGIEGVAGKYRDNSLEL…	ATGATGCTCCAAATTAGGATCGGAGACAGTAATCATGAATATTTTATAGAATGTATAGGAGATGTTATAAAAATGTTTAAAAAAAATATATTTAGTTTAGTGCTAATAGCTACAATAGCTATTAGTGGAGCTGGGTTGTATGCATTACAGCAACCTGTGGTAGCACCAAGCAATATTAACATTCCAATTAAAATGAGTTATATGAATGCTGGTGGGAACAATTATATAAACTTAGATACTATATTAAATAAATATGGTTTTACACAAAATACTAATGCAGAAATCATGAACGGTATAGTAAGTGTATTATCAGATAAAAAATATGGTCTTGATGGAGTTAGCATAAATAAAGATTCAAAAGATGTTAATTATCTTGTTATTCGTTCAAATAAAGCACAA…
190	CfCl-M3_0171	CDS	seq006	+	36439	36993	555	185	transposase, partial	COG3666	X	MTIKDYNKDMEFLLPMKLKDYVEPSDNCLLVEKVIESMKGTKRYKKEFKKYKKAHKFKPGQSAYNMEMMLTIIIAGAIDGIFSARKLSKAVKRDVAYMYLSGYQMPDHSTISRFKNEHKELIKYVFESTVELAKKAGMLNLSRIAVDGSKYKANAGLNKKILAKEDFLPEDAFRKTIHSLKVRR	ATGACTATCAAAGATTATAATAAAGATATGGAGTTTTTACTGCCGATGAAGCTAAAAGATTATGTTGAACCATCGGATAATTGTCTTTTAGTGGAAAAAGTCATAGAGTCCATGAAAGGCACGAAAAGGTACAAAAAAGAGTTCAAAAAATATAAAAAAGCTCATAAGTTTAAACCTGGGCAGTCTGCTTATAATATGGAAATGATGTTAACTATAATAATAGCTGGTGCTATTGATGGTATTTTCAGTGCTCGTAAGTTATCCAAAGCTGTCAAAAGAGATGTTGCTTACATGTACCTATCTGGCTATCAAATGCCAGACCACTCCACAATCAGCCGATTTAAAAATGAACACAAAGAATTGATCAAGTATGTTTTTGAATCCACTGTTGAATTAGCT…
191	CfCl-M3_0172	CDS-edge	seq006	+	39790	39957	168	56	conserved hypothetical protein partial			MKIKMQKEENKEEYKKRASAAESPIGNIKHNLKFGEFTRRKYLCRNWLDISINST	ATGAAAATTAAAATGCAGAAAGAAGAAAATAAAGAAGAATACAAAAAAAGAGCATCGGCTGCAGAGTCGCCTATAGGTAATATAAAACATAATTTGAAGTTTGGTGAGTTTACAAGAAGGAAATACTTATGCAGAAATTGGTTGGATATAAGTATCAATAGCACATAA
192	CfCl-M3_0173	CDS-edge	seq007	-	350	766	417	139	hypothetical protein			MNLKKFFNLNVATFIIGVATFIALLSLMSHSHGATLIYKSDAETSHAFLTEITCNNNSNFVYYKSFTVLGSDYETVGLTPGFTYHFYVKSQVNSFFQGETTKRQYEYTYKNGNGIFIDTTGDVGFTGGHLNLYASPWA	ATGAATTTGAAGAAGTTTTTTAATTTGAATGTAGCTACTTTCATTATAGGAGTAGCAACTTTTATAGCATTATTGAGTTTGATGAGCCATTCTCATGGGGCTACATTGATTTATAAGTCAGATGCTGAGACCAGTCATGCTTTTTTGACTGAAATTACTTGTAACAATAATTCTAATTTTGTTTATTATAAATCGTTTACAGTACTTGGGTCTGATTATGAAACTGTTGGTTTAACTCCTGGGTTCACTTATCATTTCTATGTGAAATCCCAGGTTAATTCGTTTTTCCAAGGTGAGACAACGAAGAGACAGTATGAGTATACTTATAAGAATGGCAATGGTATTTTTATAGATACTACTGGTGATGTTGGTTTTACTGGTGGTCATTTGAACCTTTAT…
193	CfCl-M3_0174	CDS-edge	seq007	-	949	1221	273	91	conserved hypothetical protein partial			MKYLPTFSKLPETITIYGYPSSWQDNLPYRLYKTVWLKSILDICQINPKATYEGELTRLTDDMDFSLVTGLEKDYHGVSISEYLVNIEEV	ATGAAATATTTGCCAACTTTTTCAAAGTTGCCAGAAACAATCACAATTTATGGTTATCCATCTTCATGGCAAGATAATCTACCTTATCGATTATATAAAACTGTTTGGCTAAAATCAATTTTAGATATTTGCCAGATTAATCCGAAAGCTACTTATGAAGGTGAATTAACCAGGTTAACTGATGACATGGATTTCAGTTTGGTTACTGGTTTGGAAAAAGATTATCATGGTGTAAGTATTTCAGAATATTTAGTAAATATTGAGGAGGTATAA
194	CfCl-M3_0175	CDS	seq007	+	2738	3526	789	263	adenosylcobinamide-GDP ribazoletransferase	COG0368	H	MKDKNKDDYFQEKSSLFGAICGLISFSTILPIRTHTTIKSMAKITWLWPFISGLIGILGFLISYFLVEFLKFPSLLSSAILYGFFLYINGFHHLDGLLDFGDGIMAHGSPEKKIAIMRDSMIGTGAMGLFFIVGIITLGILDSILSFKLFSAIVIIEMSTKFSLLTVAISSKPSTDGTGKFFIEYLNVIKYMMATALGIAISYFLLSYTGVFGVIGGILGGAIVSILSEKNFKLATGDVLGASNEIGRLFSGLFILIAFILI	ATGAAAGATAAAAATAAAGACGATTATTTTCAGGAGAAATCTTCTTTATTCGGAGCTATTTGTGGTCTTATAAGCTTCTCAACAATCTTACCCATTAGAACCCATACAACAATTAAAAGTATGGCTAAAATTACATGGTTATGGCCATTTATCAGTGGATTAATAGGTATCTTAGGATTTTTAATTAGCTATTTTCTTGTAGAGTTCCTAAAATTTCCAAGCCTACTTTCATCAGCCATCCTATATGGATTTTTTTTATATATAAATGGATTTCATCACTTAGATGGCTTACTGGATTTTGGGGATGGAATAATGGCTCATGGATCACCTGAAAAAAAAATAGCTATTATGAGAGATTCTATGATTGGAACAGGGGCGATGGGACTGTTTTTTATTGTT…	2.7.8.26	cobS
195	CfCl-M3_0176	CDS	seq007	+	3542	4078	537	179	tRNA (cytidine(56)-2'-O)-methyltransferase	COG1303	J	MKIEVLRLDHRKKRDTRISTHVCLTARAFGASKIYLSGEQDEKLMENVNDLVKRWGGSFEIAYNKNYMNIIEEHQNSGGEVIHLTMYGLQVQNVINDIQKSVKDKLIVVGGSRVPTKVYKKVDWNVSITNQPHSEVSSLAIFQHMLIDGKEFDMSFDNPIFEIIPMAEGKKVDIKKEG	ATGAAAATTGAAGTATTAAGACTTGATCATAGGAAAAAAAGAGATACTCGTATAAGTACACATGTGTGTCTAACAGCAAGAGCTTTTGGAGCTTCAAAAATTTATTTATCTGGAGAACAGGACGAAAAATTGATGGAAAATGTTAATGACCTTGTTAAAAGATGGGGTGGTTCTTTTGAAATTGCCTACAATAAAAATTACATGAATATAATTGAAGAGCATCAAAATAGTGGTGGAGAAGTTATTCATTTGACTATGTATGGTCTTCAAGTTCAAAATGTTATTAATGATATTCAGAAATCTGTGAAGGATAAATTAATTGTTGTTGGAGGTTCAAGAGTTCCAACGAAGGTTTATAAAAAAGTAGATTGGAATGTATCTATTACAAACCAGCCTCAT…	2.1.1.206
196	CfCl-M3_0177	CDS	seq007	+	4682	4999	318	106	SWEET family protein	COG4095	G	MNSLIEPTGALAATFAVLLNLAMLLQIRDMWNNKTHEGINPIMILFMFLNSFFWTTYGFLKENLNIIIPNLLGTIFTPIVLFLIVYFAHKKYVENKMKKEYTTQN	ATGAACTCTTTAATAGAACCAACAGGTGCTCTTGCAGCAACTTTTGCAGTGCTTCTAAATTTAGCAATGCTACTACAAATCAGAGATATGTGGAATAATAAAACCCACGAAGGGATCAACCCAATTATGATTCTTTTTATGTTTTTAAACAGCTTCTTTTGGACTACTTATGGATTTTTAAAAGAGAATTTAAACATTATAATCCCTAATCTTTTAGGAACCATTTTCACTCCGATTGTCCTATTTTTAATTGTTTATTTTGCTCATAAAAAATATGTTGAGAATAAAATGAAAAAAGAATACACAACACAAAATTAA
197	CfCl-M3_0178	CDS	seq007	-	5136	6431	1296	432	signal recognition particle-docking protein FtsY	COG0552	U	MFESLKKNFSNAANKLTKKVSDEAKKENNVEEEQKEILDKINEPSSLGSKKISTNKSLEKEVLKVDEEEYDKLEEDIEDEKGEVPDELSSEDENESEKKSFRKWLPSFGKKGKIEDIKAEDISSADEDVSTDELKEKKSKLGFFSFIKEKTISEKDLEDILWELELGLLEGDVAIDVANIVVESVKEDLVGTKIGRSDKIADVTYLALKNAVSKIIDVDGKNITKMLEEAKEKGEPLIVMFVGINGTGKTTTIAKLANYYLKKGYTPVVAASDTFRAGAIEQITHHTDNLEIKVIKHQKGSDPAAVAYDTIEHAKSKGKELVLIDTAGRMQTNTNLMDEMKKIKRIAKPDIIIFVGDALTGNDAVEQASKFNDTIDIDGVILTKADADSKGGASLSISH…	TTGTTTGAATCATTGAAGAAAAATTTTAGTAATGCAGCTAATAAACTCACGAAAAAAGTTTCAGATGAAGCCAAAAAAGAAAATAATGTTGAAGAAGAACAAAAGGAAATTTTAGATAAAATTAATGAGCCTTCAAGTCTTGGCAGCAAAAAAATTTCAACCAATAAATCTTTAGAAAAAGAAGTACTAAAAGTTGATGAAGAAGAATATGATAAATTAGAAGAGGATATTGAGGATGAAAAAGGAGAAGTTCCAGATGAATTAAGTTCAGAAGATGAAAATGAATCTGAGAAAAAATCATTTAGAAAATGGTTGCCTTCTTTTGGAAAAAAAGGAAAGATTGAAGATATAAAAGCTGAAGATATAAGCTCTGCTGATGAAGATGTTTCGACTGACGAA…		ftsY
198	CfCl-M3_0179	CDS	seq007	-	6789	7232	444	148	prefoldin subunit alpha	COG1730	O	MENPQNELENIMNQINIYKNQAEIVQQQIDTIQTSLNEVGILEATIGDVQGKNVLNTLVPVGAGSFMEAEISNTNDIIMSIGAGVAIRKNIEDAKKTVDQQKKELQQSLDKMLVNLEKISSVISQLSPKAEELMMKAQMNRQPQMSM	ATGGAAAATCCACAAAATGAGTTAGAAAACATAATGAATCAGATCAATATTTATAAAAACCAAGCTGAAATCGTACAACAACAAATTGATACTATCCAAACATCTTTGAATGAAGTTGGAATTTTAGAAGCAACAATTGGCGATGTTCAAGGTAAAAATGTTCTCAATACATTGGTTCCTGTTGGTGCAGGTTCCTTTATGGAAGCAGAAATTAGTAATACTAATGATATAATTATGAGTATTGGTGCTGGTGTAGCTATTAGAAAAAATATTGAAGATGCTAAAAAAACTGTTGATCAACAGAAAAAAGAATTACAACAAAGTTTAGACAAAATGTTAGTTAATTTAGAGAAGATAAGTAGTGTTATTTCTCAACTTTCACCAAAGGCTGAAGAACTT…		pfdA
199	CfCl-M3_0180	CDS	seq007	-	7697	7921	225	75	50S ribosomal protein L18Ae	COG2157	J	MKTKIYRLKGKFALGEETQIFTKELKAVNEGDIYEKIYADFGSKHRIKKNMIKIEEINEISPDEVIDPLIKALV	ATGAAGACGAAGATTTATAGACTAAAAGGAAAATTTGCACTAGGTGAAGAGACTCAAATTTTTACAAAAGAGCTTAAAGCAGTAAATGAAGGAGATATATACGAAAAAATCTATGCAGATTTTGGAAGTAAACATAGAATTAAGAAAAACATGATTAAAATAGAAGAAATTAATGAAATAAGTCCTGATGAAGTTATAGATCCTTTAATAAAAGCATTAGTTTAA		rplX
200	CfCl-M3_0181	CDS	seq007	-	8008	8676	669	223	translation initiation factor 6	COG1976	J	MLKRIDLMGSPNLGIYISVTNEIAIIPTNLEESMEEVLKEVLNVDIIKTSIAGSNLGGALIVGNSNGLVVSPYTFDREIELLEECGINVAKLPDKYTAIGNIAIANDNGAIVSPLLSDKSISLIEDVLDVYVERKSIAGFNIVGSLANITNKGALLHVDTTKEELKFIEKVFKVPAGTGTVGRGNVLVGACTLANSFGALVPQETSGPEMLHVEESLGFLDD	ATGCTTAAAAGAATTGATCTTATGGGGAGTCCTAATTTAGGCATCTATATATCGGTCACTAATGAAATTGCGATTATTCCTACAAATCTTGAAGAGTCAATGGAAGAAGTTCTAAAAGAAGTATTGAATGTAGATATTATAAAAACTTCTATTGCGGGAAGTAACTTGGGAGGAGCTTTAATAGTAGGTAATTCTAATGGATTAGTTGTTTCCCCATATACATTTGATAGAGAGATTGAATTATTAGAAGAATGTGGGATTAATGTTGCTAAACTTCCAGATAAATATACTGCAATAGGAAATATAGCTATTGCAAATGATAACGGTGCTATTGTTAGTCCATTACTTTCTGATAAATCTATTAGTCTTATTGAAGATGTTTTAGATGTTTATGTGGAA…		eif6
201	CfCl-M3_0182	CDS	seq007	-	8845	9087	243	81	50S ribosomal protein L31e	COG2097	J	MERVYTIPLRKAKRVQRTIRAPRAIREVQNFLKKHMKAEEVKLDNKVNEKIWERGIQKIPSKVKVKAVKYDDVVQATLEE	ATGGAAAGAGTATATACTATACCACTTAGAAAAGCTAAAAGGGTTCAAAGAACTATAAGAGCACCAAGAGCTATTAGAGAAGTTCAAAATTTCTTAAAAAAGCACATGAAAGCTGAAGAAGTTAAACTTGATAATAAGGTCAATGAAAAAATTTGGGAAAGAGGTATTCAAAAAATACCTTCTAAAGTTAAAGTTAAAGCTGTTAAATATGATGATGTAGTTCAAGCTACATTAGAAGAATAA		rpl31e
202	CfCl-M3_0183	CDS	seq007	-	9105	9260	156	52	50S ribosomal protein L39e	COG2167	J	MSRNRPLGRKLRLAKAYKQNRRVPLWAVTKTSRGVRFKHKPRHWRRNSLKV	ATGAGTAGAAATAGACCATTAGGTAGAAAATTGAGGCTTGCAAAAGCTTATAAGCAAAATAGGAGAGTTCCTTTGTGGGCAGTAACTAAAACCAGTCGTGGTGTTAGATTTAAACATAAACCAAGACATTGGAGAAGAAATAGTCTCAAAGTATAA		rpl39e
203	CfCl-M3_0184	CDS	seq007	-	9269	9856	588	196	7-cyano-7-deazaguanine synthase	COG2117	J	MNTAVLYSGGKDSSLIAIILKKMGFNPILINANFGVFKSYVPALNSAKSLCLDFDILELDKEILEKGADMIIKNKFPNNGIDYIHKEVIENLSDLKYGIIADGTRRDDRVPKLTKNEIRSLEDRKNIQYLNLDGFGYKTIDFIANNLFKFKKEKSNRENSSDYEVEIRYLIDEKGFKSSEIFPEHYQTRVIGFKM	ATGAATACTGCTGTTTTATATAGTGGTGGTAAAGATAGTTCTTTAATAGCTATTATCCTAAAAAAAATGGGATTCAATCCCATATTAATAAATGCTAATTTTGGAGTTTTTAAATCATATGTTCCTGCTCTAAACTCTGCAAAATCTTTATGTTTAGATTTTGACATTTTAGAATTAGATAAAGAGATTCTTGAGAAAGGAGCTGATATGATTATTAAAAATAAATTTCCAAATAATGGTATTGATTATATTCATAAAGAAGTGATTGAAAATCTATCTGATTTAAAATATGGTATTATTGCTGATGGAACCAGAAGAGATGATAGAGTTCCTAAATTAACTAAAAATGAAATTAGAAGTTTGGAAGATAGAAAAAATATCCAATATCTTAATTTAGAT…
204	CfCl-M3_0185	CDS	seq007	-	9892	10182	291	97	DNA-binding protein	COG2118	R	MEELQQQATVAENQQKMQQEMEVQKKQAMIQILTPEARDRLNNLRLTKPDFVNQIELQLIQIVQSGSVKNKITDDQLKDLLRRVSGSKREINIRRK	ATGGAAGAGTTGCAACAACAAGCTACGGTCGCTGAAAACCAGCAAAAGATGCAACAAGAAATGGAAGTGCAAAAAAAACAGGCAATGATTCAAATATTAACTCCTGAAGCTCGAGATAGGTTAAATAATTTAAGATTAACTAAACCTGATTTTGTTAATCAAATTGAGTTACAATTAATTCAGATTGTTCAATCTGGCAGTGTTAAAAATAAAATAACTGATGATCAACTTAAGGATCTGCTAAGAAGAGTTTCTGGTAGTAAAAGAGAAATTAATATAAGAAGAAAATGA
205	CfCl-M3_0186	CDS	seq007	-	10443	10883	441	147	30S ribosomal protein S19e	COG2238	J	MVTVYDVPADLLIRYVADDFNNKNDKIKAPDWSNFVKTGVHKERTPDMIDWWYVRCAALLRRVYIDGPVGINSLRTFYGGKKDNGVSPEKFRKGSGSIIRGALHQLEEAGFVEKVEDGRIVTPQGRSFLDKSSAEIIKDVPELEKY	ATGGTTACAGTATATGATGTTCCTGCAGATTTATTAATAAGGTATGTTGCAGATGATTTTAATAACAAAAATGATAAAATTAAAGCTCCTGATTGGAGTAATTTTGTTAAAACAGGTGTTCATAAAGAAAGGACGCCAGATATGATTGATTGGTGGTATGTAAGATGTGCGGCTCTATTAAGAAGAGTTTATATTGATGGTCCTGTTGGAATTAACAGTCTTAGAACATTTTACGGTGGAAAAAAGGACAATGGTGTTAGTCCTGAAAAATTTAGAAAAGGAAGTGGATCCATTATTCGTGGAGCATTACATCAATTAGAAGAAGCAGGATTTGTTGAAAAGGTTGAAGATGGAAGAATTGTTACTCCACAAGGTAGATCTTTCTTAGATAAGTCTTCT…		rps19e
206	CfCl-M3_0187	CDS	seq007	-	11449	11712	264	88	CRS1 / YhbY (CRM) domain protein	COG1534	J	MLTLSKKNLMNKSLSTITINIGKSGINENVFEEIKRQLKANEVVKLRFAKGLVNEKESYINDILNSTKSKLVDFRGNVAVIYKKTSL	ATGCTTACATTATCAAAAAAAAATCTAATGAATAAATCTCTTTCAACAATAACAATTAACATTGGTAAATCTGGCATTAATGAAAATGTGTTTGAAGAGATAAAACGTCAACTTAAAGCCAATGAGGTCGTTAAATTACGATTTGCTAAAGGGCTTGTAAATGAAAAAGAATCTTATATCAATGACATATTAAACAGCACTAAATCTAAGCTTGTTGATTTCAGAGGTAATGTCGCTGTTATTTATAAGAAAACCAGTCTTTAA
207	CfCl-M3_0188	CDS	seq007	-	11678	12055	378	126	ribonuclease P	COG2023	J	MLSRGSKKPKWMKDIAKERMDILFTLAVKEFSQNPSRSHRYVELARNISKKYNTKIPQKWSRSYCKNCYKFLLPGKNSHTRLVSSEVHIKCHECNNVMIIPYKKEKKLKRRLNINAYIIKKKSNE	ATGTTGTCAAGAGGAAGTAAAAAACCTAAATGGATGAAAGATATAGCTAAAGAACGTATGGATATACTATTTACTTTGGCAGTGAAAGAATTTTCACAAAACCCATCAAGGTCTCATAGATATGTAGAGTTAGCAAGAAATATTTCCAAAAAATACAACACTAAAATTCCTCAAAAATGGAGTCGTAGCTATTGTAAAAATTGTTACAAATTTTTATTGCCTGGCAAAAACTCCCATACTCGTCTGGTTTCAAGTGAAGTGCATATTAAATGTCACGAATGTAATAATGTAATGATAATTCCTTACAAGAAAGAAAAGAAACTAAAAAGGAGATTAAATATTAATGCTTACATTATCAAAAAAAAATCTAATGAATAA	3.1.26.5	rnp4
208	CfCl-M3_0189	CDS	seq007	+	12789	14087	1299	433	phenylacetate--CoA ligase	COG1541	H	MIWAKEETLSREELEELQLKKLQKIVKRVYDNVPYYHKKYRELNVFPEDIQQLEDIQKLPLTTKDDLRESYPFKIFAVDQKKIIEIHSSSGTSGKPVISGYTKKDLDLWSEVVARGLTMMGIDENDVIQNTHGYGLFTGGFGIHYGSQKIGATVIPISTGQSRRQIEILKDLKTTVFIFTPSYGIYLGELAKEEGIDLKNINLKAIGFGAEMWTEEMRNKIEKTFHAPAYNIYGLTELIGPGVAMECKAQNGLHVSEDIFYPEIIDSKTEEVLGENKEGELVITNLEREGMAIIRFRTKDISSITHEPCFCGRTTARISKIKGRTDDMIKVKGVSIFPSQVEKALLKVNNIEPNYQIIVRRPKLMDEIEIKVEASKELFFDEIKEMIRVKRMIKDYIEN…	ATGATTTGGGCTAAAGAAGAAACTTTATCAAGAGAAGAACTTGAAGAATTACAATTAAAAAAACTACAGAAAATTGTGAAAAGAGTCTATGATAATGTTCCTTACTATCATAAAAAATATAGGGAATTAAATGTTTTTCCAGAAGATATTCAGCAATTAGAAGATATTCAAAAACTTCCATTAACAACAAAAGATGATTTAAGAGAATCATATCCATTTAAAATTTTTGCTGTTGACCAAAAAAAGATCATTGAAATCCATTCTTCATCAGGAACATCTGGGAAACCTGTAATTTCAGGATACACTAAAAAAGACCTTGATTTGTGGAGTGAAGTTGTTGCAAGAGGTCTTACAATGATGGGTATCGATGAAAATGATGTAATACAAAATACTCATGGC…	6.2.1.30	ftsA1
209	CfCl-M3_0190	CDS	seq007	+	14497	14775	279	93	conserved hypothetical protein			MKNKSQITIELHGKILYKVRYKVNWSIVIIPDNILIYNYHMKGGHIHTDPQNHIIQQPIKTNDLETAYNIIYEHIDDNKGLNLKKLIKELTE	GTGAAAAATAAAAGTCAGATAACTATAGAACTACACGGAAAAATACTTTATAAAGTGAGGTATAAAGTTAATTGGAGCATAGTTATAATCCCAGATAACATATTAATATACAATTATCACATGAAAGGGGGACATATACACACAGATCCGCAAAATCACATAATACAGCAGCCAATAAAAACCAATGACTTAGAAACAGCTTATAATATAATATATGAACACATTGATGATAATAAGGGATTAAATTTAAAAAAACTTATAAAGGAGCTAACAGAATGA
210	CfCl-M3_0191	CDS	seq007	+	14772	15023	252	84	conserved hypothetical protein			MIINLNKKQSGLDFIKEMEKTYGSVDQLEKMFKETNNMVYYVDLEAWKYHLNHLDEEIERTNSIVTDKITISEVILNYSSNTT	ATGATCATAAATTTAAATAAAAAGCAATCTGGATTAGATTTTATAAAAGAAATGGAAAAAACCTATGGAAGTGTAGATCAATTAGAAAAAATGTTCAAAGAAACTAACAACATGGTTTATTATGTTGATTTAGAAGCTTGGAAATACCATTTAAATCATTTAGACGAGGAAATAGAAAGAACTAATAGTATAGTAACAGATAAAATTACTATTAGTGAAGTGATATTAAATTATAGTTCCAATACAACCTGA
211	CfCl-M3_pg_011	Pseudogene	seq007	+	15177	16017	841	x	Pseudogene of conserved hypothetical protein			MFYESDEKGIGDIGIVESIYKNLEFKDLSETVGKRSVYLTNELKEKSKENNLVILFIYIGKIDKISLEKLINEKILNGSPQSIWKLLDDKYLKLRDLR	TTGTTTTATGAATCAGATGAAAAAGGAATCGGAGATATTGGGATTGTAGAAAGCATTTATAAAAATCTTGAATTTAAAGATCTTAGTGAAACTGTTGGAAAACGGTCTGTTTATTTAACTAATGAGTTAAAAGAGAAAAGTAAAGAAAATAATTTAGTCATTCTTTTTATTTATATTGGAAAAATAGATAAAATTTCACTTGAAAAATTAATCAATGAAAAAATATTGAATGGATCTCCCCAATCTATTTGGAAATTGTTAGATGATAAATATCTTAAATTAAGAGATTTAAGGTGA
212	CfCl-M3_0192	CDS	seq007	+	16048	19140	3093	1031	N-6 DNA methylase	COG0286	V	MIKNTLLRLSNAYKKYGKNIKIRHNHKEALNQWYKKYEAKELDNEMKNYPWFQKIILEELLGYKLEVDFKFAYSLDSRNVEFMIILDGEPYIPIELKGSDVNLDSPYHGGLSPVEQASNYANKRESIKWFIVSNYYEFRLYNQKSQDKYIQFNLDDLRDENTLKDFLLCFSKQSILEEDIISKLYDSRGLFATDYNLENEFYKLYSQTRLMLIKELEYSNDIGRDEAISYAQLIMNRYIFICFAEDKDLLPDNTSSMDILTPIKNHNLRRGEIWHRLNGLFIDLFDGNPEKGITDYNGGLFREDLTHLRIRDKTESEFYDDIKISYNFPEQTHIIMGELKQYPLINKIYRNLLIISSFDFDSDIDVNILGHIFENSINDIEEIREEKVSKRKKDGVYYT…	ATGATTAAAAATACTCTTTTAAGGTTGAGTAATGCTTATAAGAAATATGGGAAGAATATTAAAATCCGACACAACCATAAAGAAGCATTAAATCAATGGTATAAGAAATACGAAGCAAAAGAATTGGATAATGAAATGAAAAATTATCCATGGTTTCAGAAGATAATCTTAGAGGAATTATTAGGTTATAAACTTGAGGTTGATTTTAAGTTTGCTTACTCTTTAGATAGTCGTAATGTTGAATTCATGATAATACTGGATGGTGAACCATACATTCCAATAGAATTAAAAGGTAGTGATGTGAATCTGGATAGTCCTTATCATGGAGGATTATCTCCAGTGGAACAAGCTTCCAATTATGCCAATAAAAGAGAATCTATTAAATGGTTTATTGTATCC…
213	CfCl-M3_pg_012	Pseudogene	seq007	+	19339	22043	2705	x	Pseudogene of conserved hypothetical protein			MFYESDEKGIGDIGIVESIYKNLEFKDLSETVGKRSVYLTNELKEKSKENNLVILFIYIGKIDKISLEKLINEKILNGSPQSIWKLLDDKYLKLRDLR	TTGTTTTATGAATCAGATGAAAAAGGAATCGGAGATATTGGGATTGTAGAAAGCATTTATAAAAATCTTGAATTTAAAGATCTTAGTGAAACTGTTGGAAAACGGTCTGTTTATTTAACTAATGAGTTAAAAGAGAAAAGTAAAGAAAATAATTTAGTCATTCTTTTTATTTATATTGGAAAAATAGATAAAATTTCACTTGAAAAATTAATCAATGAAAAAATATTGAATGGATCTCCCCAATCTATTTGGAAATTGTTAGATGATAAATATCTTAAATTAAGAGATTTAAGGTGA
214	CfCl-M3_0193	CDS	seq007	-	22488	23222	735	245	ATPase			MIIMNKKDVLRFLGRIGVDTRFISLYEYEVYINNLRFSKFSKKKEEIFMNKFPEMNVFRSTLFQKTAAKASKSLSHSINVKDSILIFNHTKRDILLNILLEPYLRKYGVKFVDSKFKSYQNLVESEKTVEFLKDNDINCVVSSTSMDEEVDSILSTILSGNGLKSYPQYLNFENSFKIKILYPFINNTDSETIETLCEVLEISGEDENVHKSNELTKEFMNFLDDLVPHSKENILKSTNFLNNH	ATGATTATAATGAATAAAAAAGATGTATTAAGATTTTTAGGAAGAATTGGAGTAGATACACGATTTATTTCTCTTTATGAATATGAAGTCTACATAAACAATTTAAGATTTTCTAAATTTTCTAAGAAAAAAGAGGAAATTTTTATGAATAAATTTCCTGAGATGAATGTTTTTAGATCAACACTTTTCCAGAAGACTGCTGCTAAGGCTTCAAAATCATTATCTCATTCAATCAATGTTAAAGATAGTATTCTAATCTTTAATCATACCAAAAGAGATATTCTATTAAATATTCTATTAGAACCCTATTTAAGAAAATATGGAGTAAAATTTGTTGATTCTAAGTTTAAATCCTATCAAAATTTAGTTGAATCTGAAAAAACAGTTGAATTTTTAAAG…
215	CfCl-M3_0194	CDS	seq007	-	23222	24439	1218	406	bifunctional ornithine acetyltransferase/N-acetylglutamate synthase	COG1364	E	MNENIKVIKGGICTVSSVKAGGIRDGKYGVCIISFPKSMSTGVFTTNKIIAAPVKHTKNIMENNALSAIVANSGNANCFTGTQGQEDCKEIVETVSNKLDINKWETAIASTGVIGRKMPMDIINKLIDEIKLENSDEASTKSAKAIMTTDTVHKEYAVEIRLNNGDKVKIGGICKGTGMIAPNMATMLCFITTDAKIKDKNLLKQSLKKAADKSFNMVVVDGDESTNDELLLITTGEVDVTEDEGLDHNFQEGLEYLCIQLAKMMAADGEGATKFLEVEVNGTKTHGDAEIIAKSIVSSPLVKSAIFGCDPNWGRIIAAVGYSGIDIDTDNISIAISNNEEKVDLVENSQILAFEGTKYLKKAEKIMKNKEIKIFVELYLGSETATAFGCDLTCEYVKI…	ATGAATGAAAATATAAAAGTTATTAAAGGCGGAATATGTACTGTATCTAGTGTAAAGGCTGGTGGAATTCGTGATGGAAAATATGGTGTTTGTATAATATCTTTTCCTAAAAGTATGTCAACAGGAGTTTTTACTACAAATAAAATAATTGCAGCTCCTGTTAAACACACTAAAAATATAATGGAAAATAATGCCCTTTCAGCTATTGTAGCAAACAGCGGTAATGCAAATTGTTTTACAGGCACTCAAGGACAAGAAGACTGCAAAGAAATAGTCGAAACCGTGTCTAATAAATTAGATATTAACAAATGGGAAACAGCTATCGCCTCAACAGGCGTGATTGGAAGAAAAATGCCAATGGACATTATAAATAAATTAATAGATGAAATAAAATTAGAA…	2.3.1.1 2.3.1.35	argJ
216	CfCl-M3_0195	CDS	seq007	+	25264	25836	573	191	2-amino-4-hydroxy-6-hydroxymethyldihydropteridine diphosphokinase	COG1634	H	MVFGAGPSIKKHVKYLKTHNKKFNDYTIIVADGAISALLEEDIVPEIIVTDLDGKIDDLLIANSKGTIFVIHGHGNNIDLIKKYTNSFNKVLGTTQSIPLENIYNFGGFTDGDRAVFLAESLGAKKIVLGGMDFGKYVTSYSRPNIKKNVEIADDIKIKKLEYGEKLVNWIKQNKDVHISSIDKNNQKMV	ATGGTTTTTGGTGCTGGTCCATCTATTAAAAAACATGTTAAATATCTAAAAACCCACAATAAAAAATTTAATGATTATACGATAATAGTTGCTGATGGTGCTATATCTGCTTTGTTGGAAGAGGATATAGTTCCTGAAATAATTGTCACTGACTTAGATGGGAAGATAGATGATTTATTAATAGCCAACTCTAAGGGAACTATATTTGTTATTCACGGACATGGAAATAATATTGATTTAATAAAAAAGTATACTAACAGTTTTAATAAAGTTTTAGGCACAACACAATCAATTCCGCTTGAAAACATCTATAATTTTGGTGGTTTTACTGATGGTGATAGAGCAGTATTTTTAGCAGAATCTTTAGGAGCTAAAAAGATAGTTTTAGGTGGTATGGAC…	2.7.6.3	mptE
217	CfCl-M3_0196	CDS	seq007	-	29229	29411	183	61	conserved hypothetical protein			MSVKNNPHKVLLNDDVLNFSVCQIKNLLNLDSAPNSIYGDKTIIYAHFLMLLLLKIVLIR	ATGTCAGTAAAAAACAATCCACATAAAGTATTATTGAATGATGATGTATTAAACTTTTCGGTGTGTCAGATTAAGAATTTGTTAAATTTGGATTCAGCTCCTAATTCAATATATGGTGATAAAACTATTATTTATGCACATTTTTTAATGCTGCTGCTTCTCAAAATAGTATTAATCAGGTGA
218	CfCl-M3_0197	CDS	seq007	-	29806	31092	1287	429	conserved hypothetical protein	COG1365	R	MKYSKILLTNEIDRIRKEIGHDEVKIFIKQILFDDNTNTIWIITEDRGSKSAIIGKGGWVVGRLREDLNIKKIHVESHSDFILKKYQMELSLRKVESFIKIMNIQIKKTLAKCGSENLTNSNHNNKVEPNDNNEAKFDDDNNVLMRIDDTIVNKDLTGILNLKKLLESRINQIYNFSMEKYLNKELLSINGTNIEDRINGNSVNYDSLNEYELHNPELKHQSVVALSGGVDSSFSLILAKYLGFTPIAVTIDPGTIILPKVFKNNIDNLIKNLGIEHHYLKRDYSSIIEDSFNGKFHPCGRCSSMTGKNIFEFAYKKGINLVIFGDLLSTGCQCLTKNKIRLSNSEEITMFRLNLPATLSIGKKEIREFTSKFHVKKIKGFGCPLLHEVHKKYHHIKKF…	ATGAAATATTCAAAAATTCTACTCACAAATGAAATAGATAGAATCAGGAAAGAAATAGGACACGATGAAGTTAAGATATTTATTAAACAAATACTTTTTGATGATAATACAAATACAATTTGGATAATAACAGAAGATAGAGGAAGTAAATCAGCTATTATAGGAAAAGGAGGATGGGTAGTCGGCCGTTTAAGAGAAGATTTAAATATTAAAAAAATCCATGTCGAAAGTCATAGTGATTTTATACTAAAAAAATATCAAATGGAGTTATCATTGAGAAAAGTAGAATCATTTATTAAAATTATGAACATCCAGATAAAGAAAACATTGGCAAAATGCGGTAGTGAAAATTTAACAAACTCAAATCATAATAACAAAGTAGAACCCAATGATAATAAT…
219	CfCl-M3_0198	CDS	seq007	+	31329	31931	603	201	N-acetyltransferase	COG0663	R	MVNIGIFGDKSTSNESKLVEKNIQLGINYKRFSKSPIIGENCLIRSNSVIYNDVEIGDNFRTGHNVVIRENTIIGDDVLVGTNTVIEGNVVIGNSVSIQSNVYIPTNSLIEDNVFIGPCTCFTNDRYPIRVDYDLKGPKLRKGASIGANSTFLSNMEIGEGAMVAAGAVVTRSVPPFYLAIGSPAKIKPLPYSLRVHNKI	ATGGTCAATATAGGAATTTTTGGAGATAAATCTACATCAAATGAATCAAAGTTAGTTGAAAAAAATATTCAACTTGGAATTAACTATAAACGATTTAGTAAATCTCCAATCATTGGTGAAAACTGCCTTATACGTTCAAACAGTGTTATTTATAATGATGTGGAAATTGGTGATAACTTTAGAACTGGGCATAATGTTGTCATTAGAGAAAATACTATTATCGGAGATGATGTTTTAGTTGGAACTAATACTGTCATTGAAGGAAATGTAGTCATTGGCAATAGTGTTAGTATTCAATCTAATGTTTATATTCCAACTAATAGCTTAATTGAAGATAATGTATTTATAGGTCCGTGTACGTGTTTTACTAATGATAGATATCCTATTAGAGTGGATTAT…
220	CfCl-M3_0199	CDS	seq007	+	32504	32665	162	54	4Fe-4S binding protein	COG1149	R	MIVRDWCMYCGECAGVCPRNLILLKETELVFDDSKCRECNICIEICPVNALEK	ATGATTGTTAGAGATTGGTGTATGTACTGTGGTGAATGTGCTGGGGTATGTCCAAGAAATCTTATTTTATTAAAAGAAACTGAATTAGTTTTTGATGATTCAAAATGCAGGGAATGTAATATTTGTATTGAAATATGCCCAGTAAATGCATTGGAGAAATAA
221	CfCl-M3_0200	CDS	seq007	+	32674	33852	1179	393	NAD(P)/FAD-dependent oxidoreductase	COG0644	C	MPSKCIGEISDIMIETDVLVVGAGPSGSMAAKYAALGGANVILIDKKSEIGSPKRCAEGVSKEGLKFLGIEPQPIWAVKEIEGIRLVAPDGTDVWLNDEIKLPEAGYILERKVFDKHMAMDAGRAGVEIKIKTLAKSLKKEGDHYIVSCESMGKEFDIKTKILIGADGSESHIGRWAGLKTGTKPKDMESGVQFEMCNVKMKNHSVLEFYFGSVAPGGYVWIFPKGEDIANVGLGIIQTETDKTAYEYLVDFVESCPATKDAKIVELNVGGDPVGGLVKDLSSDNILIVGDAAGQVHPLTGGGIINGMTCGMFAGEIAAKSIENGDYSRKQLSEYDRRCKDLLEDKINKYLKVRDYLASLSDDEFNSIAAAFQDVEFEEISTIELVKKLVKISPKALLK…	ATGCCCAGTAAATGCATTGGAGAAATAAGTGATATTATGATTGAAACCGATGTTTTAGTGGTAGGTGCAGGACCATCTGGTTCAATGGCTGCGAAATATGCTGCCTTAGGTGGAGCAAATGTTATTTTAATTGATAAAAAATCTGAAATTGGGTCTCCTAAAAGATGTGCTGAAGGTGTTTCAAAAGAAGGTTTGAAATTTTTAGGAATAGAGCCACAACCAATTTGGGCTGTTAAAGAAATAGAAGGAATAAGATTAGTAGCTCCTGATGGAACTGATGTTTGGTTAAATGATGAAATAAAATTACCTGAAGCAGGTTATATTCTTGAAAGAAAAGTTTTTGATAAACATATGGCTATGGATGCTGGAAGAGCAGGTGTAGAAATTAAAATTAAGACT…	1.3.1.101 1.3.7.11
222	CfCl-M3_0201	CDS	seq007	+	33935	34675	741	247	aquaporin family protein	COG0580	G	MEYGLGKKFISELVGTFLLVFFGTGSAVGAALMANKLVSNGIIGSLGGFTEWLAVSWGFGITAIGVIYVFGKISGGHINPAVTIGLLVTKNISLKDGIYYIKAQFIGAIIASIAVFAVFGEPGVFIGQLGANAPAAGVSYLQGFIAELIGTFFLVLVVMGVAVDKKADPGVYGLSIGFTIGIALTFLGSITGGCINPARGFAPMLIDFLTGGANLFGYYPIFLLGPIIGGIIAALLYDFVAEPNKE	ATGGAGTATGGGTTAGGTAAAAAATTTATTTCAGAACTTGTTGGAACATTTCTTTTAGTATTTTTTGGAACTGGGTCTGCAGTTGGAGCTGCTTTAATGGCAAATAAACTTGTGTCTAATGGAATTATAGGTAGTTTAGGTGGCTTTACTGAATGGTTAGCTGTTAGCTGGGGATTTGGAATTACAGCTATTGGTGTAATTTATGTTTTTGGAAAGATATCTGGGGGACATATTAACCCCGCTGTTACCATAGGGTTACTTGTCACGAAAAATATATCACTAAAAGATGGAATATATTATATAAAAGCTCAGTTTATTGGGGCTATAATCGCATCAATAGCTGTTTTCGCTGTTTTTGGAGAGCCTGGAGTATTTATAGGGCAACTTGGTGCCAATGCT…
223	CfCl-M3_0202	CDS	seq007	+	34879	35604	726	242	stage II sporulation protein M	COG1300	D	MNKKDKFLLIKINVKESFIDNKYILLLSTLLFFVPLFLGYIFSSNLNGFLDPVLNAFKQKIVSGEIKLSFDSIFINNFKAILMEYTGAIFFGLITSANLMFNGLLIGYFGSKIALRTFLAGITPHGIFEIPGLIIGGTAGFVLSWFLFNFIKDIVLYNKDKLNQVSYDYSSEDQYNEEYFKNYDEKYLNGVSMSKRFDYSLNKNHVKLKQSIILLLISTILIVIAAVIETHVTPKIISFFA	ATGAACAAGAAGGATAAATTTCTTTTAATTAAAATCAATGTCAAAGAAAGTTTTATAGACAATAAATATATTCTACTTTTATCCACATTACTCTTTTTTGTGCCTTTGTTTTTAGGATACATATTTTCATCTAACTTAAATGGATTTTTAGATCCTGTCCTCAATGCATTTAAACAAAAGATTGTCAGCGGAGAAATAAAGTTAAGTTTTGATTCTATATTTATTAATAATTTTAAAGCTATTTTAATGGAGTACACTGGAGCAATATTTTTTGGATTAATCACATCTGCTAATTTAATGTTCAATGGATTGTTAATAGGTTATTTTGGTTCTAAAATAGCTTTAAGAACATTTTTAGCAGGTATCACGCCGCATGGAATATTTGAAATTCCAGGTTTA…
224	CfCl-M3_0203	CDS	seq007	+	36003	37451	1449	483	2,3-diphosphoglycerate synthetase	COG2403	P	MTPFIERDERDQMTSTEKMICLVDGEHYLPVTKAAIDIFENMNHIEVVAIVFIGGTEKLRTDDPDSYSKMMGMPVHFGGDKSEIPYDLIVGMIKKYDADVVMDLSDEPILDYTKRFKIASKVLSLGIPYKGPDFDFQPLTQYDLVEKPSIKILGTGKRIGKTAVSAFAAREIHKNNYNPCVIAMGRGGPETPEIVHGDKMEITPEFLMEQSDKGVHAASDHWEDALMSRVLTIGCRRCGGGMAGDVFLTNMEEGAKIANEQDAEFLIFEGSGAAIPPIKTNRNIVLIGANQPLINIENFFGPYRISLGDLIVLTMCEEPMASEEKVLKIEEFIAEVNPKATVISTVFRPKPLGDINGKNVLFATTAPDSIKNVLVEHLEKEYGCEVVGTTPHLSNRPLL…	TTGACACCCTTCATTGAAAGGGATGAGAGAGATCAGATGACAAGCACAGAAAAAATGATTTGTTTAGTGGATGGAGAGCATTATCTTCCTGTAACTAAAGCAGCAATTGATATTTTTGAAAATATGAACCATATTGAAGTAGTAGCTATTGTGTTTATTGGAGGAACTGAAAAATTAAGAACCGATGATCCAGATAGTTACAGCAAAATGATGGGGATGCCTGTTCATTTTGGTGGAGATAAAAGTGAAATACCTTATGATTTAATTGTAGGCATGATTAAAAAATATGATGCTGATGTTGTTATGGATTTAAGTGATGAACCAATTTTGGATTATACTAAAAGGTTTAAAATAGCTTCGAAAGTTTTATCTCTTGGAATACCATATAAAGGACCAGAT…		cpgS
225	CfCl-M3_0204	CDS	seq007	+	37472	37996	525	175	ATP-dependent zinc protease	COG4740	R	MKQEEIKKLLKFTIKENNVIKNLKLPKEIFLPLLFSLRYGGDWSHKKDSKRLMSIKEKLTKYDENKKIGYTLELIYLFVNPRLISEEGKIYRMEKCSNNNERKLVERPYKVTIDGDYILKATLDPKKMKIFLKHLKEPLNFTGSGAYGASHEIEHLDCDEIKGIPFYDFEYVLE	TTGAAACAAGAAGAAATTAAAAAATTATTAAAATTTACAATTAAAGAGAACAATGTAATTAAAAATTTAAAACTTCCAAAAGAAATTTTTTTACCTTTACTTTTTTCTCTTAGATATGGTGGGGATTGGAGTCATAAAAAAGATTCTAAAAGATTAATGTCTATAAAAGAAAAATTAACGAAGTACGATGAAAATAAAAAAATTGGTTACACTTTAGAGTTAATATATTTGTTCGTCAATCCAAGGTTAATTTCAGAGGAAGGAAAAATTTATAGAATGGAAAAGTGTAGTAACAACAATGAAAGAAAGTTGGTTGAAAGACCTTACAAAGTCACAATTGATGGGGATTATATTCTTAAAGCAACACTTGACCCTAAAAAAATGAAGATATTTTTGAAA…
226	CfCl-M3_0205	CDS	seq007	-	38098	39015	918	306	alpha/beta hydrolase	COG0596	HR	MKEKLYYVEEGKENNEAIIFIHSNLLSNWVWNRQKNQFKDYHCIYLDLIDHGKTQVNMVFSIENCKKLIKNLIINDLKYKKVHLVGIAIGGTIILDLLYKYPNIIETAVISGVNIKNFADNEYNIDDIEDKVNKKSIDKLKMFDEIKNIDNIIINQEDKRTEELLSSVKECKINILDKKPSNFIISGFLAEYGIGKEYFNQLKETIKIDNFIKVSEEYLKYRLPNEINNFPHLLILYGTKEYPKVAKSAELIQNQFPKSKIFSIYMAIHLWNIINCDWFNETIIEFIVNKNIKDKDYIKENKDKK	ATGAAAGAAAAATTATACTATGTGGAAGAAGGAAAGGAAAATAATGAAGCCATTATCTTCATTCACAGTAATTTATTAAGTAATTGGGTTTGGAATAGGCAAAAAAATCAGTTTAAGGATTATCATTGCATCTATTTAGATTTAATAGATCATGGTAAAACCCAAGTTAACATGGTCTTTTCAATAGAAAACTGCAAAAAACTTATTAAAAACCTTATAATCAATGATTTAAAGTATAAAAAGGTTCATTTAGTTGGAATAGCTATTGGTGGAACAATAATCCTTGATTTATTATATAAATATCCGAATATAATTGAAACAGCTGTTATAAGTGGAGTTAACATTAAAAATTTTGCTGATAATGAATATAATATTGATGACATTGAAGATAAGGTTAAC…
227	CfCl-M3_0206	CDS	seq007	-	39048	39581	534	178	nicotinamide-nucleotide adenylyltransferase	COG1056	H	MCGNLKETRGILIGRMQPLHNGHIQVIKDALKEVDELIIGIGSAQISHTVENPFTAGERTLMIKKTLSEHCIKGDKYYIIPIPDIMNNFLWVSHVEMLTPHFNKVFSGNPLVQRLFTEAGYELNEHTTFNRNILSGTKIRNLIIHDGEWENSVSKSTSDIIKEIDGVKRLKHISLKD	ATGTGTGGAAATTTAAAAGAAACCCGTGGGATATTAATTGGAAGAATGCAACCTTTACATAATGGTCACATTCAAGTTATTAAAGATGCACTCAAAGAAGTTGATGAACTTATCATTGGAATTGGTAGTGCTCAAATAAGCCATACAGTTGAAAATCCATTCACAGCAGGGGAAAGAACTTTAATGATCAAAAAAACTTTAAGTGAGCATTGTATTAAAGGAGATAAGTATTACATAATTCCAATACCAGATATTATGAATAATTTTCTTTGGGTTTCTCATGTAGAAATGTTAACTCCACATTTTAATAAAGTTTTTAGTGGTAATCCATTAGTGCAACGATTGTTCACTGAAGCTGGATACGAACTGAATGAACACACAACATTTAATAGAAATATA…	2.7.7.1
228	CfCl-M3_0207	CDS	seq007	-	39630	40169	540	180	orotate phosphoribosyltransferase	COG0461	F	MMITMVSKEDLIDILKENNLVRYGKFILTDGEVTDYYVDIKYGVTNPKILKAISSILSEKIKESNINKVAGPDLGAIPLAVAVSLELKTPLLMVRKERKGHGTLEIIEGDVNPNDNIALVEDVTVTGGSILRAIQSIEIYGGTVKKVFVVVDRESGAIEFLKSKGIILEPLISVSELKN	ATGATGATTACTATGGTTTCAAAAGAAGATTTAATTGATATTTTAAAGGAAAATAACCTTGTAAGATATGGTAAATTTATTTTAACTGATGGTGAAGTAACTGATTACTATGTTGATATAAAGTATGGTGTTACCAATCCTAAAATCCTTAAAGCCATAAGTTCCATATTAAGTGAAAAGATTAAAGAGTCAAATATTAATAAAGTCGCGGGACCTGATTTGGGAGCCATTCCTCTTGCTGTTGCTGTTTCTTTAGAATTAAAAACTCCATTACTTATGGTTAGAAAAGAAAGAAAAGGACATGGAACCTTAGAAATAATCGAAGGAGATGTTAATCCAAATGATAATATTGCTCTTGTTGAAGATGTCACTGTAACAGGAGGATCTATTTTAAGAGCA…	2.4.2.10	pyrE
229	CfCl-M3_0208	CDS	seq008	-	555	1010	456	152	DUF1890 domain-containing protein	COG4081	S	MKKALILIGCPEAPSQTPLTLYSSYKLTQMGYDVTIAANPAAIKLLEVSDPENHYFHNQLNIEKALDNLTENNYDLLLGFVHKDAAASYFVTFYNILRTKSIALIFEKDADLLENYVNIVSENTEAEMVVARVFHNPTPLKVKLDKVLKNL	ATGAAAAAAGCATTAATATTAATTGGCTGTCCTGAAGCTCCGTCTCAAACTCCTTTAACACTATATTCTTCTTACAAATTAACTCAAATGGGGTATGATGTTACAATAGCTGCTAATCCTGCAGCAATTAAGTTATTGGAAGTTTCTGATCCTGAAAATCATTATTTTCATAATCAATTGAACATAGAAAAAGCATTAGATAATTTAACTGAAAATAACTATGATCTGTTACTTGGATTTGTTCATAAAGATGCTGCAGCATCTTACTTTGTGACTTTTTATAATATTCTTAGAACAAAATCAATAGCTTTAATATTTGAAAAGGATGCTGATCTGTTAGAAAATTATGTCAATATTGTTAGTGAGAATACAGAGGCTGAAATGGTTGTTGCGAGGGTA…
230	CfCl-M3_0209	CDS	seq008	-	1074	2156	1083	361	conserved hypothetical protein			MPLIAENHFQFILEVGILMFASVFFALNLAPISLSIVTLLSLLISIFFTVLFGVDAFLLLAKLGHHEFIHTFGQIALLTVITGFASLKIMEKSGVNVRRLRLFLMVITALITIFGALMHRSFLLMWIVGLYLGFLVISKSFREKSLLTLRQILIFLGIGVIGFVSLEVISRILSMEVFSPLLRLNRLGDNSLASIKLVLENTYLIGHNTNSTFWQSSGLGFADGYITLPYSLILMFGLPFPLFFGFGLINRKDQIDYMLPGIMGYSYDFGYLVLIGLVAFTIVTILVGLRLLTIYRRKREKNNKLYLGREVLLMGSLTAFIAQALIGLFISNRSINGTALVTFIFLASMVLAHSISLKCE	ATGCCGTTAATAGCTGAAAACCATTTTCAATTTATTTTGGAAGTAGGAATTTTAATGTTTGCATCTGTATTTTTTGCATTGAATTTGGCTCCTATTTCATTAAGCATAGTAACATTGCTTTCATTGCTTATATCAATATTCTTCACAGTTTTGTTTGGTGTAGATGCTTTCCTGTTACTCGCAAAACTTGGGCACCATGAATTTATACATACTTTTGGACAGATCGCATTGCTCACGGTTATAACTGGATTCGCATCTTTAAAAATAATGGAAAAGTCTGGAGTTAATGTAAGAAGATTAAGACTATTTTTAATGGTGATTACAGCCCTTATAACCATATTTGGTGCTTTAATGCACAGATCCTTTTTATTAATGTGGATTGTAGGTTTATACCTTGGA…
231	CfCl-M3_0210	CDS	seq008	-	2372	3136	765	255	methanogenesis marker protein Mmp4/MtxX	COG4002	R	MIKLVAGIGENKNILKAVEKINNMGHDLEVDIVDSEEQLFESLTSNKIDGVVRGSLPSSSIMKMIKEYYNKPINRATYIKEERDNNYYNFLLTPVGIDEAKSLDEKIGLAIESSRFLKSMNLKPKIAILSFGREDDHGRDDFIDKSLKDSEILYNKLVNIFRNDGHIGLSDVEVRNYYILLEKAIREKNNLILCPDGVVGNIIFRSLVLLNSWNSCGAVTLGIDDVFIDTSRDQSVDGYLRSLKLAYQITKSKN	ATGATAAAACTTGTTGCTGGTATTGGTGAAAATAAAAATATACTGAAGGCAGTTGAAAAAATTAATAATATGGGTCATGATTTAGAAGTTGATATTGTTGATTCAGAAGAACAGCTATTTGAATCATTAACATCTAATAAAATTGATGGTGTTGTAAGAGGTTCTCTTCCATCTTCTTCAATAATGAAAATGATAAAGGAGTATTATAATAAACCAATAAATAGAGCAACCTATATCAAAGAAGAAAGAGATAATAATTATTATAATTTTTTGCTGACTCCTGTTGGTATTGACGAGGCTAAGTCTCTTGATGAAAAAATAGGTTTAGCTATTGAGTCTTCAAGATTTTTAAAGTCCATGAATTTGAAACCTAAAATAGCTATTTTGTCTTTTGGAAGA…
232	CfCl-M3_pg_013	Pseudogene	seq008	-	3475	3711	237	x	Pseudogene of type I restriction endonuclease subunit R			MMPNKELFNKVAKNSRENVEAIDKYLNNELIRLFNSNIILYKKINENGKLKAQLKEYLLDLVYRQKEKSLLMENSGMF	ATGATGCCAAACAAAGAGTTGTTTAATAAAGTGGCTAAAAATTCAAGAGAAAATGTTGAAGCCATTGATAAATATCTTAACAATGAGTTAATTCGTCTTTTTAATAGCAATATAATCCTTTATAAAAAGATTAATGAAAATGGAAAACTTAAAGCTCAACTGAAAGAATATCTTTTAGATTTAGTTTACAGACAAAAAGAAAAGAGTTTATTGATGGAAAATAGTGGAATGTTTTAA	3.1.21.3
233	CfCl-M3_0211	CDS	seq008	-	3880	5319	1440	480	ATP-binding protein	COG1373	R	MDLINGLLENILYQQKKTNLKINKIKKFNHRIEYFKIEDHLNSFIKNKSNERFIVIPGLRGLGKSTIFYQLYSYLVNKKEIPSKNVLYISMDEIMNHFETDLLLIVENYLKDKHKTDIAHLDEKIFIFIDECHLDEKWAISGKIIYDSNENIFLIATGSSAINLEINADVARRIKKEPIFPLNFNEYLSLKYDISIDYSFSKILSKMIYFGDKKSVVDAVNCESTVYENLLSLENNPKIEFETFLKSYGFPLSLENDEEESYEKIITVIESIIEKDLPSIKPYFTPTKKNIWKIIDYLALQKPGGTSIQKIANYLSFSANSVNEILNTLEKSQLIFNVKPHGGPGKIVKKPWQYYFLSSSLKSAINFRLGRYKLSNRKCMGLLAENMVASALYKITQTN…	ATGGATCTTATTAATGGCTTATTGGAAAATATTCTTTATCAACAGAAAAAAACAAATTTAAAAATTAATAAAATTAAAAAATTTAATCATAGAATTGAATATTTTAAAATTGAAGATCATTTAAATAGCTTCATCAAAAATAAATCAAATGAAAGATTCATTGTTATTCCTGGACTTCGAGGCTTAGGAAAATCTACAATATTTTATCAGCTTTATAGCTATTTAGTTAATAAAAAAGAAATTCCTTCAAAAAATGTTTTATATATTTCTATGGATGAAATAATGAATCATTTTGAGACAGATTTATTATTAATTGTAGAAAATTATTTAAAAGATAAACATAAAACAGATATAGCTCATTTAGATGAAAAAATTTTTATTTTTATAGATGAATGTCAT…
234	CfCl-M3_pg_014	Pseudogene	seq008	-	5630	7491	1862	x	Pseudogene of DUF11 domain-containing protein			MVIHPTHSKVNFNRFVNNTHVSDPAQELDVETYIGSSDVSSNWWGANNKSNAKFHNGFMHDFYQVELSAGDVSTCDINKCVNGFVPLSLGYHFVLNNSNDTGDFGRLPDFNATIMLNNNGLFRFLPFMEHGDVNNILAKNPWNDTLNSAGDYIFSGLVDNQLLNINITSERNNNTGLSIVKTVNSSNVSVGDLVNYTINVSNNGVTNLSQINVNDTLNNTIEYISSESNTGSYNSSSGLWSIPSLNVGEATILNINVRFKSEGTITNHAYLLLNDSLINESSVNVTANPYNNMGNNNSTATINSSNSNNGVGSDSGDGFFGSGLQGTGFPLLLLVVILSICGLFYWRRNS	ATGGTTATACATCCAACTCATAGTAAGGTTAATTTTAATCGCTTTGTTAATAATACCCATGTAAGTGATCCTGCTCAAGAGTTGGATGTCGAGACTTATATTGGTTCTTCTGATGTTAGTTCTAATTGGTGGGGTGCTAATAACAAATCAAATGCTAAGTTTCACAATGGATTCATGCATGATTTTTATCAGGTGGAATTATCTGCTGGTGATGTATCCACATGTGATATTAATAAGTGTGTTAATGGTTTTGTTCCTTTATCTTTGGGCTATCATTTTGTATTGAATAATAGTAATGATACTGGTGATTTTGGTCGTTTACCTGATTTTAATGCTACAATAATGCTGAATAATAATGGTTTGTTTAGGTTTTTACCTTTCATGGAGCATGGTGATGTT…
235	CfCl-M3_pg_015	Pseudogene	seq008	+	8441	8635	195	x	Pseudogene of conserved hypothetical protein			MWCINEIDGEYRKRMYDVLDLYEKEYDPFYPVIYFDEKHKKLIEDVRERIPIKPGKPEKYDYEY	ATGTGGTGCATAAATGAAATAGACGGAGAATATCGTAAGAGAATGTACGATGTTTTAGATTTATATGAAAAAGAATATGATCCTTTTTATCCAGTGATTTATTTTGATGAGAAGCATAAAAAATTAATTGAAGATGTTAGAGAGAGAATACCTATAAAACCAGGCAAACCTGAAAAATATGATTACGAATATTAA
236	CfCl-M3_0212	CDS	seq008	-	11089	12135	1047	349	ABC transporter ATP-binding protein	COG3842	E	MIRIENLRKDWGEFKINNINLEVNENEYFVILGPSGSGKTMLLELIAGIYHPDSGKIYLNEKDITYMELEKRGVGVVYQDYMLFPHKTVFENISFGLEMRKTPKKRIKSMVEDIMGMLGISHLKNRYPRTLSGGEKQRTSIARAIIVKPKLLLLDEPLSALDQEIREDLIKNIKEIHDKFQITMIHVTHNFDEALILADRIAIIRKGTIAQVGDSVEIFRYPSNRFVAEFVGVENIFKGTAKKVGDGLTVVDTGNISIYSVQEREGSVHLTLRPEDVLVSLDKVQTSAKNVFNGVIKEVIDKGAIIRLMVDIGEPLAVFLTRQSFLEMGLNVGREVWVYFKVTAINTF	ATGATAAGAATTGAAAACTTAAGAAAAGATTGGGGTGAGTTTAAAATAAACAACATCAACTTGGAAGTAAATGAGAATGAGTACTTTGTTATATTGGGTCCATCTGGATCAGGTAAAACCATGCTTTTAGAGCTAATAGCTGGTATTTATCATCCTGATTCTGGGAAAATATACTTAAATGAAAAAGATATAACCTATATGGAGCTTGAAAAACGAGGAGTTGGAGTTGTTTATCAAGATTACATGTTGTTTCCACATAAAACTGTTTTTGAAAACATATCATTTGGATTGGAAATGCGAAAAACACCTAAAAAAAGGATTAAATCTATGGTGGAAGATATCATGGGAATGTTAGGCATTTCACACTTAAAAAATCGTTATCCACGAACATTAAGTGGA…	3.6.3.29 3.6.3.55
237	CfCl-M3_0213	CDS	seq008	-	12122	12913	792	264	tungstate ABC transporter substrate-binding protein WtpB	COG0555	P	MRKIDYTTIFFSFMGFFLFIFILIPIVNLMLSSDPISIIHNLQDKEVMSSIFISIYSALIATLIAIIFGVPFAYILARHDFKGKGFVESVVDIPVVIPHTVSGIALLLVFTSTGFLGESLNKLGLVFTDAVPGIIIAMLFVSSSFVVNSAREGFENVDPRMEKVARTLGSGSLKTFFIITLPLVMRNIVVGSIMCWARAISEFGSIIILAYYPMTAPTLIYKRFVDFGLHNSTPVAVILISVCLFLFLVVRLVIGGWSAYDKN	ATGCGAAAAATTGACTACACAACAATATTTTTTTCATTCATGGGGTTTTTTCTTTTTATTTTTATCTTGATCCCAATAGTTAACTTAATGTTATCTTCGGATCCTATCTCCATAATTCATAATCTTCAGGATAAAGAGGTTATGAGTTCTATCTTTATAAGTATATACTCTGCACTTATAGCCACTCTAATTGCTATTATATTTGGAGTTCCTTTTGCATATATTCTTGCAAGACATGATTTTAAAGGTAAAGGTTTTGTTGAATCTGTGGTTGATATACCTGTTGTTATACCGCATACAGTTAGTGGTATAGCTCTTTTATTAGTTTTCACATCTACAGGATTTCTTGGAGAATCATTAAATAAATTAGGGCTTGTTTTTACTGATGCTGTTCCAGGT…		wtpB
238	CfCl-M3_0214	CDS	seq008	-	13006	13194	189	63	4Fe-4S binding protein	COG4231	C	MVSVNLDQDKCKGLECGECIDICPMEIFQFEGDKVTINHPEECIDCKVCLDICPNDCISVKG	ATGGTTAGTGTAAATTTAGATCAAGATAAATGTAAAGGTTTGGAGTGTGGAGAATGTATTGATATATGTCCTATGGAAATTTTCCAATTTGAGGGAGATAAAGTGACTATTAACCATCCTGAGGAGTGTATTGATTGTAAGGTTTGTCTTGATATTTGTCCTAATGATTGTATCTCTGTTAAAGGTTGA
239	CfCl-M3_0215	CDS	seq008	-	13736	14776	1041	347	tungstate ABC transporter substrate-binding protein WtpA	COG0725	P	MNKKIGAIVVLLIVVGVGVYGYTLFSSNDKETTLTIYAAASLASQMNATSKKFEEKHPNVKVNVVYGGSSDLISQITQLNKSADIFASADYGLIDKMIPNSTDFNLQYAHNEMVIAYTDKSKNSSQINDNNWYQILNQSDVKFGIADPNSAPAGYRGVQTLQLADAHYNTTIFEDLIGANSAITSIRNGSGYIINSPNSLEPRSKIVSKPDVAQLMTALESDAVDYVFSYKSEAEQQKGAGVKYITLPGELAISNTSYESVYKNIKLIQFSDTNKSKTITLTPIVYGVTVLNKATNKDLAIEFLDLLLSSDGNKITEDSFQNPIVPAVSTNATVSVPDKLKHYVSG	ATGAATAAAAAGATTGGAGCAATTGTTGTTTTGTTGATTGTCGTTGGTGTTGGTGTGTATGGCTACACTTTATTTAGTTCTAATGACAAAGAGACTACTTTAACCATATATGCTGCGGCGAGTCTTGCAAGTCAAATGAATGCAACTTCTAAGAAATTTGAAGAAAAGCATCCTAATGTTAAAGTTAATGTGGTTTATGGTGGAAGTTCTGATTTAATAAGTCAGATCACACAACTTAATAAGTCTGCAGATATTTTTGCTTCAGCAGATTATGGTCTTATTGATAAGATGATACCTAACTCTACTGATTTTAATTTACAGTATGCACATAATGAAATGGTTATTGCCTACACTGATAAGAGTAAAAATAGTAGTCAGATTAATGATAATAACTGGTAT…		wtpA
240	CfCl-M3_0216	CDS	seq008	-	15432	17336	1905	635	tungstate ABC transporter substrate-binding protein WtpA	COG0725	P	MIRKISGFFLIFMLILSFAVSSASAADGDHLVIYAADSLKGAMETYIPLYNRLTDHKDDFVILCCTGSNSLVNDITNNNATPDVLFSADYKLIDDRLMPKYTLWNAEFARNSIVIAYRKNSANASNINGDNWYKVFNDSNVMFGFGDPNKDPCGYRSVMAIALANNYAGYSNPNIFNDLIAANSDIYATKNGTGYDIYSPTNITANIKKIIVDPHAAESLDSLKKGKIDYAFVYKNQAEEAKYNDSSIDYVTLPNELSLNDTKYEEEYSHIRLFENYDDSSAMKIITLTPIVYGLTQLSVGKSPDAAQSFLEMFCALTAYENPEDPSAILRYMDHIFPLLPSAMTKWDDIPIWMQRFMDSGSNIDSITINPNNGTIQESVDKLPSGGTLYLDPGTYSQP…	ATGATTAGAAAGATATCAGGATTTTTCTTGATTTTTATGCTTATTTTATCATTCGCTGTCTCGTCTGCGAGTGCTGCTGATGGTGATCATTTGGTGATTTATGCTGCCGACTCCTTGAAAGGTGCGATGGAAACATACATACCATTGTATAACAGGCTCACGGATCATAAGGATGATTTTGTAATATTATGTTGTACTGGTAGTAATAGTCTTGTTAATGACATAACTAATAACAATGCTACTCCAGATGTGCTATTTTCAGCTGATTATAAGTTGATAGATGATCGTTTAATGCCTAAGTATACTTTGTGGAATGCTGAATTTGCTCGTAACAGCATCGTCATTGCATACAGAAAAAATAGTGCAAATGCTTCCAATATTAATGGAGACAATTGGTAC…		wtpA
241	CfCl-M3_0217	CDS	seq008	-	17426	18316	891	297	conserved hypothetical protein			MFNKKILFAVLIIAVLSATVGSVVGGQDVPNTVYVSPSGNDGNIGTSDAPFKTIKKAVEAVPNGGTVFIKAGLYYAKDGNGNIKFNINKDFNIVGEDKETTIIDGSDFKNTLNERGELVRSIIFGQYIGGSNETVKIKNLTFQNQVGYSAICIGSESTESTVENCNFINGRGTFNIDGGGCAVGSKAELKVLNCSFTNNSMGLATVMLRGGHYSTVAGSSFVDNRVEDGAALVLGEDALVSDSYFSGNIGGGDRYANDIYHCTTWGTIKLHNNVFIQSRDSSARSIWNEYGVTEYV	ATGTTTAATAAAAAAATATTGTTTGCAGTACTGATAATAGCTGTATTATCAGCAACTGTAGGTTCTGTTGTAGGAGGTCAAGATGTCCCTAATACAGTGTATGTGAGTCCATCAGGAAATGATGGGAACATTGGAACGAGTGATGCTCCATTTAAAACTATTAAAAAAGCGGTTGAAGCTGTTCCGAATGGAGGGACTGTTTTTATAAAAGCTGGATTATACTATGCTAAAGATGGCAACGGTAATATTAAATTCAATATCAATAAGGATTTTAATATTGTAGGTGAAGATAAAGAAACCACAATAATAGATGGTTCAGACTTTAAAAATACACTTAATGAACGTGGTGAACTTGTAAGGTCCATCATATTTGGTCAATATATAGGAGGTTCAAATGAA…
242	CfCl-M3_0218	CDS	seq008	+	19350	20654	1305	435	prephenate dehydrogenase	COG0287	E	MKIGVLGGTKGLGKTIAAFLKKEGFDVTITGRDLKVGSKVSEELGVKYSSDNVKVTSLSDIVIVSVPIDSVCDVIIEIAAYLKPESLILDVASVKEKVSNVMKSHIPNNVEFIPTHPIFGPRTRSLEGQVIVLTPSNKGKWYKKIIKFLNEYNVRILEVSPEEHDKMMGIVQILTHFSYISTASAISKLGVDIETTRKFASPIYNLMVDIIGRITSQNPYLTYSIQKENDWGESIREIFAESVNEIKNTISNNDENKFVEIVNLAIENMDDISSALGRSDKAVDSLTRELSYFKDSISQEVAVKDVYSDEVHFGILNEINPDFISLKTPSSSIQLKIANIEVLSENEFIKWKKDNLPSKSYSISAIFSKNSKPDIIKNIIEKIVDIVEVNIDNICNSPQ…	ATGAAAATAGGAGTATTAGGTGGAACAAAGGGTCTTGGAAAAACAATAGCTGCCTTTTTAAAGAAAGAAGGTTTCGATGTAACTATAACTGGTCGAGATCTTAAAGTAGGTTCCAAGGTTTCTGAAGAACTTGGAGTAAAATATAGTTCAGATAATGTAAAAGTCACATCTTTAAGTGATATTGTAATAGTTTCAGTCCCTATTGATTCTGTTTGTGATGTTATAATAGAAATAGCTGCTTATTTAAAGCCTGAGTCTCTAATTTTGGATGTTGCTTCTGTAAAAGAAAAAGTATCTAATGTTATGAAAAGCCATATTCCCAACAATGTTGAGTTTATTCCAACACATCCTATTTTTGGTCCAAGAACTCGGTCATTAGAAGGTCAAGTTATCGTTTTG…	1.3.1.12
243	CfCl-M3_0219	CDS	seq008	-	20714	21568	855	285	phosphate ABC transporter, permease protein PstA	COG0581	P	MNFSKIISPKMAQKIMNVVFIISGAIIILILIFIIGYILFNGIPVINLEFLFSNPIDSGKSGGIFPMIVSSLYVTLVAGLIATPLGVGAATYIAEYSQENKLVDLVRFGAETLASIPSIVFGLFGMAFFVVFLHLGWSILSGGLVLAIMSLPTIFQVSEVAISSIPNSYKEGSYGLGASKWQTIYRVVLPSAIPGIATGVILGLTRAISEAAAVMYSVGASIQTPISIFDPGRPLPLHLYMLATEGISLKNAYGTATILVLIVLIITLVSNYIINRYQNKMMGK	ATGAATTTTAGTAAAATAATATCACCAAAAATGGCTCAAAAAATAATGAATGTAGTTTTCATAATTTCAGGAGCTATTATAATTTTAATATTAATATTTATCATAGGTTATATTCTTTTCAATGGAATTCCTGTTATTAACTTAGAATTCTTATTTTCTAACCCTATTGACTCTGGAAAATCTGGTGGGATATTCCCAATGATTGTTTCAAGTCTGTATGTTACTTTGGTGGCTGGATTAATAGCTACTCCCCTTGGAGTAGGTGCTGCCACATACATTGCAGAATATTCACAAGAAAATAAATTGGTAGATCTTGTTAGATTTGGAGCTGAGACATTAGCATCAATACCATCAATTGTTTTCGGACTTTTTGGAATGGCATTTTTTGTTGTTTTTCTT…		pstA
244	CfCl-M3_0220	CDS	seq008	-	21617	22489	873	291	phosphate ABC transporter permease subunit PstC	COG0573	P	MVDKKISEFLIEKSLFLTAIFSIAIILVIIIFILEEGFPAVLKIGFFNFVFGLNWIPSENEFGLFPMIIGSIYVTILALVMAVPLSLLSSIFMTEIAPESLRKILKPAIETLSGIPSVVYGFFGLTILVSFMREVFGGTGFSLFTAALILVVMILPTIISVSQDALRSVPKEYKEASLGLGATNWQTIKNILVPAALPGIVTAILLGMGRAIGETLAVMMVAGNVAEIPNSIFEPVRTITSNIALEMGYATNVHYQALFASGIVLFLIIILLLIIARYIQNRYKIDIGST	ATGGTCGATAAGAAAATCTCTGAATTTTTAATAGAAAAATCATTATTTTTAACAGCTATTTTTTCCATTGCTATAATTTTAGTAATAATAATCTTTATTTTAGAAGAGGGTTTCCCAGCTGTTTTAAAAATTGGTTTCTTTAATTTTGTATTTGGTTTAAACTGGATTCCCTCAGAGAATGAATTCGGATTATTTCCTATGATAATAGGCTCCATATATGTTACAATACTTGCACTTGTAATGGCAGTTCCTTTATCTCTACTTTCATCTATTTTCATGACTGAAATAGCTCCTGAAAGTTTGCGGAAAATTTTGAAACCAGCTATTGAGACATTATCTGGGATCCCTTCCGTTGTTTACGGATTTTTTGGATTAACAATTTTGGTAAGCTTTATGAGG…		pstC
245	CfCl-M3_0221	CDS	seq008	+	23523	23939	417	139	conserved hypothetical protein			MEPEAKLHADLVYQIKKRNNWRITEEEIERLKNLNINIDKNVGSEIMVKTLLKKFWKNLKYENKKMFTGKIVKMFHNGRGGIIKRGIVGETHSFHVKHFEEDKKLLKEGLKVNFYLEEWFDKKKNEKKLEPVNIILES	TTGGAACCAGAAGCTAAATTACATGCTGATTTAGTGTATCAAATTAAAAAGAGAAATAATTGGAGGATCACTGAAGAAGAAATTGAAAGATTGAAAAATTTGAATATTAATATTGATAAGAATGTGGGTTCTGAAATTATGGTGAAAACTTTATTAAAGAAATTTTGGAAAAACTTGAAATATGAAAACAAAAAAATGTTCACTGGAAAAATTGTTAAAATGTTTCATAATGGTCGTGGAGGGATTATAAAAAGAGGAATCGTTGGTGAAACCCATTCTTTTCATGTGAAGCATTTTGAAGAAGATAAAAAATTATTGAAAGAAGGTTTAAAAGTTAATTTTTATTTAGAAGAGTGGTTTGATAAAAAGAAGAATGAAAAAAAATTAGAACCTGTTAAT…
246	CfCl-M3_0222	CDS	seq008	+	24552	25832	1281	427	hypothetical protein			MTTHCTNQEGLNFYIQYISGNDTEDLYHKSVTYFDYVNYWDEFAEGWKDKSLQEKVNALMTSASNDDVENIFNSASSDEIDYIQSRSEPHQLKLKSLTNDLSSKSTDWMVGHLDAVKDYGNKINESCQDLNEAIVRAHLEWNMKDNNAKTMSSLSSSNNIKTMGFDTLPFNDALAYANVLKAMDALYGIGRTGYDFDEAIAKPIEAGDLVQYVVNSSDKSSPMYKYLIINDVNNENSTYKVKSMFLTPLNMMGDVITEDKDDELHDVKKLGYEAWDDYDWLNKSDVDHWAAYTIYANNTWSLRDIFTIYGNTDPTGLEKRIDKVFSRPESSSKLRAIGQITFGSVTLAIGVGGVIAGIVVCCTVVGSPFGVPLILSGVALIFTGIGVIISGVSELKSYN…	ATGACAACTCATTGTACTAATCAAGAAGGTCTTAATTTTTATATTCAGTATATTAGTGGTAATGATACAGAAGATTTGTATCATAAAAGTGTTACCTATTTTGATTATGTTAATTATTGGGATGAATTTGCTGAAGGATGGAAGGATAAATCTTTGCAAGAAAAGGTTAATGCTTTAATGACTTCAGCATCTAACGACGATGTTGAAAATATATTTAATAGTGCGAGTTCTGATGAAATTGATTACATTCAAAGTAGATCTGAGCCTCATCAATTAAAATTGAAGAGTTTGACTAATGATTTGAGTTCAAAGAGCACTGACTGGATGGTTGGTCATTTGGATGCTGTGAAAGATTATGGTAATAAGATTAATGAGAGTTGTCAAGATCTGAATGAGGCT…
247	CfCl-M3_0223	CDS	seq008	+	27097	27729	633	211	hypothetical protein			MEIMEILEKIKNILGMKKTKAIIGVFIALIIVNSAIGYYFDYENSQWEQKLQEASDFNKLKNNLNTKWYSSSSYSSDAKNDWNKYKNELINQKSWITQENELLNNMNYFGVSNDKKEYIKLVLKIKNNNMKLWDAYLEFDPLISKYGGGLFFNTTGCFQDPDFIRINSTINQIVDEQTRDSNALAEFLIKHQDLKKELNKLSLQSNYYGE	ATGGAAATAATGGAAATACTTGAAAAAATAAAAAATATATTAGGTATGAAAAAAACCAAAGCCATAATTGGTGTTTTCATAGCTTTAATTATTGTAAATAGTGCCATTGGTTATTATTTTGATTATGAGAATAGTCAATGGGAACAGAAATTACAAGAGGCATCCGATTTCAATAAATTAAAAAATAATCTAAACACCAAATGGTATAGTAGTAGTAGTTATAGTAGTGATGCTAAAAATGATTGGAATAAATATAAAAATGAATTGATTAATCAAAAATCTTGGATAACTCAAGAAAATGAGTTGTTGAATAATATGAATTATTTTGGTGTTTCAAATGACAAAAAAGAATATATTAAATTAGTATTAAAAATTAAAAATAATAATATGAAATTATGG…
248	CfCl-M3_0224	CDS	seq008	+	27859	28407	549	183	hypothetical protein			MKWKIAIIFFIACLCISSNINAKCILTHGNGLDIGVKRLDESIDQTNHANDLLSDRYLEKEYVKDLKYEHKIESKPIVNDSEPIVNDSKPSEPETIVIYGYPSAWNNNMVYRKYKIIYDIKIFDNYLLNIKPGIPEGEWTDKNTDQDFDLVSGNEKWYGSYYNPISKYIIGVVYAKFLIKID	ATGAAGTGGAAAATAGCTATAATCTTTTTTATAGCTTGTCTATGTATAAGTTCAAACATTAATGCCAAATGTATCTTAACTCATGGTAACGGTTTAGATATAGGTGTTAAAAGGTTAGATGAAAGTATAGATCAAACGAATCATGCGAATGATTTATTAAGCGACAGATACCTTGAAAAAGAATATGTTAAGGACTTGAAATATGAGCACAAAATAGAATCTAAACCAATTGTAAACGATTCTGAACCAATTGTGAATGATTCTAAGCCATCTGAACCAGAAACAATAGTTATTTATGGTTATCCTTCAGCTTGGAATAATAATATGGTTTATAGGAAATATAAAATAATTTATGATATTAAAATATTTGATAATTATTTATTGAATATTAAACCTGGT…
249	CfCl-M3_0225	CDS	seq008	+	28754	30262	1509	503	proton-dependent oligopeptide transporter, POT family	COG3104	E	MPICGRILSEKSKPFTLIIGDSKKKKFLMIRGVRMLRNKFSKSFYALFFTEFWERFSYYGMQAILLFYMYFSVSEGGLGFSETTAVSIVSIYGALVYLLGVLGGYVSDRFLGSYKSVLFGGVLIMFGHVFLSLLDGLSGLFLGLLLIVLGSGLLKPNIPKMVGELYERQDHLRDSAFSLYYFGVNLGAFIAPLLTGWFGLKYNFHYGFGLAAIGMFIGLITFYFIGSYKDNKAPDRNTEFKCTKIVYMFFAFGFILVLMSYFNCLNIDNIILVISLIIMVLPIYLFYSILSSKKLTKKEYSSVLYYIPLFIAAVIFWEIEELSNVIFLMFANTNVELYWVPVSWIASINPLFILLLTPIFVYLWLKLGNKQPSTSKKFFYSLIFAGIGLLVMLIPLLSE…	ATGCCTATTTGTGGAAGAATCCTATCTGAGAAGTCGAAACCATTCACTTTAATTATAGGAGATTCAAAAAAAAAGAAATTCTTAATGATTCGAGGAGTCAGGATGTTAAGAAATAAGTTTTCAAAATCGTTTTATGCTTTGTTTTTCACGGAATTTTGGGAAAGATTTAGTTACTATGGAATGCAAGCAATACTACTTTTTTACATGTATTTTTCAGTTAGTGAAGGTGGTCTTGGATTTTCAGAAACCACGGCAGTATCGATAGTTTCTATTTATGGAGCTTTAGTATATTTGTTAGGTGTCCTTGGAGGATATGTAAGTGATCGTTTTTTAGGGTCGTACAAAAGTGTTCTCTTTGGTGGTGTACTAATAATGTTTGGACATGTTTTCCTAAGTTTG…		dtpT
250	CfCl-M3_pg_016	Pseudogene	seq008	+	31844	33060	1217	x	Pseudogene of transposase			MLFHPGAVPDTKIYFEMLEELKRRRILRYGDLIIADKGYYSYVNYELSILRHKIIPLIYFKKNMRKEKILSRFCYLLECFSTKKHEKPIYRRIVSKFRVLIDKWKDFKNINR	ATGTTATTCCATCCAGGAGCAGTTCCAGATACTAAAATATACTTTGAAATGTTAGAAGAACTTAAAAGAAGGAGAATATTAAGGTATGGAGATTTAATAATCGCTGATAAAGGATATTATAGTTATGTAAACTATGAATTATCGATTTTAAGACATAAGATCATTCCTTTAATTTATTTTAAGAAAAATATGAGAAAAGAAAAAATTCTGAGTAGATTTTGCTATCTTTTAGAGTGTTTCAGCACCAAAAAACATGAAAAACCTATTTATAGGAGAATTGTTTCTAAATTCAGGGTATTGATAGATAAATGGAAGGATTTTAAGAATATTAATCGTTAA
251	CfCl-M3_0226	CDS	seq008	+	33455	34357	903	301	biotin--[acetyl-CoA-carboxylase] ligase	COG0340	H	MNNERSVLISKERIDKYIEKLGLEKAVNIDVEQIKANLKNKFIGQKIYAFQEVDSTNTVAKFLAGSGIEEGTIVIARSQIKGKGRRGKKWESPLGGIWLSIILRPEISPQQAALITLGAGVAVTKAIRKFDVDARIKWPNDVLVDDKKIAGILTEANSKSRRLEYVVVGIGIDSNLDSSSISKKSKIKATTLKEELKKEINEANFISTLLEEFEDVYKDFENKDFEEILYKWRNLSQTIGSYVVIEQPFGEVLKGYVVGINNGGSLILELNTGELKKIISGESHIAEISKSENCDENLSK	TTGAATAATGAGAGATCTGTTTTAATAAGTAAAGAGAGAATAGATAAATATATAGAAAAATTAGGTCTTGAAAAAGCAGTAAATATAGATGTAGAACAAATAAAAGCAAATTTAAAGAATAAGTTTATTGGTCAAAAAATTTATGCCTTTCAAGAAGTTGACTCTACAAACACAGTGGCTAAATTTTTAGCTGGTAGTGGAATTGAAGAAGGAACCATAGTCATTGCAAGATCTCAAATTAAAGGTAAAGGAAGAAGAGGGAAAAAATGGGAGTCACCACTTGGAGGAATATGGTTATCCATCATTTTACGCCCAGAAATAAGTCCACAACAAGCTGCTTTAATAACATTAGGTGCTGGAGTTGCTGTGACAAAAGCTATAAGAAAGTTCGATGTCGAT…	6.3.4.15	birA
252	CfCl-M3_pg_017	Pseudogene	seq008	+	34460	34732	273	x	Pseudogene of IS200/IS605 family element transposase accessory TnpB	COG0675	X	MQGVVVNYIEPVYTSKSCSMCGALGNRNKKSFKCPFCGHISHADVNSAFNIGVDINNSLGDWGINHEMFSRLLDLPTGETMSMGLGSGTI	TTGCAAGGTGTGGTGGTTAACTATATTGAGCCAGTATACACGAGTAAATCATGTAGTATGTGTGGTGCTTTAGGTAATAGAAATAAGAAGAGTTTTAAGTGTCCATTTTGTGGGCACATATCCCATGCTGATGTCAATTCTGCTTTCAATATTGGTGTTGATATTAATAATAGTTTGGGAGACTGGGGCATCAATCACGAGATGTTTTCACGGCTTTTGGATCTGCCGACGGGAGAAACAATGAGTATGGGGCTTGGAAGCGGCACCATATGA
253	CfCl-M3_0227	CDS	seq008	-	34931	36301	1371	457	asparagine synthetase B	COG0367	E	MVNNRYFSDYDMNQGLKLSFHGEIYNHEEINKFLNSYYDIDYLYNSKLLLNLIYLLLNNEVNDLVNHFKENEDYKFVFSDDGSIKPKFNFLTAVLYASMIVNGDFVFSISDSENTAISRDVIGSYLLYYGKNNKLLFTNDRKTLKSESISDIKTFKPGYVMFNNELYPPLNPPWKRITNNNLNNGNSLNYNESKNNLIQLLKQSVNMRIDGLEEVGLFFSGGVDSTTIAKTLKDNGELYIKLFTVGVENSKDLEISKRIAEDLNLDLRYSVVNEEIIKSEFEDFLNIIEKGNIVDYGVGMTMHLTSKLAVDEGLKTILTGQGADELFGGYNRYLNIYAQNKNFLNDEFRKDIEFMYEVNLKRDVAIANFNNLNFRSPFLDKDFIRFALTLPVEFKIESS…	ATGGTAAATAATAGATATTTTTCAGATTACGACATGAATCAAGGCTTAAAGCTTAGTTTTCACGGAGAAATCTACAATCATGAAGAGATTAATAAGTTTTTAAATAGCTATTATGACATTGATTATCTTTATAACAGTAAACTTTTGCTAAATCTAATCTATTTACTATTGAACAATGAAGTAAATGATCTTGTTAATCATTTTAAAGAGAATGAAGACTATAAATTTGTTTTTAGCGATGATGGTTCTATTAAACCAAAATTTAATTTCTTAACAGCTGTTTTATATGCTTCAATGATTGTTAATGGAGACTTTGTCTTTTCAATATCTGATAGTGAAAATACAGCAATATCAAGAGATGTTATTGGTTCTTATCTTCTTTACTATGGAAAAAATAAT…	6.3.5.4	asnB
254	CfCl-M3_0228	CDS	seq008	+	36886	37230	345	115	hypothetical protein			MNVCDLMNVKIKLSMMIGLIAIVFESVNLGIFLSNLSYNIPCMAISTTILSIILGLIAIYLTKINKKIAGLEYFLAGLAPLVTTTNLSYIGFIIFSLATIVVLLDDFRLGDLNG	ATGAATGTTTGTGATTTAATGAATGTTAAAATTAAATTAAGTATGATGATTGGTTTAATAGCCATTGTTTTTGAATCAGTTAATCTTGGCATATTCTTAAGTAATTTATCATATAACATTCCATGCATGGCAATTAGTACAACTATTTTATCAATTATTTTAGGCTTAATTGCAATCTACTTAACCAAGATTAATAAAAAAATAGCTGGTTTGGAATACTTTCTCGCTGGTTTAGCTCCACTTGTTACAACTACTAATTTAAGTTATATTGGTTTTATTATTTTTTCATTAGCTACTATTGTAGTATTATTAGATGATTTTAGATTAGGTGATCTAAATGGATAA
255	CfCl-M3_0229	CDS	seq008	+	37223	37666	444	148	hypothetical protein			MDNKLRLIPIVSIVLLIIVPICGSMATDHIRTLELNDNKNSLNVTDLKFSKQQSYGSTYYNIDGYLSSTKPFDKLDVKILYFDNDDVCLGSDIVTQPNTEIKAGYKYSIHNSQLAGGKATKAEIVISTNNKYNNCKDVLFYEMIDAS	ATGGATAATAAATTGAGATTAATTCCGATTGTTAGTATTGTTCTGTTAATTATTGTGCCTATCTGTGGTAGTATGGCAACAGACCATATCAGAACTTTAGAATTAAATGATAATAAAAATAGTCTTAATGTTACAGATTTAAAATTCAGTAAACAGCAATCTTATGGTTCAACATATTATAATATAGATGGTTATTTAAGTTCAACTAAACCATTTGATAAATTGGATGTAAAAATCCTGTATTTTGATAATGATGATGTATGTCTTGGTAGTGATATTGTAACTCAACCAAACACAGAAATAAAAGCTGGTTACAAATATAGCATACATAATTCTCAACTTGCTGGTGGTAAAGCCACAAAAGCAGAAATTGTGATTAGCACGAATAATAAATATAAT…
256	CfCl-M3_0230	CDS	seq008	-	37884	38987	1104	368	chorismate synthase	COG0082	E	MTNTTGEIFKVTTFGSSHGKAIGAVIDGCPANLELCEEDIQMELDKRRPGVNELTTIRNESDKVEILSGVFDGKTDGTPITAIVFNKDKSSKDYEYLKNKPRPSHGDFTWIFKYGNYDYYGGGRGSGRTTIGNVIGGAIAKKILSNYNIKVFAHVRQVGDIRAKEVDLDLIEEYSKSNNVRCADINAAKLMEKRILSLKENGNSVGGVVEVVAIGIPIGLGEPVFGKLDGEIAKALMNIGSVKGVEIGSGFKIAELTGREANDEFYIEESNVKTSTNNSGGIIGGMSNGMPVIVRIAIKPTPSIGVLQRTVDLENMEDVKIDIKGRHDPCICPRVTTVAESSLSMVLLDFMLRGGFIPPNNLNDKNK	TTGACAAACACTACAGGAGAAATATTTAAGGTTACAACTTTTGGTTCAAGTCATGGAAAGGCTATTGGGGCAGTAATTGATGGTTGTCCAGCTAATCTGGAATTATGTGAAGAAGACATTCAGATGGAGTTAGATAAAAGACGTCCTGGAGTAAATGAATTAACAACAATTAGGAATGAATCTGATAAAGTTGAGATATTATCTGGGGTTTTTGATGGGAAGACAGATGGAACTCCAATAACAGCCATTGTTTTTAATAAGGATAAATCTTCTAAAGATTATGAATATCTTAAAAATAAGCCAAGACCAAGTCATGGAGACTTCACCTGGATTTTTAAGTATGGAAACTATGATTATTATGGTGGAGGTCGTGGGAGTGGGAGAACAACAATTGGAAAT…	4.2.3.5	aroC
257	CfCl-M3_0231	CDS-edge	seq008	-	39082	39360	279	93	HpaII family restriction endonuclease partial			MIELIKSAIFGMTPTKKWNKEYDVNGGILIVKNDGMILCYHIFYNKKNLDEYLYQNTKFETGSTNRYKTGDLYKIDGEDSYYFKLNLQIRMK	ATGATTGAACTTATTAAATCAGCCATCTTTGGCATGACACCAACTAAGAAATGGAATAAGGAATATGATGTTAACGGAGGAATTTTAATTGTTAAGAATGATGGTATGATTTTATGCTATCATATTTTTTATAATAAAAAGAATTTAGATGAATATCTTTATCAGAATACCAAGTTTGAAACTGGAAGTACTAACAGATATAAAACTGGAGATTTATATAAAATTGATGGTGAAGATAGTTACTATTTTAAACTTAATTTACAAATAAGAATGAAATAA	3.1.21.4	hpaIIR
258	CfCl-M3_0232	CDS-edge	seq008	-	39357	39806	450	150	HpaII family restriction endonuclease partial			MEIEDLKTALYKEYTFSIKSEIGNKPTILNASKATNFIYKIDGIEEYEVDEIMKINKKTDKKWLKLRILKILEKVNMKNYNLSFHSIENEQFSKNLRLIDSNLPNILGQVLLYYYSGKITDIKSLTELLTDKNPLKLSEDEKNYFINLI	ATGGAGATTGAAGATCTGAAAACAGCTTTATATAAAGAATATACTTTCTCTATAAAGTCAGAAATAGGAAATAAACCTACAATTTTAAATGCTTCAAAAGCGACTAATTTTATTTATAAAATTGATGGAATTGAAGAATATGAAGTTGACGAAATAATGAAAATTAATAAGAAAACTGACAAAAAATGGCTTAAGCTTCGTATTTTAAAGATTTTAGAAAAAGTTAACATGAAAAATTATAATTTATCCTTCCATAGCATAGAAAATGAACAATTTTCAAAAAACTTAAGATTAATTGACAGTAATTTGCCTAATATCCTTGGTCAAGTTTTGTTATATTACTATTCTGGAAAAATAACAGATATAAAATCTTTAACTGAATTATTAACAGATAAAAAT…
259	CfCl-M3_0233	CDS-edge	seq009	-	722	1399	678	226	group II intron reverse transcriptase/maturase partial	COG3344	X	MMKTSKCKVLKSTFPDKTDWNAINWHKTGKYVDKLQKRIYHAESIENSRKVRNSQRILTNSNGVLLLAIKRVTQINKGRKTPGIDGFRAISNKKRAELFDTMKNQNIKLHNPKPAYRMYIRKRNGKLRSLGILVIIDRIYQEIIRMALEPQSEVNFEPTSYGFRPKRGCHDAARRIMFNIRSGKWCWVFEGDFKSCFDTISHEFILNKIKSFPLHNLIDKFLKAG	ATGATGAAAACTTCAAAATGTAAAGTCTTGAAGTCCACATTCCCAGACAAGACTGACTGGAATGCTATTAATTGGCATAAGACAGGTAAGTATGTAGATAAATTACAAAAGCGGATATATCATGCTGAAAGCATTGAAAATTCTCGAAAAGTTAGAAATTCGCAAAGAATACTAACCAATAGTAATGGTGTTTTACTTTTAGCGATTAAGAGAGTTACTCAAATAAATAAAGGTAGGAAAACTCCAGGTATTGATGGTTTTAGAGCAATTAGCAATAAAAAGCGTGCTGAACTATTTGATACAATGAAAAATCAGAATATTAAATTACATAATCCAAAACCTGCATATCGCATGTATATCAGGAAAAGGAACGGTAAATTACGTTCTCTGGGCATACTA…	2.7.7.49
260	CfCl-M3_pg_018	Pseudogene	seq009	-	2757	3128	372	x	Pseudogene of transposase			LVIYTDSDPVCPKCGSHITAKYSKGDRIINKNYPVKVTIYRCKCGGLYRTPLNQLVDKYCNYTHDVKKLGLTVNFFEHVSLTNITGLIGCLHGVTLSRQTVYNEIRKYYGKLLKIFDFHNYKN	TTGGTAATTTACACAGATTCTGATCCAGTGTGTCCTAAATGTGGCTCACATATCACTGCCAAGTATAGTAAAGGCGATAGAATCATTAATAAGAACTACCCAGTTAAAGTAACCATATATCGTTGCAAATGTGGAGGTTTATACCGAACACCACTAAACCAACTCGTGGATAAGTATTGTAATTACACACACGATGTTAAAAAGTTGGGGTTAACTGTTAATTTCTTTGAACATGTGTCTTTGACTAATATCACTGGATTAATAGGGTGTCTTCATGGAGTTACTCTTTCAAGACAAACTGTTTATAATGAAATTAGGAAATATTATGGTAAATTACTGAAAATCTTCGATTTTCATAATTACAAAAATTAA
261	CfCl-M3_0234	CDS	seq009	+	5035	5595	561	187	class I SAM-dependent methyltransferase	COG2226	H	MDAKERFREIVPKYDKEIVKIIPCYKQMIEALINIIPFNNCENINILDLGCGTGSLTQKIKEKFPNSHITCMDLSKEMINLAKKKLYDYDYVKFINADFTDFNFNNDFYDVVLSSLAIHNLVWDEDKKNLYRRVYKALKKDGLFYIGDFVSASSRFNQRLYDHVINNFVRENLMEEERLKYSVKTT	TTGGATGCTAAAGAGAGGTTTCGTGAAATTGTTCCTAAATATGATAAAGAGATAGTTAAAATAATCCCATGTTATAAACAGATGATTGAAGCACTAATTAATATCATCCCTTTTAACAATTGTGAAAATATAAATATTTTGGATCTTGGATGTGGAACAGGTTCTTTAACCCAAAAAATCAAAGAAAAATTCCCTAACAGTCATATAACTTGCATGGATTTATCCAAAGAAATGATAAATTTGGCTAAAAAGAAGCTATATGATTATGATTATGTCAAGTTCATAAATGCTGATTTTACTGATTTTAATTTTAATAATGATTTTTATGATGTGGTTTTATCTTCTTTAGCTATTCATAATCTTGTATGGGATGAAGATAAAAAAAATCTTTATAGGAGG…
262	CfCl-M3_pg_019	Pseudogene	seq009	-	6654	6833	180	x	Pseudogene of conserved hypothetical protein			MVCNIIYYNMKNKKFSLSDEDKKSLEEFIKPSREIIRAKVLLSLDEGKKQIDIAKEEKY	ATGGTATGTAATATAATATATTATAATATGAAAAATAAAAAATTTAGTCTTAGTGATGAAGATAAAAAAAGTTTAGAAGAGTTTATTAAACCATCCAGAGAAATAATTCGTGCTAAAGTACTTTTAAGTCTTGATGAAGGCAAAAAACAGATTGATATTGCAAAAGAAGAAAAATATTAA
263	CfCl-M3_0235	CDS	seq009	-	7447	8574	1128	376	cation:proton antiporter	COG0475	P	MIDTNSLVLGSLILISALISIRSSITVAVIEVIFGMIIGNLGFLTPQSWMLFLATFGGVLVTFLTGLEIDTDFMKDQFKKIFLIGFSSFFVPFALVSIFSYFIVGWNLFVSLLAGTAFSETSVSIVYSALVSKNLSDTNLGKVLAGATFITNIFTALCLSGLFIIPNIYTLLFYILSTLICILAYKYSYLFLDHIRLKDKLEEIELKYIFLLLLFLIFFADLGKSQAILPAFVLGLLLSKYFKNDSIAFESKKRLKTVAFTFLTPIFFIIAGTKVSFSLIIPGIAIFILFFIIRFIGKFLGVYFISKKYLQSDEMYFTMMMSTSLTFGLIATVFGLGSGLLDFQTYSILTGVLVAGSILPTIIAEKKFLPEKLID	ATGATAGATACTAACTCATTGGTATTGGGCTCGCTGATTTTAATATCTGCTCTAATTTCAATCAGATCATCAATTACAGTGGCAGTGATTGAAGTCATTTTTGGAATGATAATTGGGAATTTAGGATTTTTAACTCCTCAATCTTGGATGCTATTCCTTGCTACTTTTGGTGGGGTATTGGTTACATTTTTAACAGGTTTAGAAATAGACACAGATTTTATGAAAGACCAATTTAAAAAGATATTTCTAATAGGATTTTCATCATTTTTTGTTCCTTTTGCATTGGTGTCTATTTTTTCATATTTCATTGTTGGTTGGAATTTATTTGTTTCACTTTTAGCTGGAACAGCATTTTCTGAAACATCAGTTTCCATTGTCTACTCAGCTTTAGTTTCTAAA…
264	CfCl-M3_0236	CDS	seq009	+	9259	9894	636	212	conserved hypothetical protein	COG3415	V	MSNKIQKKVKMHVKKSKLTKLINKHDQNPDVVKKLTFIRFLYNGKTVPEVVELMEVALSTGHRWLDEWNEGGYEGLFPKYKNGGRKAKLTDEQFEKLDKIMINESHLTTRKVHKIIKDNFNVDYSMNRVRATVHKLGYSYKKGYIVYSKMPKDAKIRLKKKLRFYDLEDYKVFLLDQVASQNPSNSPRTICKKSEKNILIQNPDKLLAAAI	ATGTCAAATAAAATCCAAAAAAAAGTCAAAATGCATGTTAAAAAAAGTAAATTGACTAAGTTAATTAATAAGCATGATCAAAACCCCGATGTTGTAAAAAAATTAACATTTATCCGTTTTTTGTACAATGGAAAGACGGTTCCTGAAGTTGTTGAACTAATGGAGGTTGCTTTATCAACTGGTCATAGATGGTTGGATGAATGGAATGAAGGAGGGTATGAAGGATTATTTCCTAAATATAAGAATGGTGGCAGAAAAGCAAAATTAACAGACGAACAATTCGAGAAATTAGACAAAATAATGATCAACGAATCTCACCTTACTACTCGTAAAGTTCATAAAATCATCAAAGATAACTTTAATGTTGATTATTCAATGAATAGAGTTCGTGCAACCGTT…
265	CfCl-M3_0237	CDS	seq009	+	10118	10423	306	102	conserved hypothetical protein			MILNNIYPDKTEKQIIKDLKKYAEKEKMSKKYETANKNKLEEILLNLFVALLRHLKSLFMTEKPLVVVLDNYSVHHAKLLKKACSYMNIILVHLPPIFSEA	ATGATATTAAACAATATTTATCCAGATAAAACTGAAAAACAGATTATTAAAGATTTGAAAAAGTATGCGGAGAAAGAAAAAATGAGTAAAAAATATGAAACAGCGAATAAAAATAAATTAGAAGAAATATTGTTAAATTTGTTTGTGGCTTTGTTAAGACATTTAAAAAGTTTGTTCATGACTGAAAAACCTTTAGTGGTTGTTTTAGATAATTATTCTGTGCATCATGCTAAATTATTGAAAAAAGCTTGTAGTTATATGAATATTATTCTTGTGCATTTGCCTCCGATATTCTCCGAAGCTTAA
266	CfCl-M3_0238	CDS	seq009	+	10389	10637	249	83	conserved hypothetical protein			MCICLRYSPKLNPIEQVWRTIKNELSAEFIESEEFLVSNFERLFYENVDKKSFTRNWVDDFIFDKSNDLLIADMCECAVLTV	TTGTGCATTTGCCTCCGATATTCTCCGAAGCTTAATCCGATTGAACAAGTGTGGAGAACGATTAAAAATGAGTTATCTGCTGAGTTTATAGAAAGTGAGGAGTTTTTAGTGAGTAATTTTGAGAGGTTGTTTTATGAAAATGTTGATAAGAAGTCTTTTACAAGGAATTGGGTTGATGATTTTATTTTTGATAAGAGTAATGATTTGTTAATTGCTGATATGTGCGAGTGTGCAGTTTTAACTGTGTGA
267	CfCl-M3_0239	CDS	seq009	+	11932	12933	1002	334	TRC40/GET3/ArsA family transport-energizing ATPase	COG0003	P	MGIENLFRFKEGKTTFVFVGGKGGVGKTSISAATAIWLAKHNRKTLIVSTDPAHSLSDSLETYIGPDPKLIMSNLYAVEIDPEVAMTRQQEELKNKKPVVDPQQAMGLDLLEDQLDLASSAPGADEAAAFEIFLQVMTTNEYDIVVFDTAPTGHTLRFLSFPDLMESWVGKMLKVKSKLSTVKSTFKSLIPFSDDEDNEQLELEETKRKIEEARKVMSDPEQTTFKMVVIPEEMSIYESERGIESLKKYNMNVDSVIINQVMPDIDDCDFCQSRYKIQQKRIGLINQKFHDQTILQIPLFKEEIKGINKLEELGQVLYENKSVSQVEKDAILL	ATGGGAATAGAAAATTTATTTAGGTTTAAAGAAGGGAAAACCACATTTGTTTTTGTCGGTGGAAAAGGAGGAGTTGGAAAAACTTCAATATCTGCAGCAACAGCTATATGGTTAGCTAAACATAATAGAAAAACTTTAATTGTTTCAACAGACCCTGCACACTCATTATCAGATTCACTTGAAACTTATATTGGACCAGACCCAAAGTTAATAATGTCAAACTTGTATGCAGTTGAGATTGATCCAGAGGTAGCAATGACAAGACAGCAAGAAGAATTGAAAAATAAAAAACCTGTCGTCGATCCACAACAAGCAATGGGTTTGGATTTGCTTGAAGATCAACTTGATTTAGCATCTTCAGCACCAGGAGCAGATGAAGCTGCAGCATTTGAAATATTT…	3.6.3.16
268	CfCl-M3_0240	CDS	seq009	+	15346	16245	900	300	tRNA pseudouridine(38-40) synthase TruA	COG0101	J	MRRFALKVAYIGSNFHGFQRQPNQRTVEGEIIDALTDLELINSANDSKFSIAGRTDKCVHSLGNVIAFNSEKEPILNQINDFLSDEVQLIAKTSVHFGFKPRYAIMRHYRYFLKNFYDDELDISLIGRLAKLFEGVHDFANFTKRNQRVSIREIDKIDINQIDGDNGTYQVYIDVFGESFLWNMVRKMMAVFCDVGKGKLNIEDVMSYFDPSFKANIKALSPRNLILVDVRYKNIKFQYDDYAMERFQRVLKRKMFEYEKNYSSTKNILSSLPELNNEDYYSY	ATGAGGAGGTTTGCATTAAAGGTTGCATATATTGGATCCAATTTTCATGGATTTCAAAGACAACCAAATCAGAGGACTGTTGAAGGAGAAATCATAGATGCTTTAACCGATCTAGAATTAATAAATAGTGCAAATGATTCTAAATTTTCCATCGCTGGGAGAACAGATAAATGTGTTCATAGTTTAGGGAATGTAATAGCTTTTAATTCAGAAAAAGAACCAATATTAAATCAAATAAATGATTTTTTAAGTGATGAAGTTCAATTAATAGCTAAGACCTCTGTTCATTTTGGGTTTAAACCCAGATATGCAATAATGAGACATTACAGATACTTTTTAAAGAATTTTTATGATGATGAATTAGATATTTCATTGATTGGAAGATTAGCTAAACTTTTT…	5.4.99.12	truA
269	CfCl-M3_0241	CDS	seq009	-	17931	19058	1128	376	cation:proton antiporter	COG0475	P	MIDTNSLVLGSLILISALISIRSSITVAVIEVIFGMIIGNLGFLTPQSWMLFLATFGGVLVTFLTGLEIDTDFMKDQFKKIFLIGFSSFFVPFALVSIFSYFIVGWNLFVSLLAGTAFSETSVSIVYSALVSKNLSDTNLGKVLAGATFITNIFTALCLSGLFIIPNIYTLLFYILSTLICILAYKYSYLFLDHIRLKDKLEEIELKYIFLLLLFLIFFADLGKSQAILPAFVLGLLLSKYFKNDSIAFESKKRLKTVAFTFLTPIFFIIAGTKVSFSLIIPGIAIFILFFIIRFIGKFLGVYFISKKYLQSDEMYFTMMMSTSLTFGLIATVFGLGSGLLDFQTYSILTGVLVAGSILPTIIAEKKFLPEKLID	ATGATAGATACTAACTCATTGGTATTGGGCTCGCTGATTTTAATATCTGCTCTAATTTCAATCAGATCATCAATTACAGTGGCAGTGATTGAAGTCATTTTTGGAATGATAATTGGGAATTTAGGATTTTTAACTCCTCAATCTTGGATGCTATTCCTTGCTACTTTTGGTGGGGTATTGGTTACATTTTTAACAGGTTTAGAAATAGACACAGATTTTATGAAAGACCAATTTAAAAAGATATTTCTAATAGGATTTTCATCATTTTTTGTTCCTTTTGCATTGGTGTCTATTTTTTCATATTTCATTGTTGGTTGGAATTTATTTGTTTCACTTTTAGCTGGAACAGCATTTTCTGAAACATCAGTTTCCATTGTCTACTCAGCTTTAGTTTCTAAA…
270	CfCl-M3_0242	CDS	seq009	+	19742	20377	636	212	helix-turn-helix domain-containing protein	COG3415	V	MSNKIQKKVKMHVKKSKLTKLINKHDQNPDVVKKLTFIRFLYNGKTVPEVVELMEVALSTGHRWLDEWNEGGYEGLFPKYKNGGRKAKLTDEQFEKLDKIMINESHLTTRKVHKIIKDNFNVDYSMNRVRATVHKLGYSYKKGYIVYSKMPKDAKIRLKKKLRFYDLEDYKVFLLDQVASQNPSNSPRTICKKSEKNILIQNPDKLLAAAI	ATGTCAAATAAAATCCAAAAAAAAGTCAAAATGCATGTTAAAAAAAGTAAATTGACTAAGTTAATTAATAAGCATGATCAAAACCCCGATGTTGTAAAAAAATTAACATTTATCCGTTTTTTGTACAATGGAAAGACGGTTCCTGAAGTTGTTGAACTAATGGAGGTTGCTTTATCAACTGGTCATAGATGGTTGGATGAATGGAATGAAGGAGGGTATGAAGGATTATTTCCTAAATATAAGAATGGTGGCAGAAAAGCAAAATTAACAGACGAACAATTCGAGAAATTAGACAAAATAATGATCAACGAATCTCACCTTACTACTCGTAAAGTTCATAAAATCATCAAAGATAACTTTAATGTTGATTATTCAATGAATAGAGTTCGTGCAACCGTT…
271	CfCl-M3_0243	CDS	seq009	+	20601	21119	519	173	transposase, partial	COG3335	X	MILNNIYPDKTEKQIIKDLKKYAEKEKMSKKYETANKNKLEEILLNLFVALLRHLKSLFMTEKPLVVVLDNYSVHHAKLLKKACSYMNIILVHLPPYSPKLNPIEQVWRTIKNELSAEFIESEEFLVSNFERLFYENVDKKSFTRNWVDDFIFDKSNDLLIADMCECAVLTV	ATGATATTAAACAATATTTATCCAGATAAAACTGAAAAACAGATTATTAAAGATTTGAAAAAGTATGCGGAGAAAGAAAAAATGAGTAAAAAATATGAAACAGCGAATAAAAATAAATTAGAAGAAATATTGTTAAATTTGTTTGTGGCTTTGTTAAGACATTTAAAAAGTTTGTTCATGACTGAAAAACCTTTAGTGGTTGTTTTAGATAATTATTCTGTGCATCATGCTAAATTATTGAAAAAAGCTTGTAGTTATATGAATATTATTCTTGTGCATTTGCCTCCGTATTCTCCGAAGCTTAATCCGATTGAACAAGTGTGGAGAACGATTAAAAATGAGTTATCTGCTGAGTTTATAGAAAGTGAGGAGTTTTTAGTGAGTAATTTTGAGAGGTTG…
272	CfCl-M3_0244	CDS	seq009	-	21679	22107	429	143	class III signal peptide-containing protein			MIKDNKGQLSVEYLLIFLISILILIAITLPTLEFGINNSLDMMNIIKTKSEIVKITETINTIYSNCIGSKKTVIIDIPKDTTLYFSSNNVYFDYLLSDGNIKRVYLNCDCSDLTNTITLSKGINKINVEWSVNNDKIEVKHI	ATGATAAAAGATAATAAAGGACAATTATCAGTCGAATATTTATTAATATTTTTAATTAGTATTTTAATTTTAATAGCTATTACATTACCTACATTAGAGTTTGGAATTAACAACTCATTGGATATGATGAATATTATTAAAACAAAATCAGAAATTGTAAAAATTACTGAAACAATCAACACAATTTACTCAAATTGTATAGGTTCTAAAAAAACAGTGATTATAGATATTCCTAAGGATACTACTCTTTACTTTAGTTCTAATAATGTTTATTTTGATTATTTGCTAAGTGATGGAAATATTAAAAGAGTTTATCTAAATTGTGATTGTTCTGATCTAACCAACACTATTACACTCTCTAAAGGCATCAATAAAATTAATGTAGAATGGTCAGTTAAT…
273	CfCl-M3_0245	CDS	seq009	-	22132	23253	1122	374	A24 family peptidase	COG4960	OT	MIETLILTGISIATLIGAIYDIKKGLIPNKLNFSLIAVGIAVNIILSIKYWNIKFIEFSLLNGIITFMFAYILWKLGFWGGGDVKLITAIAIFLPFNPILWEYSVLNIHIPVIAIYPFILTIFLNSVLLSLPFLLFYLIAVNLKNNEGILNLFSDNIKMIFNKKSLIKTIFIFKEDILKLKTLKIFILSISISIVLTYIKNGINGGISIVSLSFKLFLVLLILFIFSKLFICLFKYFKRFILNKTKITIPITNIKEGMIIQNLEVPKKIEKELKAMLKSLKIDRTDNEQQTNEIKNDYQLIANSKHASGIFEDEAEFLKELENKGLIKNRVDIKITVPYGPSLFAGLITGIIFGDICSLLIAIVKNIILKSIL	ATGATAGAAACATTAATTTTAACAGGAATAAGTATAGCAACATTAATTGGAGCAATTTATGACATTAAAAAAGGATTAATTCCAAATAAATTAAATTTTTCTTTAATAGCTGTTGGAATAGCTGTTAACATTATATTATCAATAAAATATTGGAACATTAAATTCATTGAATTTTCATTATTAAATGGTATTATAACTTTTATGTTTGCTTACATCCTATGGAAATTAGGGTTTTGGGGTGGAGGAGATGTGAAATTAATAACAGCAATAGCTATTTTCCTTCCTTTCAATCCAATATTATGGGAGTATAGTGTATTAAATATCCATATTCCAGTAATAGCTATTTATCCATTCATATTAACGATATTTTTAAATAGTGTACTTCTATCTTTACCATTC…	3.4.23.52
274	CfCl-M3_pg_020	Pseudogene	seq009	+	23437	24671	1235	x	Pseudogene of ISH3 family transposase			MHKKLLQIVSVLRKVKFIFVGCINIFMRKIKYNPHKVLLNDDVLNFSVCQIKNLLNLDSAPNSIYSDKTIIYHLFNAAASQTSINQVSNLSVDAPSEGTIRYRLRNLDSNQFQQNLNDQLKIHASKTIQRKTNTFAIDFVDIPYYGEEKNDGDTIKTKPKQGTSRFFAYASIYVILKDKRYTLAAKCIRKGDSLRVQL	ATGCATAAAAAATTACTGCAAATAGTATCAGTACTTCGTAAAGTAAAGTTTATATTTGTGGGTTGCATTAATATTTTTATGAGAAAAATAAAATACAATCCACATAAAGTATTATTGAATGATGATGTATTAAACTTTTCGGTGTGTCAGATTAAGAATTTGTTAAATTTGGATTCAGCTCCTAATTCAATATATAGTGATAAAACTATTATTTATCACCTTTTTAATGCTGCTGCTTCTCAAACTAGTATTAATCAGGTGAGTAACCTTTCTGTTGATGCTCCTAGTGAAGGTACAATTAGATATAGGCTTCGTAACCTGGATTCAAATCAATTTCAACAGAATTTGAATGATCAGTTGAAAATTCATGCGAGTAAAACCATACAGAGAAAAACTAAT…
275	CfCl-M3_pg_021	Pseudogene	seq009	+	24897	25301	405	x	Pseudogene of formate dehydrogenase alpha	COG3383	R	MISNNGKVVGTYPYKKHPINEGKNCLKGKNSYKDIQENRIIVPHQKQQNKLVKSSWDDVFSLVKESLKSHSQDEIGIVVSGELTNEENEVIKNFVENRGIKNIGFYSHNFPNFKDYDDLSFANYCQDNLILGIF	TTGATTAGTAATAATGGAAAGGTTGTTGGAACTTACCCATACAAAAAACATCCTATTAATGAAGGAAAAAATTGTTTAAAAGGTAAAAATTCTTATAAAGACATTCAAGAAAATAGGATCATTGTTCCACACCAAAAACAACAGAATAAGTTAGTTAAATCCTCATGGGATGATGTCTTTTCTTTAGTAAAGGAATCTTTAAAATCTCATTCTCAGGATGAAATTGGCATTGTTGTATCTGGAGAACTTACAAATGAAGAAAATGAAGTGATAAAAAATTTTGTAGAAAATAGAGGAATAAAGAATATAGGTTTCTATTCTCACAACTTTCCAAATTTTAAAGACTACGATGATTTATCTTTTGCAAACTATTGTCAAGACAACTTAATTTTGGGTATT…	1.17.1.9	fdhA
276	CfCl-M3_pg_022	Pseudogene	seq009	-	25298	26091	159	x	Pseudogene of conserved hypothetical protein			MCICLRYSPKLNPIEQVWRTIKNELSAEFIESEEFLVSNFERLFYENVDKKSFTRNWVDDFIFDKSNDLLIADMCECAVLTV	TTGTGCATTTGCCTCCGATATTCTCCGAAGCTTAATCCGATTGAACAAGTGTGGAGAACGATTAAAAATGAGTTATCTGCTGAGTTTATAGAAAGTGAGGAGTTTTTAGTGAGTAATTTTGAGAGGTTGTTTTATGAAAATGTTGATAAGAAGTCTTTTACAAGGAATTGGGTTGATGATTTTATTTTTGATAAGAGTAATGATTTGTTAATTGCTGATATGTGCGAGTGTGCAGTTTTAACTGTGTGA
277	CfCl-M3_pg_023	Pseudogene	seq009	+	26644	27237	594	x	Pseudogene of formate dehydrogenase alpha	COG3383	R	MAKDNGVSVFSADYSDLTTTSINSDKHFKFFSFSNFLDEFPDEIKNELNKDSIIIFNILESIDNFDKLVEIVKKSNSKILPVLPGSNSFGTMNYFLPLDKNELKELLSKIKVLITVEADILTYGDGDNINLHNFDSFIAIDTSLNGTSSIADTILPTSLWFEKSGTFTNTVGTNQSFEKVIGAPETINSIEHIFSEL	ATGGCTAAGGATAATGGAGTTTCTGTATTTTCAGCAGATTATTCTGATCTTACTACGACTTCAATAAATTCTGATAAACATTTCAAATTTTTCTCGTTTTCTAATTTTTTAGATGAATTTCCAGATGAGATTAAAAATGAACTTAATAAAGATTCAATAATTATTTTTAATATATTAGAATCAATAGATAACTTTGATAAATTAGTTGAAATCGTTAAAAAATCAAATTCAAAGATTTTGCCTGTTCTACCTGGATCTAACAGCTTTGGAACTATGAATTATTTCTTACCTTTGGATAAAAATGAACTAAAAGAATTACTATCTAAAATAAAAGTTTTGATAACTGTTGAAGCAGATATTTTAACTTATGGTGATGGAGACAATATCAATTTACATAAT…	1.17.1.9	fdhA
278	CfCl-M3_0246	CDS	seq009	+	27279	28421	1143	381	formate dehydrogenase subunit beta	COG1035	C	MSKFLEIRSKNKDICTLGECGGSITSILQYLLETKVVDGVLNIKKYDDIYDGVPVFITDPKEILETAGSLHCAPTMVADLISEYLGDKKLAVVVKPCDAMAINELVKRNRFSSENLFIIGLNCGGTLMPEPAQRMFELFYDLNPEDIIKEEIDKGQIIVLLKDGTEKGVKIDELEEKGWGRRENCQRCEVKIPRNTDIVCGNWGATDGWTFTEVISEKGAKLVNDALRMGFIESKTPSDKQIENRAKLEKIMKKLADKFQEKQLNTEYPSIEKWDDYWNRCIECYGCRDVCPICWCNECEIERFFENESLTPPDPLTFQGVRLSHMSFSCINCGQCEDVCPVHIPLSKIYHKAQKNYRENTGYIAGITDELPPLYSPENE	ATGTCAAAATTTTTAGAGATTAGATCAAAAAATAAAGATATATGTACTTTAGGAGAGTGTGGAGGTTCTATTACCTCTATTTTACAATATTTATTAGAAACTAAAGTAGTCGATGGAGTCTTAAATATTAAAAAGTATGATGATATTTATGATGGTGTTCCAGTTTTTATAACAGACCCAAAGGAGATATTGGAAACAGCAGGATCTTTGCATTGTGCACCTACAATGGTAGCTGATTTGATTTCAGAATATTTGGGTGATAAAAAATTGGCTGTTGTTGTTAAACCTTGTGATGCCATGGCTATTAATGAGTTAGTAAAAAGAAATCGTTTTAGTAGTGAGAATTTATTTATTATAGGTCTTAACTGTGGTGGAACATTAATGCCAGAACCAGCACAG…		fdhB
279	CfCl-M3_0247	CDS	seq009	+	28435	28857	423	141	hydrogenase iron-sulfur subunit	COG1908	C	MSDNLKVVGFCCNWCSYGGADTAGTARMQYPPNVRIIRVMCSGRITISMVLKAFRDGADGVFVGGCHMGDCHYSSGNYKWRRRANMVGDTIELLGIDRERFRFEWISASEGEKFQTTMSSFAKKINEMGSLDRHFKKIHS	ATGAGTGACAATTTAAAAGTTGTAGGATTTTGTTGTAATTGGTGTTCTTACGGAGGAGCAGATACGGCTGGTACTGCAAGAATGCAATATCCTCCAAATGTCCGTATTATTAGGGTTATGTGTTCTGGAAGAATCACTATTTCAATGGTTCTTAAAGCATTTAGGGATGGAGCAGATGGTGTCTTTGTAGGTGGATGTCATATGGGGGACTGTCATTATTCTTCAGGTAACTATAAATGGAGAAGAAGAGCTAATATGGTTGGTGATACAATAGAACTTTTAGGGATAGATAGAGAAAGATTTAGGTTTGAATGGATTTCAGCTTCTGAAGGAGAAAAATTTCAAACTACAATGTCTTCATTCGCTAAAAAGATAAATGAAATGGGATCATTAGATAGA…	1.8.98.5 1.8.98.6	mvhD2
280	CfCl-M3_0248	CDS	seq009	-	29086	30582	1497	499	group II intron reverse transcriptase/maturase	COG3344	X	MMKTSKCKVLKSTFPDKTDWNAINWHKTGKYVDKLQKRIYHAESIENSRKVRNSQRILTNSNGVLLLAIKRVTQINKGRKTPGIDGFRAISNKKRAELFDTMKNQNIKLHNPKPAYRMYIRKRNGKLRSLGILVIIDRIYQEIIRMALEPQSEVNFEPTSYGFRPKRGCHDAARRIMFNIRSGKWCWVFEGDFKSCFDTISHEFILNKIKSFPLHNLIDKFLKAGYVDNNIFHSTDKGTPQGGSLSPLLANIALNGMEKLLGISYKEYTNKNGYVNYETKGNYRMVRYADDFVIFAKSEEDIKALYDILNPYLEKRGLMLAEDKTKITHISEGFDFLGFNFKQYKAKNGIIHLNKPSKASIKQFKSKVAEKFRLLRGQNVDELIKSLNQIITGTANYWK…	ATGATGAAAACTTCAAAATGTAAAGTCTTGAAGTCCACATTCCCAGACAAGACTGACTGGAATGCTATTAATTGGCATAAGACAGGTAAGTATGTAGATAAATTACAAAAGCGGATATATCATGCTGAAAGCATTGAAAATTCTCGAAAAGTTAGAAATTCGCAAAGAATACTAACCAATAGTAATGGTGTTTTACTTTTAGCGATTAAGAGAGTTACTCAAATAAATAAAGGTAGGAAAACTCCAGGTATTGATGGTTTTAGAGCAATTAGCAATAAAAAGCGTGCTGAACTATTTGATACAATGAAAAATCAGAATATTAAATTACATAATCCAAAACCTGCATATCGCATGTATATCAGGAAAAGGAACGGTAAATTACGTTCTCTGGGCATACTA…	2.7.7.49
281	CfCl-M3_0249	CDS	seq009	+	31938	32951	1014	338	hypothetical protein			MKLGIYYLVKPIFQGNQLLFTVIIDKIENNTVKLQIGNYDDWSVKTDFTEVVDVAPVIPSNPGELDQYKPILYCFHAIRYDSARTYNYGGLGYLPMGKGQRILFNPQLGQTTTPHPIWAIGSGLFQRDSFFDINMNPDGLKKWGSGIWTCTTDFNGCGNMRNDENPSQRITLNGLTLGNWKPYKSSVSQSFGKEKQNGRVNVYDRDPDQKIDVMHHYLGRAPKVNGDADAGLPAPYDRNCSLYKWEDVYLGSYDMVNKKHKETIAIDNISNPTFEESNNVADAWKVGSKIVLSEFEMIGKSSDVVLSEFNLIHGEMNIKYKFSNNVDELKSLFTTTL	ATGAAATTAGGAATATATTATCTTGTTAAACCAATATTCCAAGGCAATCAATTACTATTCACAGTAATTATCGATAAAATAGAAAACAACACTGTGAAACTACAAATAGGAAATTATGATGATTGGAGTGTTAAAACAGATTTCACAGAAGTGGTTGATGTTGCACCAGTCATACCATCTAATCCTGGAGAATTAGACCAATATAAACCAATTCTATACTGCTTTCATGCAATAAGATATGATAGTGCTCGTACTTATAATTATGGTGGATTAGGTTACTTGCCAATGGGTAAAGGACAAAGAATATTATTCAATCCACAATTAGGACAAACAACCACACCACACCCAATATGGGCTATCGGATCTGGTCTTTTTCAAAGAGACAGTTTCTTTGATATA…
282	CfCl-M3_0250	CDS	seq009	-	32988	33836	849	283	hypothetical protein			MNLKAIFSITAVIFTMSVFISSNHAVDPSNPGTTIVHPGETDILIIMDLTNKTRGNITNYIVRVDDPNNTTHANIIDGILYLYLDPYFTYEDHLYMLDFFKRDPIWYTKVVPWDPVIETNNYYSFDKNTDLTNAEIGCLYIPLTPVVPLPDTHVTLHLDNGLHIGGLTDEQGRCHFDLSGVDFSQFKTGYVDFIGNESHSSTRSYDVPISLVLDNITNDTNDTVTNGTDNGTVMNGTNGTVDILKPLEDALTDIGESLPVTGIPVIVGLLACIASILIIKRN	ATGAATTTAAAAGCAATATTTTCAATAACTGCTGTTATTTTTACAATGTCTGTGTTTATAAGTTCAAATCATGCTGTTGATCCATCTAATCCTGGTACAACGATTGTTCACCCTGGTGAGACTGATATTTTGATAATTATGGATTTGACTAATAAAACAAGAGGTAATATAACTAATTATATTGTGAGAGTTGATGATCCTAATAATACTACTCATGCTAATATAATTGATGGTATTTTGTATTTGTATTTAGATCCTTATTTTACTTATGAGGATCATTTATACATGCTTGATTTTTTCAAGCGTGATCCTATTTGGTATACTAAAGTCGTGCCTTGGGATCCTGTTATAGAAACTAATAATTATTATAGTTTTGATAAAAATACTGATTTAACAAAT…
283	CfCl-M3_pg_024	Pseudogene	seq009	+	36489	36893	405	x	Pseudogene of molybdopterin-dependent oxidoreductase	COG3383	R	MISNNGKVVGTYPYKKHPINEGKNCLKGKNSYKDIQENRIIVPHQKQQNKLVKSSWDDVFSLVKESLKSHSQDEIGIVVSGELTNEENEVIKNFVENRGIKNIGFYSHNFPNFKDYDDLSFANYCQDNLILGIF	TTGATTAGTAATAATGGAAAGGTTGTTGGAACTTACCCATACAAAAAACATCCTATTAATGAAGGAAAAAATTGTTTAAAAGGTAAAAATTCTTATAAAGACATTCAAGAAAATAGGATCATTGTTCCACACCAAAAACAACAGAATAAGTTAGTTAAATCCTCATGGGATGATGTCTTTTCTTTAGTAAAGGAATCTTTAAAATCTCATTCTCAGGATGAAATTGGCATTGTTGTATCTGGAGAACTTACAAATGAAGAAAATGAAGTGATAAAAAATTTTGTAGAAAATAGAGGAATAAAGAATATAGGTTTCTATTCTCACAACTTTCCAAATTTTAAAGACTACGATGATTTATCTTTTGCAAACTATTGTCAAGACAACTTAATTTTGGGTATT…	1.17.1.9
284	CfCl-M3_pg_025	Pseudogene	seq009	-	36890	37048	159	x	Pseudogene of conserved hypothetical protein			MDVECTGGRMKNKNYLTKETMAWCSDRNEKNSKINWNFTKKKADKKLSKYYV	ATGGATGTAGAATGCACTGGCGGAAGAATGAAAAATAAAAATTACTTAACGAAAGAAACTATGGCTTGGTGTAGTGATAGGAATGAAAAAAATAGTAAAATTAATTGGAATTTCACTAAAAAGAAAGCAGACAAAAAACTATCAAAATACTATGTTTAA
285	CfCl-M3_0251	CDS-edge	seq009	+	38332	38592	261	87	glycosyltransferase family 2 protein partial			LKAYCEDSNLCNRYNFKKTYILLNPFLLNWIMIFLSYNGNIEENKILLNEVKAMKKEYNSNLIGFLLLNSIILLINLSNIKKHLIK	TTGAAGGCATATTGTGAGGATTCTAATCTATGTAACAGATATAATTTCAAAAAAACCTACATACTATTAAATCCTTTTTTATTAAATTGGATAATGATATTTTTAAGTTATAATGGAAACATTGAAGAGAACAAAATACTTTTGAATGAAGTTAAAGCTATGAAAAAAGAATATAACTCTAACCTAATAGGATTTTTACTTTTAAATTCAATTATCTTACTAATAAATCTATCAAATATTAAAAAACATTTAATAAAATAA
286	CfCl-M3_0252	CDS-edge	seq009	-	38697	39011	315	105	putative ABC transport system ATP-binding protein partial	COG1136	M	MRKKGLKLLESVGLGDKSNFSPVKLSGGERQRIAVARALINSPSIILADEPTGSLDSVNSQKIIDLLKDLHERENITLVIVAHDHDVAVQANRIINTLDGKVVN	ATGAGAAAAAAAGGATTAAAGTTGTTGGAAAGTGTTGGTTTAGGAGACAAATCCAATTTTTCTCCTGTTAAATTATCTGGTGGTGAAAGACAGAGAATAGCTGTTGCACGAGCTCTTATTAATTCTCCTTCAATTATTCTCGCTGATGAGCCTACTGGTTCTTTAGATTCAGTTAATTCTCAAAAAATTATTGATTTGTTGAAGGATCTTCATGAAAGAGAAAATATTACTTTAGTTATTGTGGCTCATGACCATGATGTTGCAGTTCAAGCTAATAGGATTATTAACACCTTAGATGGAAAAGTAGTGAATTAA
287	CfCl-M3_0253	CDS-edge	seq009	-	39185	39394	210	70	conserved hypothetical protein partial	COG0560	E	LTGEVTGPLVKDSKADVLKNLINENNILLEECAILVMRTNDISMLEASGSISFNQNHRSKNSQYWLLQR	TTGACTGGTGAAGTTACAGGACCATTAGTGAAAGACAGCAAAGCAGATGTTCTAAAAAATCTTATAAATGAAAATAATATCTTGTTAGAAGAATGTGCTATATTGGTGATGAGGACAAATGATATATCTATGCTTGAAGCAAGTGGTAGTATAAGTTTTAATCAAAACCATCGGTCAAAGAATAGCCAATATTGGTTATTGCAAAGATAA
288	CfCl-M3_0254	CDS-edge	seq010	+	191	1087	897	299	conserved hypothetical protein partial			MVSTSGGSSVSGCNFTNTKTNGYGGGVYVFSTNGGSSVNGCNFTNNTALGGGGVDISGVNCSVSGCSFTNNTASMNGGGIYINNNGSVVFNRFVNNTDNGTMVGNGVTCTDFCNVSSNWYGNNTPQNITNGVMKDYYQVELSANQVFTRDLNKSASGIIPVLLGYKMCLNGSNNTGNIANLPDFNATIKLNNITGLFRSDIALFRFSPFMMPGESVNVSAKNHWNDIINNHGNYTFSALADNQQLNLNITAERMNTSLSLIAANITYGDNINITATLTSGNGTRLTNKSIIFREFLLT	ATGGTTAGTACTAGTGGTGGTAGTAGTGTGAGTGGTTGTAACTTCACCAACACCAAAACTAATGGCTATGGTGGCGGAGTCTATGTGTTTAGTACCAATGGTGGTAGTAGTGTGAATGGTTGTAATTTCACCAACAACACAGCATTGGGTGGTGGCGGAGTCGATATAAGTGGGGTTAATTGTAGTGTGAGTGGTTGTAGTTTCACCAACAACACAGCATCTATGAATGGTGGTGGAATCTATATAAATAATAATGGTAGTGTTGTTTTTAATCGTTTTGTTAATAATACTGATAATGGTACGATGGTTGGTAATGGTGTGACATGTACTGATTTTTGTAATGTTAGTAGTAATTGGTATGGTAATAACACACCACAAAACATCACTAACGGTGTAATG…
289	CfCl-M3_0255	CDS	seq010	+	2232	2708	477	159	hypothetical protein			MNFKAIILISILIMSGISSISSADVFSGFVDDYNVYSPAAIQFPQWKVSQYDYHGHTKLIDCRWQAKHKEKNLINQPETIIHYEYRDLIHAYIIFTWKNTILKLNIYNYHGGELKIVPGNSPKEKRDKLMSFNIYLNDKLVDTHKADQSGKAVTCLPN	ATGAATTTTAAAGCAATAATTTTAATAAGCATATTAATTATGAGTGGTATTAGTAGTATTAGTAGTGCTGATGTTTTCAGTGGATTTGTAGATGATTATAATGTATATAGTCCAGCTGCAATTCAGTTTCCACAATGGAAAGTTAGCCAATATGATTATCATGGACATACAAAATTAATTGATTGTAGATGGCAGGCAAAACATAAAGAAAAGAATTTAATTAATCAACCAGAGACTATAATACATTATGAGTATAGAGATTTAATTCATGCTTACATCATATTTACCTGGAAAAATACAATTCTTAAATTAAATATTTATAATTATCATGGTGGAGAATTGAAAATAGTACCTGGTAATTCTCCAAAGGAAAAGAGAGATAAGCTTATGTCTTTTAAT…
290	CfCl-M3_0256	CDS	seq010	+	2727	3143	417	139	hypothetical protein			MSFNDFISGFVADNHHYLGLMNVFPQWTVTQYDYDYTKLVKTNWMSRHKEIELVANKRITLIEYKYREMGQVLFLAAPKSIINIEIYDYHGGELRIVPDKEAKVFSVFYQGKLVSKFKSANAEYGYDKNGYRLFLREE	ATGAGTTTTAATGATTTTATTAGTGGTTTTGTAGCTGACAATCATCACTATTTAGGACTGATGAATGTTTTTCCACAATGGACAGTTACACAATATGATTATGATTATACAAAATTAGTAAAGACTAATTGGATGTCACGACATAAAGAAATTGAATTAGTAGCTAATAAAAGAATTACATTAATTGAATATAAATATAGAGAGATGGGACAAGTTTTGTTTCTTGCAGCACCTAAATCAATAATCAACATTGAGATTTATGATTATCATGGTGGAGAATTAAGAATAGTACCAGATAAGGAAGCAAAAGTTTTTTCGGTTTTTTATCAAGGTAAATTAGTTTCAAAATTTAAAAGTGCTAATGCTGAGTATGGTTACGATAAAAATGGTTATAGATTA…
291	CfCl-M3_0257	CDS	seq010	+	3149	3631	483	161	hypothetical protein			MNYKAIFLISILIISSIGYSCANTITVTARSQDNDGDGIIKLTHLNNTESHINIKKGETITTNIDGVKDIRFHSVKRHNCYDAALHHVDDYNADKECNQSLEGMNIEVNFYKKSCYYNKFVWTIGYWYYTNSGGWMFYHDGGEFRYGFYILKKHGWMAYS	ATGAATTATAAAGCAATATTTTTAATAAGCATATTAATTATAAGTAGTATAGGATATAGTTGTGCAAATACAATAACTGTTACTGCTCGTAGTCAAGATAACGATGGTGATGGAATAATTAAATTAACACACTTAAATAATACTGAATCCCATATAAATATAAAAAAAGGTGAAACCATCACTACTAATATAGATGGTGTTAAGGACATAAGATTTCATTCAGTTAAAAGACATAATTGTTATGATGCAGCACTTCATCATGTTGATGATTATAATGCAGATAAAGAATGTAACCAGTCACTTGAAGGCATGAATATTGAAGTAAATTTCTATAAAAAATCATGTTATTATAATAAGTTCGTGTGGACTATTGGATATTGGTATTATACAAATAGTGGT…
292	CfCl-M3_0258	CDS	seq010	+	3834	4145	312	104	hypothetical protein			MKLSLLIDGTKEIRFHSVNRHNYYDAILCYVDDYNKDKECNHSLEGVNIEVNFYKKSCYYNRFVWNIGYWHETARGDWILLHDRREFRTAHYLLNLHGWAAHT	GTGAAACTATCACTACTAATAGATGGTACTAAGGAAATAAGATTTCATTCAGTTAATAGACATAATTATTATGATGCAATACTTTGTTATGTTGATGATTATAATAAAGATAAGGAATGTAATCATTCACTTGAAGGTGTGAATATTGAAGTAAATTTCTATAAAAAATCATGTTATTATAATAGGTTCGTGTGGAATATTGGATATTGGCATGAAACAGCTCGTGGTGATTGGATTTTACTTCATGATAGGAGGGAGTTCCGCACCGCACATTATCTACTAAATTTGCATGGTTGGGCGGCACACACATAA
293	CfCl-M3_0259	CDS	seq010	+	4164	4646	483	161	hypothetical protein			MNYKAIFLISILIISSIGYSCANTITVTARSQDNDGDGIIRLIHLDDSESHINIKKGETITTNIDGTKEIRFHSVNRHNCYDAVLHYVDDYNEDKECNHSLEGVNIEVNFYKKSCYYNKFMWNIGYWHHTASGGWILLHDRREFRTAHYLLRLHGWAAHT	ATGAATTATAAAGCAATATTTTTAATAAGCATATTAATTATAAGTAGTATAGGATATAGTTGTGCAAATACAATAACTGTCACTGCTCGTAGTCAAGATAATGATGGTGATGGAATAATTAGATTAATACACTTGGATGATAGTGAATCCCATATAAATATAAAAAAAGGTGAAACTATCACTACTAATATAGATGGTACTAAGGAAATAAGATTTCATTCAGTTAATAGACATAATTGTTATGATGCAGTACTTCATTATGTTGATGATTATAATGAAGATAAGGAATGTAATCATTCACTTGAAGGTGTGAATATTGAAGTAAATTTCTATAAAAAATCATGTTATTATAATAAGTTTATGTGGAATATTGGATATTGGCATCATACAGCTAGTGGT…
294	CfCl-M3_0260	CDS	seq010	+	4665	5147	483	161	hypothetical protein			MNYKAIFLISILIISSIGYSCANTITVTARSQDNDGDGIIRLIHLDDSESHINIKKGETITTNIDGTKEIRFHSVNRHNCYDAVLHRVNIYNEDKECNHSLEGVNIEVNFYKKRCYYNRFMWNIGYWHQTAAGDWIFLHDRREFRYGFYHLNLHGWTAHT	ATGAATTATAAAGCAATATTTTTAATAAGCATATTAATTATAAGTAGTATAGGATATAGTTGTGCAAATACAATAACTGTCACTGCTCGTAGTCAAGATAATGATGGTGATGGAATAATTAGATTAATACACTTGGATGATAGTGAATCCCATATAAATATAAAAAAAGGTGAAACTATCACTACTAATATAGATGGTACTAAGGAAATAAGATTTCATTCAGTTAATAGACATAATTGTTATGATGCAGTACTTCATCGTGTTAATATTTATAATGAAGATAAGGAATGTAATCATTCACTTGAAGGTGTGAATATTGAAGTAAATTTCTATAAAAAAAGATGTTATTATAATAGGTTCATGTGGAATATTGGATATTGGCATCAAACAGCTGCTGGT…
295	CfCl-M3_0261	CDS	seq010	+	5166	5648	483	161	hypothetical protein			MNFKAIFLISILVMSGIGYSCANTITVTARSQDNDGDGIIRLTHLDDSESHINIKKGETITTNIDGVKDIRFHSVNRHYCYDAVLHNVDDYNADKECNHSLEGVNIEVNFYKKRCYYNRFMWNIGYWHQTASGGWIFLHDRREFRYGFYLLKLHGWTAHT	ATGAATTTTAAAGCAATATTTTTAATAAGCATTTTAGTTATGAGTGGTATAGGATATAGTTGTGCAAATACAATAACTGTTACTGCTCGTAGTCAAGATAATGATGGTGATGGAATAATTAGATTAACACACTTGGATGATAGTGAATCCCATATAAATATAAAAAAAGGTGAAACTATCACTACTAATATAGATGGTGTTAAGGACATAAGATTTCATTCAGTTAATAGACACTATTGTTATGATGCAGTACTTCATAATGTTGATGATTATAATGCAGATAAAGAATGTAATCATTCACTTGAAGGTGTGAATATTGAAGTAAATTTCTATAAAAAAAGATGTTATTATAATAGGTTCATGTGGAATATTGGATATTGGCATCAAACAGCTAGTGGT…
296	CfCl-M3_0262	CDS	seq010	+	5667	6149	483	161	hypothetical protein			MNLKAIFLISILIISGIGYSCANTITVTARSQDNDGDGIIRLIHLDDSESHINIKKGETITTNIDGTKEIRFHSVNRHNCYDAILRYVDDYNEDKECNHSLEGVNIEVNFYKKRCYYDRFMWNIGYWHHTASGGWIFLHDREEFRKAHYLLKLHGWVGYT	ATGAATTTAAAAGCAATATTTTTAATAAGCATATTAATTATAAGTGGTATAGGATATAGTTGTGCAAATACAATAACTGTTACTGCTCGTAGTCAAGATAATGATGGTGATGGAATAATTAGATTAATACACTTGGATGATAGTGAATCCCATATAAATATAAAAAAAGGTGAAACTATCACTACTAATATAGATGGTACTAAGGAAATAAGATTTCATTCAGTTAATAGACATAATTGTTATGATGCAATACTTCGTTATGTTGATGATTATAATGAAGATAAGGAATGTAATCATTCACTTGAAGGTGTGAATATTGAAGTAAATTTCTATAAAAAAAGATGTTATTATGATAGGTTCATGTGGAATATTGGATATTGGCATCATACAGCTAGTGGT…
297	CfCl-M3_0263	CDS	seq010	-	6261	6659	399	133	hypothetical protein			MNRDADQKIDIMHHYIGRPPNNGDAGLPVPYDRNASFYKWEDIYLGSYELVNKKHKETIAIDNINNPTFEESNNVADAWKVGSKIVLSEFEMIGKSSDVVLSEFNLIHGEMNIKYKFSNNVDELKSLFTTTL	TTGAATCGTGACGCGGATCAAAAAATAGATATTATGCACCATTACATTGGAAGACCACCAAATAATGGTGATGCAGGTCTACCTGTACCATATGACAGAAATGCTAGTTTTTATAAGTGGGAGGATATATACTTAGGATCATATGAGTTAGTGAATAAGAAACACAAGGAAACAATAGCTATTGATAATATTAATAATCCAACCTTTGAGGAAAGTAATAATGTGGCTGATGCTTGGAAAGTAGGATCTAAAATAGTTTTATCAGAATTCGAAATGATTGGTAAGAGTAGTGATGTTGTTTTATCAGAATTCAACCTTATTCATGGTGAAATGAATATAAAATATAAGTTTAGTAATAATGTTGATGAATTGAAATCTCTATTCACAACAACATTGTAA
298	CfCl-M3_0264	CDS	seq010	-	6684	7952	1269	423	hypothetical protein			MEVYIGSNFNDKELTFETNTVLFSETIRLMRPNLFELVFYHDTYPTEWEYFLKNQINIHNKMVWTENSEWVSVYIIDTIEVTKNKVHLTGKDITQFIFNRSYLNFNYNLPEITADRGCQSGDYSPFTQYGEHPAWTINCLIAKYSNIYSGDTCNIAKRGKFGWSDSNVYRTNFKINELPAIIGNYEASNGNLVSLTNKIDNYNVDFKPNSLYTITDLIQWMANSYYNSNLPKGTYYRVKPIFQGNQLAFTVIVDKIENNTIQLQPENYDDWSVKTDFTEVVDVAPIIPSNPGELDQYKPILYCFHAIRYDSARTYNYGGLGYLPMGKGQKILFNPQVGQSSTPYPIWAIGSGIYQGNDFFDINFNPDGLKKWGSGIWTCTTDFNGVGNKRNDENPSQRI…	ATGGAAGTTTATATTGGATCAAATTTCAACGATAAAGAATTAACATTCGAAACCAACACAGTTTTGTTCTCCGAAACAATAAGGTTAATGAGACCAAACCTGTTCGAATTAGTATTCTATCATGACACTTACCCTACAGAATGGGAATACTTTCTAAAAAACCAAATAAACATACATAACAAGATGGTATGGACAGAAAACAGCGAATGGGTTAGTGTATACATAATAGACACAATAGAAGTAACGAAAAACAAAGTACATTTAACAGGAAAAGACATAACACAATTCATATTCAACAGATCATACCTAAACTTTAATTATAACTTGCCAGAAATAACAGCAGATAGAGGCTGCCAATCAGGAGACTATTCACCATTCACACAGTATGGAGAGCATCCT…
299	CfCl-M3_0265	CDS	seq010	-	8029	8526	498	166	hypothetical protein			MKVRYLIAIIIPLIVICSVYGYCNFKYNDNIKKIDEQVYWLKDNVYNFTNNSNNSNSLENISLMDKFIEANESWTNESSKVKKVEKLINDTKSYTFFDNKKIDHLNKCSEIINSYELYVETRIDSCNTAYNLVKTQGVWGILGMDFVHYDKIYNETQDKINKTII	ATGAAAGTAAGATATTTAATTGCAATAATTATACCATTAATAGTAATTTGTTCTGTTTATGGTTACTGTAATTTTAAATATAATGATAATATTAAAAAAATTGATGAGCAAGTATATTGGTTAAAGGATAATGTATATAATTTTACAAATAATTCTAATAATAGTAATAGTTTGGAAAATATAAGTCTTATGGATAAATTCATAGAAGCTAACGAATCTTGGACAAATGAGAGTAGTAAAGTGAAAAAGGTAGAAAAATTAATTAATGATACAAAATCCTATACTTTTTTCGATAATAAGAAAATTGATCATTTAAATAAATGTTCTGAAATAATTAATAGCTATGAGTTATATGTCGAAACAAGAATAGATTCATGTAATACGGCTTATAATCTTGTG…
300	CfCl-M3_pg_026	Pseudogene	seq010	-	9254	9418	165	x	Pseudogene of AAA family ATPase			MPPSTNLSDLIEELHDNIGKDVVVLIDEYDKGILDNITNIDLAIEIRDILKKIL	ATGCCACCAAGCACCAATCTATCTGATTTAATAGAAGAGTTACATGATAATATAGGAAAAGATGTTGTTGTTTTAATAGATGAGTATGATAAGGGAATACTGGATAATATAACTAATATTGATTTAGCTATTGAAATTCGAGATATATTAAAAAAAATTTTATGA
301	CfCl-M3_0266	CDS	seq010	+	10927	11880	954	318	conserved hypothetical protein			MAVLINISGLHAGSYNVSAIFNGDVDYNPSTSNTTFNVDKKNTSLSLTVANITYGDNASISATLTDSNGTLLSSRAIIFNINGNNYTAMTNGSGVAVFINISGLHAGSYNVSVSFNGDVDYNPSTNNITFNIGKRDTSLSIVKTVNSTDPVVVGDLVNYTIKVMNNGANNISTPILVNDTLSNGLEYVNSNANAGAGSYNSGTGLWNITAGLNRGDTATLDITCKVKTAGNLSNHAFLVLDDYNNSLTNDSSVNITAIDPSSGDGNDTNMNGTDGGMDGNDTNTNGGGMDEDTNGFDQTFFKSLTGFPLILLVLLCVLGFVYYRRK	GTGGCTGTACTTATTAATATCAGTGGTTTGCATGCTGGATCCTATAATGTATCTGCAATATTTAATGGTGATGTTGATTATAATCCAAGCACCAGCAACACTACCTTTAATGTAGACAAGAAAAATACAAGTCTTAGCTTAACTGTAGCGAATATCACTTATGGAGATAATGCAAGTATTAGTGCCACCTTAACTGATAGTAATGGTACTTTATTAAGTAGTAGAGCTATTATTTTTAATATAAACGGTAATAATTATACAGCCATGACTAATGGGTCTGGTGTGGCTGTATTTATTAATATCAGTGGTTTGCATGCTGGATCCTATAATGTGTCCGTATCATTTAATGGTGATGTTGATTATAATCCAAGCACCAACAACATCACATTTAATATAGGT…
302	CfCl-M3_0267	CDS	seq010	+	13509	14222	714	238	(5-formylfuran-3-yl)methyl phosphate synthase	COG1891	H	MLLLISPINHEEAVEAVEGGSDIVDVKNPKEGSLGANFPWVIEDIRRITPEETLVSATLGDVDYKPGTVSLAALGALVSGADYIKVGLYGTKNYDEALEVMKNVVKAIKDKKRDTIVVASGYADAHRVGSVDPLKIPRIAKDSGSDLAMLDTAIKDGKGLFDFLDINTLKKFVDETHRYYLKTALAGSLKKEDLKPLADIGCDVVGIRGAACIGGDRNTGKIHRSAVSDLKSLINSF	TTGCTTCTATTAATAAGTCCAATTAATCATGAAGAAGCTGTTGAAGCTGTTGAAGGTGGATCAGATATTGTCGATGTTAAAAATCCAAAAGAAGGTTCTTTAGGTGCTAATTTTCCGTGGGTTATTGAAGATATAAGGAGAATAACACCTGAAGAAACTTTAGTAAGTGCAACTTTAGGAGATGTGGATTATAAACCTGGTACTGTGTCTCTTGCTGCTTTAGGAGCCCTTGTTTCTGGTGCAGATTATATTAAAGTAGGTTTGTATGGTACAAAAAATTATGATGAAGCATTGGAAGTTATGAAGAATGTTGTTAAAGCTATTAAAGACAAGAAGAGAGATACTATTGTAGTTGCTTCAGGTTATGCTGATGCTCATCGTGTTGGTAGTGTTGATCCA…	4.2.3.153	mfnB
303	CfCl-M3_0268	CDS	seq010	+	14379	15860	1482	494	IMP dehydrogenase	COG0516	F	MYLNKINETKTAYTFDDFLLAPNESWVEPKDVNTKSRISTNFKLKIPIVSAAMDTVTENELAIALAQEGGIGIIHRNMTLEDEVNHVKKVKESGDLTIRDVVTTDPESSLETVKDLMSEEAVSGLPVIESGKLIGIISKRDLKPFLNETSNKTVKDLMTCDVVTVPESISPAEALDIAYENKIERLPVVKDDKLVGIITIKDILEQKQYPHSIMDKDGKLLVAAAAGPFDLKRAIALDEAGADIIAIDCAHAHNMNVVNFVSTIKENVDADLIVGNIATAEAAEALIAKDVNGLKVGIGPGSMCTTRIIAGVGVPQITAIGQVADVAREYDVPVIADGGIRYSGDIAKAIAAGADVVMLGNLLAGTYESPGAVTVINGIKYKQYRGMGSMGAMTGGFSG…	ATGTACCTAAATAAAATAAACGAAACCAAAACTGCTTATACCTTTGATGATTTTTTACTTGCTCCTAATGAATCATGGGTCGAACCAAAAGATGTAAATACTAAATCAAGGATATCCACAAATTTTAAATTGAAAATTCCTATAGTGAGTGCTGCTATGGATACAGTGACTGAAAATGAACTTGCTATTGCTTTAGCTCAAGAAGGTGGAATTGGAATCATACACAGGAATATGACACTTGAGGATGAAGTAAATCATGTTAAAAAGGTTAAAGAATCTGGTGATTTAACAATAAGAGATGTTGTTACCACAGATCCTGAATCTTCATTAGAAACAGTTAAAGATTTAATGAGTGAAGAAGCTGTTAGTGGTCTTCCAGTTATAGAATCTGGGAAATTA…	1.1.1.205	guaB
304	CfCl-M3_0269	CDS	seq010	+	15895	16584	690	230	molybdenum cofactor guanylyltransferase	COG0746	H	MIPNNHRTCILLCGGLSKRMGQDKGSMIIHSKPMIMYILKTLNYEIDEVIIVLNDRERILKYESMIDYYHCEKFSYKIIFVEDEFKDKGPLSGIMTGLKNANSSYCLVIPCDSPYITKEYVNSIFKIKNKIKKDFDALIPYHNDKESLIDESLHINDKNFKLKLIEPLHGIYNKNIIDQMQKNIENNKLDIKSIIKHSNAYFINTKNFDEINFQNINCPCDLNNIQIYR	ATGATTCCAAATAATCATAGAACTTGCATATTACTATGTGGAGGATTGAGTAAAAGAATGGGTCAAGATAAGGGGTCTATGATAATTCACAGTAAACCTATGATTATGTATATACTTAAAACACTGAACTATGAAATAGATGAAGTCATAATTGTTTTAAATGATAGAGAAAGAATACTAAAATATGAGTCAATGATAGATTACTACCATTGTGAAAAATTTTCTTATAAAATAATATTTGTAGAAGACGAATTTAAGGATAAAGGTCCTTTATCAGGAATTATGACTGGGCTGAAAAATGCAAATAGTAGCTATTGTCTCGTTATTCCCTGTGATTCGCCATACATAACAAAGGAATATGTTAATTCTATTTTCAAAATAAAAAATAAAATAAAAAAG…	2.7.7.77	mobA
305	CfCl-M3_0270	CDS	seq010	-	20143	21087	945	315	NAD-dependent epimerase/dehydratase family protein	COG0451	M	MMKNKKILVTGGLGFIGSHIVEETVENNEVIVIDNESSGKITNIENLNHSNLSIIINDLNTMDLNGIFEDVDYVFHYAAMASVPLSVENPILANKNNVDVTVKLLEAAKEGAVKKIVFASSSAVYGNNPNIPLKESEVLTPTSPYAASKASCELYLQSFYESYGLESVAFRFFNVFGPRQDPNSQYAAVIPKFIDAIINNRQAIIFGDGEQSRDFIFVKDLVEANILVAESKFNGILNLGSGYSVTISQLYNIISVILQSSLKPKYDDERLGDIKHSQANIDNLSKIHFKVDPNLFKSQLKTTVEWFLKNQIRS	ATGATGAAAAACAAAAAAATTCTGGTTACTGGTGGTTTAGGATTCATTGGTTCTCATATTGTTGAAGAGACAGTGGAAAATAATGAAGTTATAGTTATTGATAATGAATCCAGTGGAAAAATTACAAATATTGAAAATCTAAATCATTCTAATTTAAGCATAATCATAAATGACTTGAATACTATGGATTTAAATGGAATTTTTGAAGATGTTGATTATGTTTTTCATTATGCTGCAATGGCAAGTGTTCCATTGAGTGTGGAAAACCCTATTTTAGCAAATAAAAATAATGTAGATGTCACTGTTAAATTGTTAGAGGCTGCTAAAGAGGGGGCTGTTAAAAAAATTGTTTTTGCTTCTTCGTCAGCTGTTTATGGAAACAATCCAAATATTCCTTTA…	5.1.3.2
306	CfCl-M3_0271	CDS	seq010	-	21334	22830	1497	499	group II intron reverse transcriptase/maturase	COG3344	X	MMKTSKCKVLKSTFPDKTDWNAINWHKTGKYVDKLQKRIYHAESIENSRKVRNSQRILTNSNGVLLLAIKRVTQINKGRKTPGIDGFRAISNKKCAELFDTMKNQNIKLHNPKPAYRMYIRKRNGKLCSMGILVIIDRIYQEIIRMALEPQSEVNFEPTSYGFRPKRGCHDAARRIMFNIRSGKWCWVFEGDFKSCFDTISHEFILNKIKSFPLHNLIDKFLKAGYVDNNIFHSTDKGTPQGGSLSPLLANIALNGMEKLLGISYKEYTNKNGYVNYETKGNYRMVRYADDFVIFAKSEEDIKALYDILNPYLEKRGLMLAEDKTKITHISEGFDFLGFNFKQYKAKNGIIHLNKPSKASIKQFKSKVAEKFRLLRGQNVDELIKSLNQIITGTANYWK…	ATGATGAAAACTTCAAAATGTAAAGTCTTGAAGTCCACATTCCCAGACAAGACTGACTGGAATGCTATTAATTGGCATAAGACAGGTAAGTATGTAGATAAATTACAAAAGCGGATATATCATGCTGAAAGCATTGAAAATTCTCGAAAAGTTAGAAATTCGCAAAGAATACTAACCAATAGTAATGGTGTTTTACTTTTAGCGATTAAGAGAGTTACTCAAATAAATAAAGGTAGGAAAACTCCAGGTATTGATGGTTTTAGAGCAATTAGCAATAAAAAGTGTGCTGAACTATTTGATACAATGAAAAATCAGAATATTAAATTACATAATCCAAAACCTGCATATCGCATGTATATCAGGAAAAGGAACGGTAAATTATGTTCTATGGGCATACTA…	2.7.7.49
307	CfCl-M3_0272	CDS	seq010	-	24233	25474	1242	414	conserved hypothetical protein	COG4285	R	MKSIRKIVLILSMFAFVCSSFCFFDLINATSELPIQVAIFNGSGALPSCVSRTESTIQAYVNNNPGVTINTKRIDHIDNIDDLSGVDILIMPGGTHGYTYLDNTNNNAVREFVKLGHGYIGICAGAYAGANQVDDRYKSYGVAPHINCIAAYHEGLTKLTMTSEGNRILGMPNSEYVMDHENGPVMYSNSVGAVSLATYNGIEGIGHSGSIAIAFDEYYNGKTILFGPHPESDDPNYPSMLGNAIKFIASKGSTNLSVDMPNTISVNQTMKMVVNLSNEFGIGLNDKNININLSYLNDSDFNTSDLIMENYNLENISYDGRTNSDGLIPFNLTLNSTGVYEFSAWFPGDEGHDSSNIYSKKLNVTDNQINNKGIYSIYNDISDNKFDSGLGECGFPLII…	TTGAAATCGATTAGAAAAATAGTATTAATATTGAGTATGTTTGCATTTGTATGTTCAAGCTTTTGTTTTTTTGATTTGATTAATGCAACAAGTGAATTGCCTATTCAAGTAGCTATTTTTAATGGTTCAGGGGCTCTACCAAGTTGTGTGAGTCGTACTGAATCAACAATTCAAGCCTATGTTAATAATAATCCAGGTGTAACAATTAATACCAAGAGAATAGATCATATTGATAATATTGATGATCTATCTGGTGTGGATATTCTTATAATGCCTGGAGGAACTCATGGTTATACATATCTTGATAATACTAATAATAATGCTGTTAGGGAATTTGTGAAGCTGGGTCATGGATATATAGGTATTTGTGCAGGAGCTTATGCGGGAGCAAACCAGGTT…
308	CfCl-M3_0273	CDS	seq010	-	25579	25959	381	127	hypothetical protein			MCLLCCSCVNATTWFLTGENTANYSAGLTHEQDHLIFEKGDKIICKMSGGNRCDLSVENALFGASRSNSSFIFGDSPLMAAHGSYDDNDTKNWCKSYEAIEKGSAIIDLFDLTKHLIDAKMNVTVI	TTGTGTCTCTTATGTTGTTCGTGTGTTAATGCAACAACATGGTTTCTCACAGGTGAAAACACCGCAAATTATAGTGCAGGACTAACACACGAACAAGACCATCTCATCTTTGAGAAAGGAGATAAAATTATCTGCAAAATGAGTGGGGGGAATAGATGTGATCTCTCTGTAGAGAATGCACTTTTTGGTGCCTCTCGTAGTAACAGTTCATTCATTTTTGGCGACAGTCCATTAATGGCAGCTCATGGTAGTTATGATGATAATGACACAAAAAATTGGTGTAAATCTTATGAAGCAATAGAGAAAGGGTCTGCAATCATAGACTTGTTTGACCTTACAAAACATCTGATTGATGCTAAAATGAATGTTACAGTCATTTAA
309	CfCl-M3_0274	CDS	seq010	-	26606	27214	609	203	hypothetical protein			MKDDAKNLNVNKIKESKTNLDKYYDDFIKASMEYEISQNYDIQGYDPDAFRNALNVKNEIFRDTGNNFDIVNGYIDGNFQGIKTGNIFQYQIKSEDLEEPIYRYYISKSEPDGNDNIKAVTLDLDLKKNSGDEIFGQGIKGEKWQTINLNSLTPDKLPYIICSDATREAAVSYLYDAYDTDPCGINPRISRMSRNPGAAGNL	TTGAAGGATGATGCTAAAAATCTTAATGTTAATAAGATTAAAGAATCCAAAACTAATTTAGATAAATATTATGATGATTTTATTAAGGCATCTATGGAATATGAAATTAGTCAAAACTATGATATTCAAGGTTATGATCCCGATGCTTTCCGTAATGCCTTAAATGTAAAAAATGAAATATTTAGGGACACTGGAAATAACTTTGACATAGTAAATGGTTATATAGATGGAAATTTTCAAGGCATAAAAACTGGAAATATTTTTCAATACCAGATTAAGTCAGAAGACTTGGAAGAACCAATATACAGGTACTATATTTCAAAATCAGAACCTGATGGGAATGATAATATAAAGGCTGTAACTTTGGATTTAGATCTTAAAAAAAATAGTGGGGATGAG…
310	CfCl-M3_0275	CDS	seq010	-	29228	30190	963	321	pseudomurein-binding repeat protein			MLSISLISASYLMDESKNTTNDNVNVNNVNVNNVNVAELSVTDVIAASKQVKSYQKENERLPANVEIAGENYTMEQFLYGLCKVVANVNSSNNSSSIQVLKDVESAYSKGNNTKGELDRKAYISASKAIISFMDSNKQAPNFLKSDKLGDISFDTTVDGFARIVNYMSENNNTLPDSVAFEANSLVGSNTASSSNSSFSSSSSSSSSSSSDTYIIKSYGGNGYSTINSLESQLSGMTYGRDGDCYSFSNLVYSALSTAGYKCGIYQGHTEMGNHRVPFVYVDGTFYWLETCRVVQGGWGHGTSWTVPYDSWVPEYVYVSN	ATGCTTTCAATATCTTTAATAAGTGCAAGCTATCTTATGGATGAAAGTAAAAATACTACAAATGATAATGTAAATGTAAATAATGTAAATGTAAATAATGTAAATGTTGCAGAATTAAGTGTAACTGATGTAATCGCTGCTTCTAAGCAAGTAAAATCCTATCAAAAGGAAAATGAACGATTACCTGCTAATGTTGAAATTGCAGGTGAAAATTATACCATGGAACAATTTTTATATGGTTTATGTAAAGTTGTAGCTAATGTAAACTCTTCTAACAACTCTTCATCTATTCAAGTTCTAAAAGATGTTGAATCTGCTTATTCTAAAGGAAACAATACCAAAGGTGAACTTGACAGAAAAGCTTATATTAGTGCTTCAAAAGCCATAATCTCATTTATG…
311	CfCl-M3_0276	CDS	seq010	-	31867	32595	729	243	guanylyltransferase	COG4021	J	MKEHEIYSEIKVPLSSNLILRLDGRSFHSLSKKLNLKTPFDYEFTSLMAKAGLDIFKEFSPLFIYTFSDEVSILFNYIPFSGRIEKLNSVFSSLASSSLTLSIKNSDRYDDDYDLFPIAFDSRTIPVSDNEIFNYFKWRQDEAYRNCINIYGYWALKEKYENDELKKKLNGFKSPEIHEYLFRKKGINLGKLPAWQRRGIGIYKTCRINSSQINNTSRQNKCVFVDENLPKFTKDFFNSILK	ATGAAAGAACACGAAATTTATTCTGAAATTAAAGTTCCATTAAGTTCAAACTTAATTCTAAGATTAGATGGCAGAAGTTTCCATAGTTTAAGTAAAAAATTAAATCTTAAAACACCATTTGACTATGAATTTACAAGTTTAATGGCTAAAGCAGGTTTAGATATTTTTAAAGAATTTTCACCATTATTCATATACACATTTTCAGATGAAGTTAGTATTCTTTTTAATTATATTCCATTTTCTGGAAGAATAGAAAAATTGAATTCTGTTTTTTCAAGTTTAGCTTCAAGTTCATTGACTCTAAGTATAAAAAACTCAGATAGATATGATGATGACTATGATTTATTTCCAATAGCTTTTGATTCACGAACTATTCCAGTCTCTGATAATGAAATTTTT…		thgL
312	CfCl-M3_0277	CDS	seq010	-	32624	33385	762	254	aspartate dehydrogenase	COG1712	E	MIVGILGCGAIANVLIRKIENKEEILIKYFYDRDIEKAENLAQVSNGTVVLDFQDMIDNVDLVLESASQSSVKELIPQVLKKGKDVIIMSVGALLDNDFWNEINNISKKTGSKIHIPSGAIAGLDAIKAGSVGEIKKVLLTTRKSPSSLGMNIIEEEILFVGKASEAVKRFPLNINVAATLSIASNLDIDVKILVDPKVDRNIHQVLVEGDFGRVITETENLPCESNPKTSILAAYSAIQLLNGLIEPFNLGT	ATGATAGTAGGCATACTTGGATGTGGAGCAATAGCTAATGTTCTTATTCGTAAAATTGAGAATAAAGAAGAAATATTGATTAAATATTTTTATGATAGAGATATTGAGAAAGCTGAAAACTTAGCACAAGTATCTAATGGAACTGTTGTTTTAGATTTTCAAGATATGATTGATAATGTGGACTTGGTTTTAGAATCAGCATCTCAATCATCTGTTAAAGAGCTTATTCCTCAGGTTCTTAAAAAGGGTAAAGATGTTATTATAATGAGTGTTGGAGCATTGTTGGATAATGATTTTTGGAATGAAATCAACAATATTTCAAAAAAAACAGGTTCAAAAATTCATATTCCAAGTGGTGCAATAGCTGGCTTGGATGCAATAAAAGCTGGTTCTGTAGGA…	1.4.1.21	nadX
313	CfCl-M3_0278	CDS	seq010	-	33591	33947	357	119	PRC-barrel domain-containing proteins	COG1873	R	MVEVSNLYNLDIYTIEGLYIGKVVDVVLNIKLGIISKLKVRTFDIGEKKDVGLMDMIKTNFQLVPDENHVKSYSDKVFDIDYDKVKAIGDIMLIDPRNLTAASPEPNPQINKTLNNDL	ATGGTGGAAGTTTCAAATCTTTACAACTTAGATATATACACAATTGAGGGACTGTACATAGGAAAAGTTGTGGATGTTGTTCTTAATATAAAACTTGGAATAATTTCAAAACTTAAAGTAAGAACCTTTGACATTGGGGAAAAAAAAGATGTTGGTTTAATGGATATGATAAAAACAAATTTCCAGCTTGTCCCTGATGAAAATCATGTTAAATCATATAGTGATAAGGTATTTGACATAGATTATGATAAAGTTAAAGCTATTGGAGATATAATGTTGATAGATCCAAGAAATTTAACAGCTGCATCTCCAGAACCTAATCCTCAAATTAATAAAACATTGAATAATGATTTATAA
314	CfCl-M3_0279	CDS	seq010	-	34052	34912	861	287	metallophosphoesterase	COG1409	T	MTFIAHISDFHIGEGDFNEDVFFNSVDTVNDLDPDFIIFTGDLTNRGYHAEYVKAIEYVKFFKSMFFSIPGNHDARNLGYETFQKLIGDRSWAQTLNSNDKDSIKLQYDDSLKEKYMLKDNDKKKWSKNDHISKHLVDVSNITLIGLDSSEPDISDGSVGRPQQLWMEEILTDSYINSTFSIVAIHHHVLPIPKTGRERNILFDAGDILKSLTDLDVNMVLSGHKHVPYLWKVENTLFATAGSFSSFKLRGSCPNSFNTYEIKEDYIEAILKPYRKEDIILGRYKF	ATGACATTTATAGCACATATTTCTGATTTTCACATTGGAGAAGGTGACTTCAATGAAGATGTCTTTTTTAATAGTGTTGACACGGTCAATGATTTAGATCCTGATTTTATAATTTTCACTGGTGATTTAACAAATCGTGGATATCATGCTGAGTATGTGAAAGCTATTGAGTATGTAAAATTTTTTAAATCAATGTTTTTTTCTATTCCTGGAAACCATGATGCTCGTAATTTAGGTTATGAAACTTTTCAAAAACTTATTGGTGATCGTAGTTGGGCTCAAACTTTAAATTCTAATGATAAAGATAGTATTAAATTACAATATGATGATTCTTTAAAAGAAAAGTATATGTTAAAAGACAATGATAAAAAGAAATGGTCTAAAAATGATCATATCTCC…
315	CfCl-M3_0280	CDS	seq010	-	34927	35277	351	117	NagC family transcriptional regulator	COG1308	K	MIPGMNPKQMKQMERQMKKMGMGMENISGVKEVIIKLEDRELIIPNAEVSLMKVMGQETYQVTGTSIEIQLEEELIIPDEDIEMVASQGQVSKEEAEEALIATKGDLAEAILKLNQ	ATGATACCTGGTATGAATCCAAAACAAATGAAGCAAATGGAAAGACAAATGAAAAAGATGGGAATGGGAATGGAAAATATTTCTGGAGTTAAAGAAGTCATAATTAAACTTGAAGATAGAGAATTAATCATTCCCAATGCAGAAGTTAGTTTAATGAAAGTAATGGGTCAGGAAACTTATCAAGTGACTGGCACATCTATTGAAATTCAGCTTGAGGAAGAACTAATAATTCCTGATGAAGATATAGAAATGGTGGCAAGTCAAGGTCAAGTTTCTAAAGAAGAAGCTGAAGAAGCTTTAATAGCTACTAAAGGCGATTTAGCAGAAGCTATTCTGAAATTAAACCAATAA		nac
316	CfCl-M3_0281	CDS	seq010	+	36250	37260	1011	337	hydrogenase expression/formation protein HypE	COG0309	O	MKIGMSHGAGGEVMGKLISEAILKNISKKSVNGGIGLDSLDDGATIPLEDSEIVITTDGHTINPLFFPGGDIGRISAAGTINDVSVMGAKPLAITNAMIIKEGFNIDDLDKIIKSMNETCQEVDVGIISGDTKVMEQDKLDGLVIVTTGIGIVKKGKTIKDSSLEIGDKIIISGSVGDHGMSLMAFREGFEFETALKSDVAPVWGIVSKSLDVGGVTAMKDPTRGGLANAINEMAKKSGVGVVLQDELIPVKEEVKAISDMLGIDPYEVANEGKVLMGIKPESADEVLKSIKKDKYGHDARIIGEVVEGNKVLVETPVGGTRILEAPIADPVPRVC	ATGAAAATAGGAATGTCACACGGAGCAGGCGGAGAGGTTATGGGTAAATTAATCTCTGAAGCCATACTTAAAAATATTAGCAAAAAAAGTGTTAATGGAGGAATTGGTTTAGATTCATTAGATGATGGTGCAACAATACCCTTAGAAGATAGTGAGATTGTCATTACAACAGACGGACACACAATTAATCCACTATTCTTTCCAGGGGGAGACATTGGTCGAATATCTGCTGCAGGCACAATAAATGATGTATCAGTTATGGGTGCTAAACCATTAGCAATTACAAATGCGATGATTATTAAAGAAGGATTCAACATAGATGATTTAGATAAAATAATTAAATCTATGAACGAAACATGTCAAGAAGTTGATGTTGGAATAATATCGGGAGATACGAAA…
317	CfCl-M3_0282	CDS	seq010	+	37360	38268	909	303	DUF5591 domain-containing protein	COG1549	J	MKVMCSSEESIYRPEVFRWRERMRLLKPLGDLIVILPCSMRKPYSISKSHQIFRKHSKHYQELILTSPFGICPRELETTFPIQSYDVPVTGNWSFEEKKISGELLKDYAKDKTVVANVSGGYEEVCREYLDDCIYTCKDGKPTSFESIYNLKEELKKFPKIKRRERLLHKLRSIAIYQFGEEGSNFIHDDVSIKGRYHEKILLNKKQIGLLNADTGLYSLTLKGGEILKDFSLKIVEIDFDLTTNTLLSPGVEKADHSIIPKDEVVIVRNDEVMAVGKSILSGKEMEEANKGVAVKLRQRVK	ATGAAAGTAATGTGTTCAAGTGAAGAGTCTATTTATCGCCCTGAAGTGTTTAGATGGAGAGAAAGAATGAGATTATTAAAACCATTAGGGGACTTAATTGTTATTCTTCCTTGTAGTATGAGAAAACCATATTCAATATCTAAATCCCATCAAATATTTAGAAAACACAGCAAACACTATCAAGAACTAATATTAACATCTCCTTTCGGAATTTGTCCAAGAGAATTAGAGACAACATTCCCAATACAATCTTATGATGTTCCAGTTACTGGTAATTGGAGTTTTGAAGAGAAAAAAATATCTGGCGAACTTCTTAAAGACTATGCCAAAGATAAAACTGTTGTTGCCAATGTATCTGGTGGTTACGAAGAAGTTTGTAGAGAATATCTTGATGATTGT…	2.6.1.97
318	CfCl-M3_0283	CDS	seq011	+	1091	1726	636	212	serine acetyltransferase	COG1045	E	MFDRVKEDITMVKLRDPAAKSTSEIILCYSGLHAIWMHLIAHKLWNRGNCLSARYLSQINRFITGVEIHPGVKVGKRVFIDHGMGVVVGETSIIGDDVIIYQGVVLGGTSLAKEKRHPTVGSGVVIGAGAIVIGNLTLGNGSKIGAGAVVLDDVPPGTTAVGVPSRIVHENRKCALDQEHQNLPDPVKESINEILCEIEDLKEEIAILKKK	ATGTTTGATAGAGTGAAAGAAGATATTACGATGGTTAAATTAAGAGATCCTGCTGCTAAGAGTACATCAGAGATAATTTTATGTTATTCTGGTTTACATGCTATTTGGATGCACTTAATAGCTCATAAATTATGGAATAGGGGGAATTGTCTTTCAGCAAGATACCTATCACAAATAAATCGTTTTATCACTGGTGTTGAAATCCATCCTGGAGTCAAAGTTGGAAAAAGAGTCTTTATTGATCATGGAATGGGAGTTGTTGTAGGTGAAACATCTATTATTGGTGATGATGTGATAATTTATCAAGGTGTTGTTCTTGGTGGTACCAGCTTAGCTAAGGAAAAGAGACATCCAACTGTTGGAAGTGGGGTTGTGATTGGTGCAGGAGCTATTGTAATT…	2.3.1.30	cysE
319	CfCl-M3_0284	CDS	seq011	+	1805	3034	1230	410	cofactor-independent phosphoglycerate mutase	COG3635	G	MVKKMKYIIIIGDGMADWRLDELNGKTPLQVANKPNIDNLTLKGRAGRLKNVPKTLKPGSDVANMSIFGYDPLKYYSGRGPLEAGSLNLKLSDEDVVFRCNFITEENGKLKSSNADHISSKEASILIDHLNNSLINENNQFGNLLDNRNLKSIPIFHNGLTYKHLFVVKDVSLSKVDMIPPHDIIGKDISSYLNLDGEDKVIKDLILQSKEVLKNHPINKKRFEQGKNPANMIWLWGQGLKPKIPLFQNVYGIKGSVITGVDLLKGIGIFTGLDIINVPGATAFYDTDYKAKGKYAVCNLEKQDIQFVHIEAPDEAGHDGNIEEKIKAIERIDKYIVGQILDNINNYRDYKIAVLPDHFTPIAIRTHSKDAVPLTIYSTTDKPDDVKVYDEFSVANGSL…	ATGGTTAAAAAAATGAAGTATATTATAATAATTGGGGATGGGATGGCTGATTGGAGATTGGATGAGTTAAATGGAAAAACTCCTCTTCAAGTAGCAAATAAGCCAAATATTGATAATTTAACCTTAAAAGGAAGAGCTGGAAGATTGAAAAATGTTCCTAAGACTTTAAAACCTGGTTCTGATGTTGCTAATATGTCAATATTTGGTTATGATCCATTAAAGTATTATTCTGGCAGAGGTCCTCTTGAAGCAGGAAGTTTAAACCTAAAACTTTCCGATGAAGATGTAGTTTTTAGATGTAATTTTATAACTGAGGAAAATGGGAAGTTAAAAAGTTCTAATGCTGATCACATTAGTTCCAAAGAAGCGAGTATTCTCATTGACCATTTAAATAATTCA…	5.4.2.12
320	CfCl-M3_0285	CDS	seq011	-	3054	3380	327	109	helix-turn-helix transcriptional regulator	COG1733	K	MTAMKDNDEIMKKLHHAAVINEIIGSKWGTLILRELHFNQKMGFNELLKSLPSISSRTLSLQIKKFLKLSMIEKKVLDASPKHVEYKLTEKGKEFTEAFYNLIQWSLKWNF	ATGACAGCAATGAAGGACAACGATGAAATTATGAAAAAATTGCACCATGCAGCAGTAATAAACGAAATAATAGGAAGTAAATGGGGAACATTAATACTTAGAGAATTACATTTTAATCAAAAAATGGGGTTTAATGAACTTCTAAAATCATTGCCATCAATTAGTTCAAGAACCTTGTCTCTGCAAATCAAAAAATTTTTAAAATTAAGTATGATAGAAAAAAAAGTCTTGGATGCCTCACCAAAACATGTTGAGTATAAATTAACAGAAAAAGGAAAAGAATTTACTGAAGCATTCTATAATTTAATCCAATGGAGTCTTAAATGGAATTTTTAG
321	CfCl-M3_0286	CDS	seq011	+	3582	4268	687	229	DUF169 domain-containing protein	COG2043	S	MNFKELNNKFKELLELKRTPVAIKWDVKEPNNINKEDRKTTFCKKLQKALNGEIFYSSSEEQLCMGGSIFTGIQNQNEFSREMLSLEFLVNMGAYDSIYAAQMSWDKNKNIKPGIFKTISFCPLDKVDFKPDVIFVVCNADQGMEILHANSYDSGEKSIGADSGPICSSMAATPYVTGKLTYGFGEAGARGNMSINPTEIMISIPSNDLHRVVSNLEKMKAGVFLKGG	ATGAATTTTAAAGAATTAAATAATAAATTTAAAGAACTTTTGGAGTTAAAAAGAACTCCTGTAGCTATAAAATGGGATGTTAAAGAACCAAATAATATTAATAAAGAAGATCGGAAAACTACTTTCTGTAAAAAACTTCAAAAAGCTTTGAATGGGGAAATATTTTATTCAAGTTCTGAAGAACAGTTGTGTATGGGAGGTTCAATATTTACAGGAATACAAAATCAAAACGAATTTTCCAGAGAAATGCTAAGTCTTGAATTTTTAGTTAATATGGGAGCGTATGATAGTATTTATGCAGCACAAATGTCTTGGGATAAAAATAAAAATATAAAACCAGGTATTTTCAAAACAATATCATTCTGTCCTCTTGATAAAGTGGATTTTAAGCCAGATGTG…
322	CfCl-M3_0287	CDS	seq011	-	4280	4696	417	139	conserved hypothetical protein	COG3339	S	MRHEDDIMMECKDFIDALEENLNFYDGEYDDFINYCPKLFNLLCNMFSDEEISLGIRYKISLAIAYFVIPKDVIPEDTFGPYGYIDDIYISVRMLNEVIDLKGQGFVEKYWDYHEDILLVLNECIEQTEKLLNEDIKKEILKFVGF	ATGAGACATGAAGATGATATTATGATGGAATGTAAAGATTTTATAGATGCCCTTGAAGAAAATTTAAATTTCTACGACGGAGAATATGATGATTTTATAAATTATTGTCCAAAGCTATTTAATTTATTGTGTAATATGTTTAGTGATGAAGAAATAAGTCTGGGCATAAGATACAAAATTAGTCTTGCAATAGCTTACTTCGTAATTCCTAAAGATGTAATTCCAGAAGATACTTTTGGACCATATGGATATATTGATGATATTTATATCTCTGTGCGTATGTTAAACGAAGTCATAGATTTAAAAGGTCAAGGATTTGTTGAAAAATACTGGGATTATCATGAAGATATTCTATTAGTTTTAAATGAGTGCATTGAGCAAACTGAAAAACTATTAAAT…
323	CfCl-M3_0288	CDS	seq011	-	4710	6338	1629	543	DNA helicase	COG0210	L	MIFKDHLKTETRFFDKLEEIGFLRPKTKKLNHKEFENIKTILFGTNVIPKPVPVPSGEELLKNLTKEQKTIAQYDGKEMLIKGVAGSGKTYTLIANAIIKSKTDSSILFMTFNKALNKKIQSDWEKYFSDDNDKGGNVKIINFHRWAWKPYFNLIKGSGDALKDDYKRRIFIGKAIDKIKGTKRIKRFDNKQRENLDFLLDEFDFIKGKYILSFEEYIGADRSGRGEKRLNNKDKEFIFELLGKYEEIKEEEDLFEFVDFGFNLIEKSEELKKYDYVYVDEAQDLHQVELQLLRKIAKKGFYVAADDNQKIYKRHYRWREIGVNFTGGRVKKLSKSIRNTYEISKFASELLKNNDFNEENVEIEFDTSFRGEKPNIIEIEAIPHKDNKNYAKKYDIISE…	ATGATTTTTAAAGATCACTTAAAAACAGAAACAAGATTTTTTGATAAACTTGAAGAAATCGGATTTTTACGACCCAAAACTAAGAAATTAAATCATAAAGAATTTGAAAATATTAAAACAATATTATTCGGAACAAATGTAATCCCTAAACCTGTTCCTGTCCCATCTGGAGAAGAACTACTTAAAAACCTAACAAAAGAGCAAAAAACTATTGCTCAATATGATGGAAAAGAAATGTTAATAAAAGGAGTTGCAGGTAGTGGAAAAACATACACTCTTATTGCTAATGCAATAATTAAAAGTAAAACTGATTCTTCAATATTATTCATGACATTTAATAAAGCTTTAAATAAAAAAATCCAATCAGATTGGGAAAAATATTTTTCAGATGACAATGAT…
324	CfCl-M3_pg_027	Pseudogene	seq011	-	6328	6945	618	x	Pseudogene of conserved hypothetical protein			MQFFEDEDVKDKPGYQSEKKLVDKLKKFFNNRKNTVVRHGYKIYPEDIILFIFPFAVLKVRHGYKIYPEDIILFIFPFAVLKVRHGYKIYPEELNFHLEADVLLFDDELGINIFEVKGVNIDQIKSIRDNIWKTENFYQNKNTIKPVYQVNRASEQIIEILDNHVLKDTLPKVGVKGIVVLPRIEYNDWLSRGFNNYKQFASNDF	ATGCAGTTTTTTGAAGATGAAGATGTAAAAGACAAACCAGGGTATCAGTCTGAAAAGAAATTAGTTGATAAACTTAAAAAATTTTTCAACAATAGAAAAAACACTGTTGTTAGACATGGATATAAAATATATCCTGAAGACATCATATTGTTCATCTTTCCATTCGCCGTTCTCAAAGTTAGACATGGATATAAAATATATCCTGAAGACATCATATTGTTCATCTTTCCATTCGCCGTTCTCAAAGTTAGACATGGATATAAAATATATCCTGAAGAGCTTAATTTTCATCTTGAAGCTGATGTTCTCCTTTTTGATGATGAACTGGGAATCAACATTTTTGAAGTTAAAGGAGTTAACATTGATCAAATAAAGTCTATACGAGATAATATTTGGAAA…
325	CfCl-M3_0289	CDS	seq011	-	8956	10080	1125	375	3-dehydroquinate synthase II	COG1465	E	MNEKFAWIKTPNKSWDEKKELITSSLESGINHILDLKDYDNIKKLGDIKVVSPDGDIVLVGINGEGDGSKQLSDDLTKSEDIAIAKKLKSENKKVASYIEITDKKHEEFAVAIGKIVEYVILLAKDWTVIPLENIIAELGKENTKIIAYVENQEEGQLAIETLEIGTDGIIFEPTSFNQIKEIAKIIEDSSSSHYDLKDAVVTDVKSLSSGDRVCIDTSSMLNIGEGMLVGSYSKTMFLIHSETLESEYVASRPFRVNAGPVQAYIMVPNNKTRYLSEIETGDEVLAVDKNGNTRTVIVGRVKIEKRPLMLIEAEYEDLKIRTLVQNAETIRLVNSDGEPVSVSDLKIGDKVKIHIDDNARHFGIAINETIIEK	TTGAATGAAAAATTTGCATGGATTAAAACACCAAACAAATCCTGGGATGAAAAAAAGGAATTGATTACAAGCTCATTAGAATCTGGAATAAATCATATATTAGACTTAAAAGACTATGATAATATTAAAAAATTAGGAGACATTAAGGTTGTAAGTCCAGATGGAGATATAGTTTTAGTTGGTATTAATGGTGAAGGAGATGGTTCCAAACAATTAAGTGATGATCTTACAAAATCAGAGGACATAGCTATTGCTAAAAAACTAAAATCAGAGAACAAAAAGGTCGCCTCATACATTGAAATTACAGATAAGAAACACGAAGAGTTTGCTGTAGCTATTGGAAAGATAGTAGAGTATGTAATTCTTCTTGCTAAAGATTGGACTGTAATACCTCTTGAA…	1.4.1.24	aroB'
326	CfCl-M3_0290	CDS	seq011	-	10103	10894	792	264	class I fructose-bisphosphate aldolase family	COG1830	G	MIGKKIRLERIINRKTGKTVIAPMDHGVTIGPINGIVNISETIDSIRNGGANAVLMHKGIVNQGHRGYGSDIGLIIHLSASTSLSPDPNNKVLVTSVEKAIQLGADAVSVHTNIGSETEAKMLQELGEVAETCSQWGIPILAMMYPRGEKVKNEHDVEMVKHAARVGSELGVDIVKTNYTGDPESFEEVVEGAIVPVVIAGGPKVNTNEELLEMVKDSIEVGGAGVAFGRNLFQAENPAKITKAISEVVHNNLDIEEALKILN	ATGATTGGAAAGAAAATTAGATTAGAGAGAATAATTAATAGAAAAACTGGGAAAACTGTGATTGCACCAATGGATCATGGTGTCACTATAGGTCCCATTAATGGAATAGTGAATATAAGTGAAACTATTGATAGTATTAGAAATGGTGGAGCTAATGCTGTTTTAATGCATAAAGGTATTGTTAATCAAGGACACAGAGGTTATGGAAGTGATATTGGGCTTATCATTCATCTTTCAGCAAGCACATCCTTAAGCCCTGATCCAAACAACAAAGTTCTTGTCACATCAGTTGAGAAAGCTATTCAACTTGGTGCCGATGCGGTTTCTGTTCATACTAACATAGGCTCTGAAACCGAAGCTAAAATGTTACAAGAATTAGGTGAAGTCGCTGAAACTTGT…	2.2.1.10 4.1.2.13	aroA'
327	CfCl-M3_0291	CDS	seq011	+	11437	12714	1278	426	histidine--tRNA ligase	COG0124	J	MEFIRPRGTRDFLFDEMNNRKKVENILREVFENYSYKEVKTPTFENLSLFTSKSGDEIVKQLYNFKDKSGRELTLRPEISAPISRLYLNSMQKSPRPIKLYYFGNCFRYERPQKGRFREFWQFGCELIGAKSPQAEAEVITMAHDSINKLSINAEIHINHLGIIRGILNHFKIQEDLQKQLMVLIDKKEKKTLKNRIKELLKGNETLQEIILMLFDSTGDQNTLEDVEEYLQDYDEIKGPLTEFKQLTELLAIFGVDDYKVNLSVVRGLDYYTGIVFEVYVKELESQKQVCGGGTYNLIKQFSGEDIQSTGFAFGFDRLMVAIKDLKSSSNLQVLVAPISDNTRLKSYEIAQKLRRANIPTETDLFNRKLKKILSFANNLNVSKVILVGEKDLKERKLT…	ATGGAGTTTATAAGACCAAGAGGAACACGAGATTTTTTATTCGATGAAATGAACAATAGAAAGAAAGTTGAAAATATTCTAAGAGAAGTATTTGAGAACTATTCTTACAAAGAAGTAAAAACTCCCACATTTGAAAATTTGTCACTGTTTACAAGTAAATCTGGTGATGAAATTGTTAAACAACTTTATAATTTTAAAGACAAATCAGGTCGTGAATTAACTTTACGTCCAGAGATTTCAGCACCAATATCACGATTATACCTTAATTCAATGCAAAAAAGTCCAAGACCCATAAAATTATATTATTTCGGCAATTGTTTTAGATATGAAAGACCTCAAAAAGGAAGGTTTAGAGAATTTTGGCAGTTTGGATGTGAATTAATCGGTGCAAAAAGCCCA…	6.1.1.21	hisS
328	x	CRISPR	seq011	x	13296	22338	x	x	139 spacers
329	x	CRISPR	seq011	x	22414	27758	x	x	82 spacers
330	CfCl-M3_0292	CDS	seq011	-	28113	28376	264	88	CRISPR-associated endonuclease Cas2	COG1343	V	MYVIIVYDIKVERVNKVKKFLRQNLFWVQNSVFEGEVTKSEFNHIENGLKNIIDDEEDSIIIYKFRTEDELNKIVIGIEKSPIDSIL	ATGTATGTAATAATTGTATATGATATAAAAGTTGAAAGAGTAAACAAAGTTAAGAAATTTTTAAGGCAAAATCTTTTCTGGGTTCAAAACTCTGTCTTTGAAGGTGAAGTAACCAAAAGTGAATTTAATCATATTGAAAATGGACTAAAAAATATAATTGATGACGAAGAAGATTCAATTATCATATACAAATTTAGAACTGAAGATGAATTGAATAAAATAGTAATAGGGATTGAAAAATCACCTATAGATTCTATACTCTAA		cas2
331	CfCl-M3_0293	CDS	seq011	-	28380	29348	969	323	CRISPR-associated endonuclease Cas1	COG1518	V	MAKKNYYLLSDGKLKRKENTIYFINEKGKKPIPINKIYSIYAYGQITISSQVISLFAKTGIPIHFFNYYGFYNGSFYPRETFLSGDLVVKQAESYLNHLKRIELAKLFVEGSSKNIMKVLSYYKINNNIDQTLADLKSCKIITEVMNVEGRIRAEYYEKFDEILPEEFKMEGRSRQPPKNMINSLISFGNSMMYSTTLTEIYNTQLNPTISFLHEPSERRFSLSLDLSEIFKPIFVDRLIFYLVNKKIITEKDFDQDLNCCLLNERGRSKFVQEYNKRLEKTINHRELKKKVSYRRLIRLEAYKLVKHVLGTKKYNPFVIWW	TTGGCAAAAAAAAATTATTACTTATTATCTGATGGAAAATTGAAAAGGAAAGAAAATACTATTTATTTTATCAATGAAAAAGGTAAAAAACCAATACCTATAAATAAAATTTATTCAATTTATGCTTATGGTCAAATTACAATATCATCTCAAGTTATTAGTTTATTCGCTAAAACAGGCATTCCTATTCATTTTTTTAATTACTATGGTTTCTACAACGGTAGTTTTTATCCAAGAGAGACATTTTTATCTGGCGATTTAGTTGTTAAACAAGCTGAAAGCTATCTCAACCATTTAAAAAGAATTGAATTAGCAAAACTCTTTGTTGAAGGGTCTTCTAAAAATATTATGAAAGTGTTATCATACTATAAAATAAATAATAACATTGATCAAACTTTA…		cas1
332	CfCl-M3_0294	CDS	seq011	-	29363	30952	1590	530	AAA family ATPase			MKKLPVGISTFSKIIKDNYIYVDKTEDIYNMVSTGEIYFLSRPRRFGKSLLLSTIEELFNGNKELFEGLYIYDKWDWNNSYPIIRLDFGNISHKSPEQLENSLEDFINQTAREYSIKLNNTIITNKFEELIKGIHEKHDKKVVILIDEYDKAINSHIDEIEIAKKNRDVLRDFYQVLKANDRHIEFLFITGVSKFVKTSIFSELNNLDDITVHPNYTKICGYTKEELELNFKDYIKEISKKKDIKEEKFLSTIKYWYDGYSWDGKNFLYNPFSILKVLSSGKFFNYWGETGTPKIVMDLVKTANIDMDVFTDEKIISYDFPGFDLENLDFTTILLQTGYLTIKEEKTFGDDYSQYLIAIPNKEVKDSLFGYILGQYTNHTSNFLIPMAKDMLNSIIHLD…	ATGAAAAAATTACCAGTAGGAATATCGACTTTTTCAAAGATAATAAAAGATAATTATATTTATGTAGATAAGACTGAAGACATTTACAATATGGTTAGTACTGGGGAAATTTATTTTTTATCAAGACCTCGAAGATTTGGTAAATCTCTTCTTCTATCAACAATTGAAGAATTATTTAATGGAAATAAAGAGTTATTTGAGGGACTTTATATATACGATAAATGGGATTGGAATAATAGTTATCCTATTATTAGATTAGATTTTGGGAATATATCTCATAAAAGTCCAGAACAATTAGAGAATTCATTGGAAGATTTTATAAACCAAACAGCAAGAGAATATTCTATAAAACTTAACAACACAATAATCACCAATAAATTTGAGGAATTAATCAAAGGC…
333	CfCl-M3_0295	CDS	seq011	-	31049	31543	495	165	TypeI-B CRISPR-associated protein Cas4	COG1468	V	MKYLKGSQINYYFICKTKLWLFSHNIQMEQESDTVSLGKQLHESSYKREKDYLIDNLINVDFIKKGKCIEIHEVKKTPKMEKSHEYQLLYYIYYLKNEKDINNIIGYIDYPKIRKKVKFELTDDKEEEIKEIIGEINTIINSEIPKPKKLKICRKCAYFELCWI	ATGAAATACCTAAAAGGTTCTCAAATCAACTACTATTTTATCTGTAAAACCAAATTATGGTTGTTTTCTCATAATATTCAAATGGAGCAGGAATCCGATACTGTTTCTCTTGGAAAACAACTCCATGAATCTTCTTATAAAAGAGAAAAAGACTATTTAATTGATAATTTGATTAATGTTGATTTCATTAAAAAAGGAAAATGTATAGAAATCCATGAGGTTAAAAAGACTCCTAAAATGGAAAAGTCTCATGAGTATCAGTTATTATATTATATTTATTACTTGAAAAATGAAAAAGATATTAATAATATAATTGGTTATATTGATTATCCTAAAATTAGAAAAAAGGTTAAATTTGAATTAACAGATGATAAAGAGGAAGAAATTAAAGAAATAATT…	3.1.12.1	cas4
334	CfCl-M3_0296	CDS	seq011	-	31558	34365	2808	936	TypeI-B CRISPR-associated helicase/endonuclease Cas3	COG1203	V	MDINDLNYNFSSSSFKINDDDIKIWAHTNELLGDHLSKTKIIFDRIKDQDILINFHEYFSNNDFINLSFKDFEKYIYKMIDFHDIAKISFNFQINKLNNNITSKLKKYELDKYINQIESKHSYISSLLFTSHLFNNGIFNDNNNLILLLLSYIIYGHHTDLKDVIYEEEFVYYGWNEYFDTFCLFSEYISEEKSQRERYQTLQSNLYDFLNKNHDSKISFFYSYIYSLFVTSDVIASSYSYKTIDEVKIKAENWNNRIGKKLKYKMNKKFFELDYNKSCEVISPEELPLNKISNLGNINDLRIEMLKEASLTLEKSLKNEKNKRIFYLNMPTGAGKTNTSMKLVLDILENTMIDRVIYAMPFINIIEQNYDTIKDNFGLNENNNEIRAIYSASETIFSD…	ATGGATATCAATGATTTGAATTATAACTTTTCATCTTCTTCTTTTAAAATAAATGATGATGATATTAAGATATGGGCTCATACTAATGAACTTTTAGGAGATCATCTATCAAAAACTAAGATTATTTTTGATAGAATAAAAGATCAGGACATATTAATTAATTTTCATGAATATTTTTCAAATAATGATTTCATAAATCTGAGCTTTAAAGATTTTGAAAAATATATTTATAAAATGATAGATTTTCACGATATTGCTAAAATATCTTTTAATTTCCAAATAAACAAGTTAAACAATAATATTACATCTAAACTAAAAAAATATGAGTTAGATAAGTATATTAATCAAATTGAATCTAAACATTCATATATAAGTTCTTTGTTGTTCACATCACATTTA…		cas3
335	CfCl-M3_0297	CDS	seq011	-	34347	35168	822	274	TypeI-B CRISPR-associated protein Cas5	COG1688	V	MNKYDNIIVLDIWSSFGSFSKAFSNTGGLLTYLIPPKTTVVGMVAAILGYEFSDVIEEVEGIKKYKIEELFDIKISIRAFFDLKVKRVVFNSHYGNEPNLLNVRQDVLLDPYYKIYLSFPEKFHEKEKEFLEKIKSNETVYNLYMGRNEFFLNYEFKEYLEDVSCKNISDRSSDKIYGILNKNKVKNVDLNSQTATTTIFGKIKEDISKLSSHHEYIIRDYPVRRYEFVNFEYLPISFFAAQDDNTYFTNLVLKEGNEIELFNIGEDKWISMI	ATGAATAAATATGATAACATTATTGTATTAGATATTTGGAGCAGTTTTGGTTCTTTTAGTAAAGCTTTTTCAAATACTGGAGGTTTATTGACTTATTTAATTCCTCCAAAAACTACTGTTGTTGGTATGGTTGCAGCTATTTTGGGTTATGAATTTAGTGATGTAATTGAAGAAGTTGAGGGGATAAAAAAATATAAAATTGAAGAACTATTTGATATTAAAATTTCAATCAGAGCTTTTTTTGATTTAAAAGTAAAAAGAGTTGTTTTTAATTCTCACTATGGAAATGAACCTAATTTATTAAATGTGAGACAAGATGTGCTTTTAGATCCATATTATAAAATTTATTTAAGTTTTCCAGAAAAATTTCATGAAAAAGAGAAAGAGTTTTTAGAAAAA…		cas5
336	CfCl-M3_0298	CDS	seq011	-	35207	36205	999	333	TypeI-B CRISPR-associated protein Cas7	COG3649	V	MTNEIVKNYYQGIYLTETIMGNPNGDFIDNSPRNFDGNVFTTDKCIKFNIRKFIHESVERISKSDKKDIENFVFFYPRLNEGAEISDAKYLTKDKIYENHFKSEDKGFEKIVDKCPDVRMFGGTFTFTNVNPKQIYGPIQLSYGKDINNAQIKRLQIGAPFATEDGKQTTTGSEAVVDDAVISYDITINPNNYPGLLKDKDLELFKKSIWYGTNLRKSTSKKTDSKLLILIKFKNESGDKVTALNIGELKELIKINNMNERKKQDVPDKKIIIDCSLLKEKLKKYSKFIDEIEVYRDSSEIEIDLTENMENDSSIIKISIKEPKDLLNENNM	ATGACTAATGAAATTGTAAAAAATTATTATCAAGGAATATATTTGACTGAAACCATCATGGGAAATCCTAATGGAGATTTTATAGATAACTCTCCACGAAATTTTGATGGGAATGTTTTTACAACTGATAAATGTATTAAATTTAATATACGGAAATTTATTCATGAAAGTGTTGAAAGAATTAGTAAATCTGATAAAAAAGATATAGAAAATTTTGTATTTTTCTATCCAAGATTAAATGAGGGAGCAGAAATAAGTGATGCAAAATATTTAACAAAAGATAAAATTTATGAAAACCATTTTAAGTCAGAAGATAAAGGATTTGAAAAAATAGTAGATAAATGCCCAGATGTAAGAATGTTTGGAGGAACATTTACTTTTACAAATGTTAATCCTAAA…		cas7
337	CfCl-M3_0299	CDS	seq011	-	36198	38204	2007	669	conserved hypothetical protein			MIKDMIEFGKWLDENNLDDFGETINDDEYVLPIFFNEEKNEIGEILLYEDYGNYFFKNSIFSKGIKKIRDQKFKIPSNSSLSGTSPFIIEIPYKHFKEGDLEKIDKEDKKFKNKFEKSKNANEGGNEFIKFINIIYKDTDRFLESIGIDDNQKNVLKSFFSKFKIDDVNNRINDYYAFLFNQREIILEKLKSNEIKIKKVYLISYFQTEFDLLNDIFYYYSKFIKKRKESFNEYEEGICSFCNNQGVVYPTISSYSIGKPSYSFNYDGGNKKTAVKNSKFKSCKKCETYVKFAENKIKNILNNKYKLMIIPIKTNGNYANFLKISNEEISSFDKINKFMSEINGFNYDLIVYTTVNQGIVIEKYIENYKSYLVKFKDIHLYDDDKLKYLLDYPYKKGEK…	ATGATTAAAGATATGATAGAGTTTGGAAAATGGTTAGATGAAAATAATTTAGATGATTTTGGTGAAACTATTAATGATGATGAGTATGTTTTGCCAATATTTTTTAATGAAGAAAAAAATGAAATTGGAGAAATTTTATTATATGAAGATTATGGAAATTATTTCTTTAAAAATTCAATTTTTAGTAAAGGAATTAAAAAAATAAGAGATCAAAAATTTAAAATACCTAGTAATTCTAGTTTAAGTGGTACTTCTCCATTTATAATTGAAATTCCATATAAACATTTTAAAGAGGGTGATTTAGAAAAAATTGATAAGGAAGACAAAAAATTTAAAAATAAATTTGAAAAATCTAAGAATGCTAATGAAGGTGGAAACGAATTTATTAAATTTATTAAT…
338	CfCl-M3_0300	CDS	seq012	+	146	1018	873	291	glucose-1-phosphate thymidylyltransferase RfbA	COG1209	M	MKGIVLAGGLGTRLYPITKAVSKQLLPVYDKPMIYYPISVLMLAGIKEILIISTSDDLWQYEKLLGDGKDLGISFVYKTQENPNGLAEAFIIGEDFIGDDSVALVLGDNLFYGHRLTEILQESSAINDGAVVFGYYTQNPESFGVVEFDEENNVVSIEEKPVNPKSNYIIPGLYFYDNDVVEIAKSVKPSERGEIEITSVNEEYLNRNKLKVKLLGRGMAWLDTGTHNGLLEASNFVEAVQKRQGLYIACLEEIAYDKNYISNEQLIKIGQRLNKTDYGQYLLKLGRSLD	GTGAAAGGTATTGTTTTAGCAGGTGGGTTGGGTACTCGTTTGTATCCTATTACTAAGGCTGTTTCTAAGCAGCTATTGCCAGTGTATGATAAACCAATGATTTATTATCCTATTTCTGTTTTAATGTTGGCAGGAATAAAAGAAATACTTATAATATCTACATCTGATGATTTGTGGCAGTATGAGAAGCTGTTAGGGGATGGCAAGGATTTGGGCATTTCATTTGTTTATAAAACTCAAGAGAATCCAAATGGTTTAGCGGAAGCTTTTATTATAGGTGAGGATTTTATTGGAGATGATAGTGTTGCTTTAGTGCTTGGAGATAATCTTTTTTATGGGCATCGCTTAACTGAAATTTTACAAGAATCCAGTGCGATTAATGATGGTGCAGTTGTCTTT…	2.7.7.24	rfbA
339	CfCl-M3_0301	CDS	seq012	+	1300	2298	999	333	dTDP-glucose 4,6-dehydratase	COG1088	M	MRILVTGGAGFIGSNFIKYILDKYPNYELINLDCLTYSGNLENLRDIEDNSNYSFIKGSILDTKLVMRISEDVDYIINFAAETHVDRSIKNPSIFIESNIHGTQNLLEAGKENRIEKFIQISTDEVYGSLTTESGFKETNHLLPNSPYSASKAGADLMVRAYNETFGLPMNITRCSNNYGPYQFPEKLIPLMINNALNNKSLPVYGDGKNIRDWLHVHDHCTAIDLVLHKGENGEIYNIGGDNEKMNVEIVKLILAYLNKDESLISFVKDRLGHDRRYAIDSYKIQKELGWKPKYKFEEGIKETIQWYLDNQKWLDNIVTGEYLKYYREIYG	ATGAGGATTTTGGTTACTGGTGGAGCTGGTTTTATTGGTTCTAACTTTATTAAGTACATATTGGATAAGTATCCTAATTATGAGTTAATTAATCTTGATTGTTTAACATATAGCGGAAATTTAGAAAATCTTAGAGATATTGAAGATAATTCTAATTACAGTTTTATAAAAGGGAGTATATTAGATACTAAGTTGGTTATGAGGATAAGTGAAGATGTGGATTATATTATAAATTTTGCTGCTGAAACACATGTAGACCGCAGTATTAAAAATCCATCCATTTTCATTGAATCAAATATTCACGGCACACAAAATCTTCTTGAAGCTGGAAAAGAAAACAGGATAGAAAAATTTATACAGATATCTACAGATGAAGTATATGGAAGTTTGACTACAGAA…	4.2.1.46
340	CfCl-M3_0302	CDS	seq012	+	2325	3191	867	289	NAD(P)-dependent oxidoreductase	COG1091	M	MKIWITGYKGMLGYDLVRTLNNNDYELILTDKNDVDITNLREIFEIVKEHEIDVIINASAYTDVDGSQTNKETAYDVNAIGAKNLAITSKKHDIKLIHISSDYVFNGDKNKAYTENDEVDPINYYGETKLQGEKFIQKNMNRYFIIRTQWLYGINNGNFVKTMLRLAENNDEINVVNDQYGSPTFTKDLAMAIAELIKSEKYGLYHVTNSGECSWFEFAKLIFEIANINIILNPVSTSQYPTPAKRPKYSVLSNEKWLSEGFKPLRSLKDSLNEYLNLELSKSYNFNI	ATGAAGATTTGGATAACAGGATATAAAGGAATGTTAGGATATGACTTAGTGAGAACCTTGAATAATAATGATTATGAATTGATTCTTACAGATAAAAACGATGTAGATATTACAAATCTAAGAGAGATATTTGAAATAGTTAAAGAACACGAAATAGATGTTATAATTAATGCATCAGCATATACTGATGTTGATGGTAGTCAAACCAACAAGGAAACTGCATATGATGTTAATGCAATAGGGGCGAAAAACTTAGCTATTACCTCAAAAAAACACGATATTAAATTAATACATATAAGCTCAGATTATGTATTTAATGGGGATAAAAACAAAGCATATACAGAAAATGATGAAGTAGATCCTATTAATTATTATGGTGAAACTAAGCTTCAAGGAGAG…	1.1.1.133	rfbD
341	CfCl-M3_0303	CDS	seq012	-	3348	5090	1743	581	acetyl-coenzyme A synthetase	COG0365	I	MVSLLNNYVNRVEYDSYEDFKKNFRFKIPENFNFGFDIVDKYGDEHPDKLALLWVNDFNQEEKFTFGDMKKYSNKTANFFKSLGIKKGDTVLLTLKNRYEFWFSIIALHKIGAIPVPATHMLKAKDIIYRIEKADIKGIISINDDYLINEYRKAEKKLNKNLIKIAIEDKSIEKDVDIDKNIDINKNEVIKDKFYDNWLNFTKSIAEFDDEFSRPVGSDGTSNTDIMILYFSSGTSGQPKMVKHNFTYPIAHIITSKYWHNAIEDGLHHTSADTGWMKAVWGGLYGQWIVGTGVFIYDYDRFDPINLIEKIEKYKINTFCAPPTIYRFLIKEDLSNYDFSKLKYLTTAGEPLNPEVFTKVKDIFGLKLKEGFGQTETVISVANFIWMEPKPGSMGKISP…	ATGGTATCCTTATTAAACAATTATGTTAATAGAGTTGAATATGATTCCTATGAAGATTTTAAAAAGAATTTTAGGTTTAAAATTCCAGAAAACTTCAACTTCGGGTTTGATATAGTAGATAAATATGGTGATGAACATCCAGACAAACTTGCTCTTCTTTGGGTTAATGATTTTAATCAAGAAGAAAAATTCACATTTGGAGATATGAAAAAATACTCTAACAAAACAGCTAATTTCTTTAAAAGTTTAGGTATTAAAAAAGGAGACACTGTTCTATTAACCTTAAAAAATAGATATGAATTTTGGTTTTCCATTATTGCATTGCATAAGATAGGAGCTATTCCAGTTCCTGCCACTCATATGTTAAAAGCAAAAGATATTATTTATAGAATAGAAAAA…	6.2.1.1	acsA
342	CfCl-M3_0304	CDS	seq012	-	5116	5670	555	185	cupin domain-containing protein	COG1917	R	MSFLKENNKNIGNRIKELRNILNISIEKLTKELGISKEKYLSYENGERDIPASILYEIAQKFNVDMGLLITGEETRMKVFTITRKGEGALVERKKQYIYENLASKFIHKKAEPFIVTVDPSKYSDKPSKSTHLGQEFNYILKGSLMICINNNEIILNEGDSIFFDSNYSHYMKALNNEIAKFLAIIL	GTGTCATTTTTGAAAGAAAATAATAAAAATATTGGGAATAGAATAAAAGAACTCAGAAATATATTAAATATTAGTATAGAAAAGTTGACCAAGGAATTAGGAATATCTAAAGAAAAATATCTATCTTATGAAAATGGTGAGAGAGATATACCTGCAAGCATACTATACGAAATTGCTCAAAAATTCAATGTGGATATGGGATTATTAATCACTGGCGAAGAAACAAGGATGAAAGTTTTTACAATCACAAGGAAAGGTGAAGGAGCCTTAGTCGAAAGAAAGAAACAGTATATTTATGAAAATTTAGCATCTAAATTCATACATAAAAAAGCAGAACCATTCATTGTTACAGTGGATCCTTCAAAGTATAGTGACAAGCCAAGTAAAAGTACTCATTTA…
343	CfCl-M3_0305	CDS	seq012	+	6628	7617	990	330	RNA-binding protein	COG2106	R	MKNAQLSVFLPDSFLTETKDLKLKTSKIGIIGRALAVFNVNKVVIYKDTTGNPFSSTNSDRNSLNRDNLNRYRLSRDSSNGHSLNRHSSNRDNLYKGNSDKNYLSRSVSDGELISKLLRYMDTPQYLRKNVFPIESDLKHVGILPPLRTPNHPTGENFGLGQYRQGLTVKRNKKGTFVDIGLDELVFCKEQLTVNKVFSFKVVKIAKEILITPDAPTDLYWGYETIYTEKTLKNSLKLVDPDFILVTTRYGDEINSIFNNLKLKAINSKSIALIFGGSYNGIPENVCESIRTFKSDVVEVNMVPNQGTETVRTEEALILTLAILNLMLQ	ATGAAAAATGCACAATTATCTGTTTTTTTACCAGATTCATTCTTAACAGAAACTAAAGATTTAAAGCTTAAAACTTCTAAAATAGGGATTATTGGAAGGGCTTTGGCTGTTTTCAATGTAAATAAAGTTGTTATTTATAAAGATACAACTGGAAATCCTTTTTCTAGTACTAATTCTGATAGAAATAGCTTAAATAGAGATAATTTGAATAGATATAGATTGAGTAGAGATAGTTCTAATGGACATAGTCTTAATAGACATAGTTCGAATAGAGATAATTTATATAAAGGAAATTCAGATAAAAACTATTTAAGTAGAAGTGTTTCTGATGGAGAGCTTATCTCTAAACTTCTTAGATATATGGATACTCCCCAGTATCTTAGAAAAAATGTTTTTCCT…
344	CfCl-M3_0306	CDS	seq012	+	8136	9146	1011	337	50S ribosomal protein L3	COG0087	J	MTRHHQPRKGSVAYSPRKRAAKETPRIKSWAQNDQPKVLGFAGYKVGMTHLMIVDNEKNSPTEGMEISTAVTVLEVPPVVVMGVRAYEKDTKGLKVITEVIADDLDETLSRKISLPKSYNKSEAIEKIKGILDYTAEVKILVHTNPKLTSVPKKKPEIFECGIGGKTVEEKLNTGIELLGKEVRAKDVFSEGQVVDSIAVTKGKGFQGPVKRFGVRIQYGKAARSSKARHVGSIGSWSPSRTMWTVAQAGQMGYHKRTEFNKKILKIGDASQVNEVNPDGGFIKYGLLKNDFVLVKGSLPGSSKRLVVLREAIRYNGKLNEVPQINYISTKSKQGV	ATGACAAGACATCATCAACCAAGAAAAGGATCTGTTGCTTATAGTCCACGAAAAAGGGCTGCTAAAGAGACACCAAGAATTAAATCTTGGGCACAAAATGATCAACCAAAAGTTCTGGGTTTTGCAGGTTACAAAGTTGGCATGACTCATTTGATGATAGTGGATAATGAAAAGAACTCACCTACTGAAGGAATGGAGATATCCACTGCTGTAACTGTTTTAGAAGTGCCACCTGTTGTTGTAATGGGTGTAAGAGCTTATGAGAAAGATACTAAAGGGCTAAAAGTTATTACTGAAGTAATAGCTGATGATTTGGATGAGACTCTTTCAAGGAAAATATCACTTCCTAAGAGTTACAATAAATCTGAAGCGATTGAAAAGATTAAAGGCATTTTAGAT…		rpl3
345	CfCl-M3_0307	CDS	seq012	+	9190	9954	765	255	50S ribosomal protein L4	COG0088	J	MKVNVYSIEGEIKGEINLPTIFNEEFRPDLIKRAVISSQTARIQPWGSDPMAGKRTTAKSWGSGRGVAMVPRIKNGSKAAFIPQAVGGRKAHPPRPQKKYKEKINIKERRFAIRSAIAATTNSELVENRGHKIENVEQIPLVVEDELATIKRAKDTREIFQKLGIYTDVERAKKGRHIKAGKGKMRGRKYRNPKGPLIVVAEDKGIGLGGRNYAGVDVVSARNLNAELLAPGTQPGRLTVFTSSAVEQLGGLFQ	ATGAAAGTTAATGTTTATTCTATTGAAGGTGAAATTAAAGGAGAAATTAATTTACCCACTATTTTTAATGAAGAGTTTAGACCAGATCTTATAAAAAGAGCGGTTATTTCTTCACAGACAGCAAGGATACAACCATGGGGTTCTGACCCCATGGCAGGTAAAAGGACGACTGCTAAATCCTGGGGTTCTGGTAGAGGGGTAGCTATGGTTCCAAGAATAAAAAATGGATCAAAAGCAGCATTTATTCCTCAAGCTGTAGGTGGTAGAAAAGCACATCCACCGAGACCTCAGAAGAAATATAAAGAAAAAATTAATATTAAAGAAAGAAGGTTTGCCATAAGATCAGCTATTGCTGCAACTACAAATTCTGAACTTGTTGAAAATAGAGGACATAAAATA…		rpl4
346	CfCl-M3_0308	CDS	seq012	+	10053	10313	261	87	50S ribosomal protein L23	COG0089	J	MDSYSIMVRPHVTEKTMNLIDKNNEIAFVVLRESNKKEIRKAFKQIFEEEIESVNTHINSKGLKIAFIKLSEEGKAEDIAVRMGVF	ATGGATTCATATTCAATTATGGTTAGACCTCATGTTACAGAAAAAACAATGAATCTAATCGACAAAAATAATGAAATTGCTTTTGTTGTTTTAAGAGAGAGTAATAAGAAAGAGATTAGAAAAGCTTTTAAACAGATATTTGAAGAAGAAATTGAAAGTGTTAATACACATATAAATTCTAAAGGTTTAAAGATAGCTTTTATTAAACTTTCTGAGGAAGGCAAGGCAGAAGATATTGCTGTTAGAATGGGAGTATTCTAA		rpl23
347	CfCl-M3_0309	CDS	seq012	+	10328	11053	726	242	50S ribosomal protein L2	COG0090	J	MGKRLIHQRRGRGTPRYRSASHRFKDKIKYRIYDEIEKEGALKGKVEAIVHDPGRTAPLADIKFENGEKRYILAPENIQVDDDIECGVSASINLGNTLPLSEIPEGTPIYNIENVPGDGGCFVRSSGTYASLITRDSEKAVVDLPSGELKSFNLNCRATIGVVAGGGRKEKPFLKAGARWHAFKAKGKVPMTVRGVAMNAVDHPHGGGNRQHPGRPTTVSRHTPPGRKVGSIAAKRTGKRR	ATGGGAAAACGTTTAATACATCAAAGAAGAGGTAGAGGAACACCACGATATCGTAGTGCTTCTCATCGTTTTAAAGACAAGATAAAGTATAGGATATACGACGAAATAGAAAAAGAAGGAGCTTTAAAAGGTAAGGTTGAAGCTATTGTTCATGATCCTGGGAGAACTGCACCTCTCGCAGACATTAAATTTGAAAATGGTGAGAAAAGATATATATTGGCTCCAGAAAATATTCAAGTTGATGATGATATAGAATGTGGTGTTTCAGCTTCAATAAATTTAGGTAATACACTACCTTTAAGTGAAATTCCAGAGGGAACTCCAATATACAATATTGAAAATGTACCTGGAGATGGAGGATGTTTTGTCAGATCTTCAGGGACTTATGCTTCTTTAATT…		rpl2
348	CfCl-M3_0310	CDS	seq012	+	11069	11479	411	137	30S ribosomal protein S19	COG0185	J	MARKIFKYKGYKLEELQKMSLDELAELLPARQRRSLKRGFLPRQQNVLDKMKKLSKNQTKGGKPIVIKTHCRDMIVLPEMIGTTFGIYNGKEFVQVTFTSEMIGSYFGEFAPTRTRVQHGDPGMGATRSSMFVPLK	TTGGCAAGGAAAATATTTAAATATAAAGGTTATAAATTAGAAGAACTTCAAAAAATGTCTTTAGATGAATTAGCTGAATTATTACCTGCAAGACAAAGAAGATCTTTGAAAAGAGGATTTTTACCAAGGCAACAAAATGTTCTTGATAAAATGAAAAAATTAAGTAAAAATCAGACGAAAGGTGGAAAACCTATAGTTATAAAAACTCATTGTAGAGATATGATTGTACTTCCAGAGATGATAGGTACAACTTTTGGAATATATAATGGCAAAGAGTTTGTTCAAGTTACTTTTACTTCAGAAATGATTGGATCTTATTTTGGAGAATTTGCACCTACGAGAACAAGAGTTCAGCATGGTGATCCAGGAATGGGAGCTACAAGGTCTTCAATGTTTGTA…		rps19p
349	CfCl-M3_0311	CDS	seq012	+	11496	11963	468	156	50S ribosomal protein L22	COG0091	J	MGNKYAYNGADNSKIARAMAKTLKISPKHSVEICREIRGMKLSKAKTYLADVIEMKKAVPFKRHNKKVGHRKGLKGWAAGRYPVKASKAILKVLENAETNAESKGLNTENLFIEHISSHRGMVIRGFIPRAFGRSTAFNTPTTHIQVVVMEEQND	ATGGGAAATAAATATGCTTATAATGGAGCCGATAATTCTAAGATAGCTCGTGCAATGGCAAAAACTCTTAAAATTTCTCCTAAACATTCTGTTGAGATTTGTAGAGAAATAAGAGGAATGAAACTTAGTAAAGCTAAAACTTATTTAGCTGATGTTATTGAGATGAAGAAGGCAGTACCTTTTAAAAGACATAATAAGAAAGTCGGGCATAGGAAAGGCTTAAAGGGATGGGCTGCTGGAAGGTATCCTGTTAAGGCTTCTAAAGCAATATTAAAAGTTTTAGAAAATGCTGAGACAAATGCTGAATCCAAAGGATTAAACACTGAAAACTTATTCATTGAACATATCTCAAGTCATAGAGGAATGGTTATTAGAGGGTTCATTCCAAGAGCTTTTGGA…		rpl22
350	CfCl-M3_0312	CDS	seq012	+	11956	12789	834	278	30S ribosomal protein S3	COG0092	J	MIEKDFVTKGLKRTKIDEYLESKLERAGYGGMNVQVNPLGTIIVIYAERPGMVIGRGGKTVRSITQTLKNNFSLDNPQVEVKEVDVPELNPKIMAHKIASMLQRGMHFRRVAYSTIRKIMGAGAQGVEVTVSGKIRGSRSATAKFIDGYIKKCGEPSIRLVKEGFATVQLKPGVLGIFVRIMPPDADLPDKVDILAPRIEETQEIDEGLDVSSQSLKTKGLENLEDLDDEDFEDIEEVEELVDLDDSNNIISDDEEFEDIEEVDVEEIKKEVEEIID	ATGATTGAAAAAGATTTTGTCACAAAAGGTCTTAAAAGAACCAAAATTGATGAATATTTAGAAAGTAAGCTTGAAAGAGCTGGTTATGGTGGAATGAATGTTCAAGTTAATCCTCTCGGTACAATAATTGTTATTTATGCTGAAAGACCAGGTATGGTAATAGGAAGAGGTGGAAAAACAGTTCGTTCTATTACTCAAACTTTAAAAAATAATTTTAGTCTTGATAATCCTCAAGTTGAAGTTAAAGAAGTTGATGTTCCAGAACTTAATCCTAAAATTATGGCTCATAAGATTGCATCTATGCTACAAAGAGGAATGCATTTTAGAAGAGTTGCTTATTCAACGATACGTAAAATAATGGGTGCTGGAGCACAAGGTGTAGAAGTCACTGTTTCTGGT…		rps3
351	CfCl-M3_0313	CDS	seq012	+	12806	13012	207	69	50S ribosomal protein L29	COG0255	J	MAILRSKDVWEMDIEDIQEKLDELKKELAKNISKSSAAGVNENPGKIRELKRTIARVITIMTQKQKER	ATGGCGATTTTACGAAGTAAGGATGTTTGGGAAATGGACATTGAAGATATTCAAGAAAAATTAGATGAACTTAAGAAAGAATTAGCCAAGAATATCTCAAAAAGTTCTGCAGCTGGAGTTAATGAAAATCCTGGTAAAATAAGAGAGTTAAAAAGAACTATTGCTCGTGTTATTACAATAATGACTCAAAAACAGAAGGAGAGGTAA		rpl29
352	CfCl-M3_0314	CDS	seq012	+	13013	13348	336	112	stress response translation initiation inhibitor YciH	COG0023	J	MKICDVCGLPEELCVCQEIAREVQTVKVYTVRRRFGKLMTIVEGIDEHDIDIKDLTKELKARCACGGTAKKGQIELQGDHKNKVKSVLSDMGFSSDTIEIKENKRSNKRKK	ATGAAAATTTGTGATGTTTGTGGTCTTCCAGAAGAGCTTTGTGTTTGCCAAGAAATTGCAAGAGAAGTTCAAACCGTTAAGGTATATACTGTAAGAAGACGATTTGGAAAGCTTATGACTATTGTAGAAGGTATTGATGAACATGATATTGATATAAAAGATCTTACTAAGGAACTTAAAGCTCGTTGTGCATGCGGTGGAACAGCCAAAAAAGGTCAAATTGAGCTCCAAGGAGATCATAAAAATAAGGTTAAAAGTGTTTTATCAGATATGGGATTTTCTTCTGATACAATTGAGATTAAAGAGAATAAAAGGTCCAATAAAAGAAAAAAATGA
353	CfCl-M3_0315	CDS	seq012	+	13833	14168	336	112	ribonuclease P protein component 1	COG1588	J	MITSKNVFRHELIGLYLEVVDSSNKSLVGLCGNVVDETKKTLSIDVSCNNELNGNNLDQNCSVSNNQKMIPKMNSTFHFKIPNGKWVEIEGKILVSSPEDRIKKKFKKYSW	ATGATAACTTCAAAAAATGTATTTCGTCATGAATTAATTGGATTATATCTTGAAGTTGTAGATAGTTCTAATAAATCCTTAGTTGGATTATGTGGAAATGTTGTAGATGAGACAAAAAAGACTTTATCTATTGATGTTAGTTGTAACAATGAGTTGAATGGGAATAATTTAGATCAAAACTGTTCAGTTTCAAATAATCAAAAAATGATTCCTAAGATGAATTCAACTTTTCATTTTAAAATTCCAAATGGTAAATGGGTTGAGATTGAAGGAAAAATTTTGGTCAGCTCTCCAGAGGATAGAATTAAAAAAAAATTTAAAAAATATAGCTGGTGA	3.1.26.5	rnp1
354	CfCl-M3_0316	CDS	seq012	+	14173	14499	327	109	30S ribosomal protein S17	COG0186	J	MIGLDVPEPENKCNDPNCPFHGSLSVRGQILEGIVTNNKADRTITIERSYYKFIQKYERYEKRKSKISVHKPDCFNVNIGDSVKVAECRPLSKTKHFVLVEVLKELNK	GTGATTGGATTAGATGTTCCAGAACCAGAAAATAAATGTAATGATCCTAACTGTCCATTTCATGGGTCTTTATCTGTTAGAGGACAAATTCTTGAAGGTATTGTCACTAATAATAAAGCAGATAGGACAATTACTATTGAAAGAAGTTACTATAAATTTATTCAAAAATATGAAAGATATGAAAAAAGAAAATCTAAGATTAGTGTTCATAAACCTGATTGTTTTAATGTTAATATTGGAGATTCTGTGAAAGTTGCGGAATGCAGACCTTTAAGCAAAACAAAACATTTTGTTTTAGTGGAAGTGTTAAAGGAGTTGAATAAATGA		rps17
355	CfCl-M3_0317	CDS	seq012	+	14496	14894	399	133	50S ribosomal protein L14	COG0093	J	MKPIKSTVSKSLPIGANLQCVDNTGAREIEIIAVKGYKGVRRRLASAGVGDLIVASVKKGTADMRREIVNAVVVRQKKEYRRVDGLRVKFEDNAAVIITPEGVLKGSEIRGPVAKEAADRWPSVGSVASILV	ATGAAGCCAATCAAATCAACTGTCTCAAAATCTCTGCCTATTGGAGCTAATCTTCAGTGTGTTGATAATACTGGAGCTCGCGAGATCGAAATAATCGCAGTAAAAGGTTATAAAGGAGTTCGTAGACGTCTGGCTTCAGCAGGTGTTGGAGATTTAATTGTTGCTTCTGTTAAAAAAGGAACGGCAGATATGAGGCGTGAAATAGTTAATGCTGTTGTTGTAAGGCAGAAAAAAGAGTATAGGCGTGTTGATGGTTTAAGAGTAAAATTTGAAGACAATGCTGCAGTTATTATAACTCCAGAAGGAGTTCTTAAAGGGTCTGAAATAAGAGGTCCAGTGGCTAAAGAAGCTGCTGATAGATGGCCGAGTGTTGGTAGTGTTGCAAGTATTTTAGTTTAA		rpl14
356	CfCl-M3_0318	CDS	seq012	+	14904	15257	354	118	50S ribosomal protein L24	COG0198	J	MSKQPRKQRKALYNAPLHIRRKKMGVNLSKELQEDYNRRSFPIKSGDKVQVVRGDFRDIEGKIERVDYKNYRVFIDSVSKVKSDGTSVLLPVHPSNLMIIDADMNDDFRNKIIDRKG	ATGTCAAAACAACCGAGAAAACAAAGAAAAGCTCTTTATAATGCACCATTACACATTCGAAGAAAAAAAATGGGTGTTAATTTAAGTAAAGAGTTACAGGAAGATTATAATAGAAGATCTTTCCCTATTAAATCTGGAGACAAAGTCCAAGTAGTTCGTGGAGACTTTAGAGATATTGAAGGGAAAATTGAAAGAGTAGATTATAAAAACTATAGAGTTTTCATTGATAGTGTTAGCAAGGTTAAATCAGATGGTACTTCTGTTCTTTTACCAGTGCATCCTTCAAATCTCATGATCATTGATGCTGATATGAATGACGATTTCAGAAATAAAATTATAGATAGGAAAGGATAA		rpl24
357	CfCl-M3_0319	CDS	seq012	+	15259	15987	729	243	30S ribosomal protein S4e	COG1471	J	MANMGSRRHLKRFKAPKNWNIHPKEKKWTVKPSPGSHSIENSLSLLIVVRDLLKLADNAREAKRIINTGNILVDGRIIKNYKFPVGFMDVIQIPKTEEVFRVLPDLKGRLTLHPITTENANFKLCKVSDKTILKRGLTQLNLHDGRNITSDESVGVGDVIKLQIPNQKILEVFNFQEDAIVLVTDGKHTGEIAFIKEIIINKSSNKNTALVENEIKKEFLTLKEYAFVIGKDHPEILLPGGN	ATGGCTAATATGGGATCAAGAAGACATTTAAAAAGATTTAAAGCACCAAAAAACTGGAATATTCATCCAAAAGAGAAGAAATGGACTGTTAAACCATCTCCTGGTTCTCATTCTATTGAAAATTCGTTATCTTTATTAATTGTTGTAAGAGATTTATTAAAGTTAGCAGATAATGCAAGAGAAGCTAAAAGAATTATTAATACTGGTAATATTTTAGTTGATGGGAGAATTATTAAAAATTATAAATTTCCTGTTGGTTTTATGGATGTAATTCAAATTCCAAAAACTGAAGAAGTTTTTAGGGTTCTTCCTGATTTAAAAGGTAGGTTAACTCTTCATCCTATTACTACTGAAAATGCTAATTTTAAGTTATGTAAAGTCTCTGATAAAACCATATTA…		rps4e
358	CfCl-M3_0320	CDS	seq012	+	15988	16494	507	169	50S ribosomal protein L5	COG0094	J	MNPMENVIIAKTTLNIGVGESGERLSRAINLLESLTGQKPVRTFSKVTNPEFGIRKRQPIACKVTLRGEKANDAIKLVLDGIGNNIKRSQFDDQGNLSFGIAEHIDMPGIKYDPDIGIFGINVNISFEKPGYRVKRRKIQKSKIPARHMVKKSQTIKYMEDNFNVNIE	ATGAACCCTATGGAAAATGTTATTATAGCTAAAACTACTTTAAATATTGGGGTAGGCGAATCTGGGGAAAGGTTATCAAGAGCAATTAACTTGTTAGAGTCTTTAACTGGACAAAAACCAGTTAGAACTTTTTCTAAAGTTACTAATCCAGAGTTTGGTATTAGAAAACGTCAACCAATAGCATGTAAAGTGACCCTTCGAGGGGAAAAAGCGAATGATGCTATTAAATTAGTTTTAGATGGCATTGGGAATAATATAAAAAGGTCACAATTTGATGATCAAGGAAATCTTTCTTTTGGAATTGCTGAACACATTGATATGCCAGGAATTAAATATGATCCAGATATAGGAATTTTTGGAATTAATGTTAATATTTCTTTTGAAAAACCAGGATATAGG…		rpl5
359	CfCl-M3_0321	CDS	seq012	+	16639	16803	165	55	30S ribosomal protein S14	COG0199	J	MYSKGDILPRKYGKASRKCSRCGDHSAMIRRYNLMLCRQCFRELAPKIGFKKYN	ATGTATTCAAAAGGTGATATTTTGCCAAGAAAATATGGAAAAGCATCAAGAAAATGTAGTAGATGTGGGGATCACTCTGCAATGATAAGAAGATATAATCTTATGTTATGTCGGCAATGTTTTAGAGAACTCGCCCCAAAAATAGGATTTAAAAAATATAATTGA		rps14
360	CfCl-M3_0322	CDS	seq012	+	16813	17205	393	131	30S ribosomal protein S8	COG0096	J	MTLMDPLANALTNIRNNELQVNSSCTIAPASKLIGQVLTTMKDENYIGEFEYIDDGKAGKFLVELEGNINQCGVIKPRHSVKKDEFEKFEKRFLPAKNFGVLIVTTPKGIMTHSKAKKIGIGGRLLAYMY	ATGACGCTTATGGATCCACTCGCCAATGCTCTTACCAATATCAGGAACAATGAATTACAGGTAAATAGTTCATGTACTATTGCCCCTGCTTCTAAACTTATTGGTCAAGTTTTAACCACGATGAAAGATGAAAATTATATTGGTGAGTTTGAATATATAGATGATGGAAAGGCAGGAAAATTCTTAGTTGAATTAGAAGGCAATATTAACCAATGTGGTGTTATTAAGCCTCGCCATTCTGTTAAAAAAGATGAATTTGAAAAATTTGAAAAAAGATTTTTACCAGCGAAAAATTTTGGTGTATTGATTGTTACCACTCCTAAAGGGATAATGACTCATTCAAAAGCGAAGAAGATAGGGATTGGTGGTAGATTGCTTGCTTACATGTATTAA		rps8
361	CfCl-M3_0323	CDS	seq012	+	17215	17751	537	179	50S ribosomal protein L6	COG0097	J	MVLAAIIEEQISIPDGIEVNIENTNIIIKGPKGEVSRKFIYPNVSIEKNEDSLFLSTRFPKKADKSMIGTTKAHLSNMIIGVTEGFTYNMKIVFAHFPMTVKVGNDKVTIENFIGERHPRVAKIVGSAKVDVKGDEVLVSGINKEDVGQTMANLEQATKIKGKDPRVFQDGIYLVSKN	ATGGTATTAGCCGCAATTATTGAAGAACAAATTTCAATTCCTGATGGTATTGAAGTTAATATAGAAAATACCAACATAATTATCAAGGGACCTAAAGGAGAAGTATCAAGAAAGTTTATTTATCCTAATGTCTCCATTGAAAAAAATGAAGATAGCTTATTTTTATCGACTCGATTTCCTAAAAAAGCAGATAAATCTATGATAGGTACAACTAAAGCACATTTATCAAATATGATAATTGGTGTAACTGAGGGATTTACATACAATATGAAGATTGTTTTTGCTCATTTCCCTATGACTGTTAAGGTTGGAAATGATAAAGTTACTATTGAGAACTTCATCGGTGAAAGACACCCAAGAGTTGCTAAAATTGTAGGTTCTGCAAAAGTTGATGTTAAA…		rpl6
362	CfCl-M3_0324	CDS	seq012	+	17763	18164	402	134	50S ribosomal protein L32e	COG1717	J	MNKKFKRQEYARYKKLGVKWRKPRGKSSKMRRYESGKPAMPSIGYGSNRLTRNLHPSGFKDVLVHNLNDLEKLDPITEAARVSASVGNKKKFLIVEKAKELGIKVLNGKALPNNPKSEVLESSQGSDVEYEED	ATGAATAAAAAATTTAAAAGGCAAGAATATGCAAGATATAAAAAATTAGGTGTAAAATGGAGAAAACCAAGAGGAAAATCCAGTAAGATGAGAAGATATGAATCTGGAAAACCTGCAATGCCTTCTATTGGATATGGATCTAATAGACTAACAAGAAATCTTCATCCATCTGGTTTCAAGGATGTGCTTGTTCATAATCTCAATGATTTAGAAAAATTAGACCCAATTACTGAAGCAGCAAGAGTTTCAGCTTCAGTTGGTAATAAAAAGAAATTTTTGATTGTCGAAAAAGCAAAAGAATTAGGTATTAAGGTATTAAATGGAAAGGCATTACCTAATAATCCTAAATCCGAAGTTTTAGAATCTTCTCAAGGATCTGATGTTGAGTATGAAGAAGAC…		rpl32e
363	CfCl-M3_0325	CDS	seq012	+	18712	19158	447	149	50S ribosomal protein L19e	COG2147	J	MYGIGVHDLIYVNNLYLIGVIFVNLTTQKRLAASILKVGINRVWINPKKIELVSGAMTREDVKKLILSDVIKAKPKKGISSYRSKKLAVQKQKGRRKGRGSIKGAKNARNPKKKAWMTTIRSLRRDLKSMRESEEIDSTTYRKLYKMAKGGAFRSKSYMKTYAKDHDLTK	GTGTATGGTATAGGTGTGCATGATTTAATATATGTTAATAATTTATATTTAATTGGAGTGATTTTTGTGAATCTCACAACTCAAAAAAGGTTAGCTGCAAGTATACTTAAAGTTGGGATTAATAGAGTTTGGATTAATCCAAAAAAAATCGAATTGGTATCTGGTGCCATGACTCGAGAAGATGTCAAGAAGCTAATACTTTCAGATGTTATAAAAGCTAAACCTAAAAAGGGAATTAGTAGCTACAGATCTAAAAAATTGGCTGTTCAGAAGCAAAAGGGTCGAAGAAAAGGGAGAGGTAGTATTAAAGGGGCAAAGAATGCTCGTAATCCCAAAAAGAAAGCATGGATGACAACTATCAGATCTTTAAGAAGAGATCTTAAATCTATGCGAGAATCT…		rpl19e
364	CfCl-M3_0326	CDS	seq012	+	19170	19748	579	193	50S ribosomal protein L18	COG0256	J	MAHGSRYKVPFRRRREGKTDYGTRIKLIDLGKHRLVVRISNANVIVQIITVGENGDETIVSAHSKELQRSGWLGGAKNTSAAYLTAYICGKKALKMNVNEAVLDIGLKRAVKSSRVFAALKGAVDAGLNVPHGELILPDEDRISGKHISDYAESLSDDDLKKKFSKYLERGLKPVDLPKHFDEIKNKIDEDF	TTGGCACATGGATCAAGGTATAAAGTACCATTTAGGAGAAGAAGAGAAGGGAAAACTGATTATGGTACGAGAATAAAATTAATAGATTTAGGTAAGCACAGGTTAGTAGTTAGAATTTCCAATGCTAATGTGATTGTACAAATAATAACTGTTGGAGAAAATGGGGATGAAACTATCGTATCCGCACATTCTAAAGAGTTACAACGATCAGGATGGCTTGGAGGAGCTAAAAATACAAGTGCTGCTTATTTAACTGCATATATTTGTGGTAAAAAAGCACTAAAAATGAATGTTAATGAAGCTGTATTAGATATAGGTTTAAAAAGAGCAGTTAAAAGTTCAAGAGTTTTTGCAGCACTTAAAGGAGCTGTTGATGCAGGATTGAATGTTCCTCACGGT…		rpl18
365	CfCl-M3_0327	CDS	seq012	+	19764	20405	642	214	30S ribosomal protein S5	COG0098	J	MSFNMEDWEPKTKLGNMVKEGTITDIDEIFEKGLPIMELGIIDALLPDLEEEVMDVNLVQRMHKSGRKVNFRVIVAVGNKDGYVGLGQGKAKEVGPAIRKAVDNAKYNIIKVKRGCGDWGCVCGKHHTVPFKVNGKTGSVKVTLIPAPAGVGLAIGNVGKTIMKLAGFHDLWSQTSGQTQTTVNFANATFEALKNLSKFKSTEKTVRDVAAFS	ATGAGTTTTAATATGGAAGATTGGGAACCTAAAACAAAACTTGGAAACATGGTTAAGGAAGGAACCATAACAGATATTGATGAAATTTTTGAAAAAGGTTTACCAATAATGGAGTTAGGAATTATTGATGCATTACTTCCAGATTTAGAAGAAGAAGTTATGGATGTTAATCTTGTTCAAAGAATGCATAAATCTGGAAGAAAAGTTAATTTTAGGGTAATTGTTGCAGTTGGTAATAAAGACGGATATGTTGGATTAGGTCAAGGCAAAGCTAAAGAAGTGGGTCCAGCTATTCGTAAGGCTGTTGATAATGCAAAATATAATATTATTAAAGTCAAAAGAGGTTGTGGTGATTGGGGTTGTGTATGTGGTAAACATCATACAGTTCCTTTTAAAGTT…		rps5
366	CfCl-M3_0328	CDS	seq012	+	20420	20878	459	153	50S ribosomal protein L30	COG1841	J	MFFVVRVRGTTGVKKDIANTLNMLHLNRINHGVLVQDNPSYKGMLQKAKDYITWGEIDSKMLVDVISKRGKLAGNVSISEEYLKENTNYSSIEELVNALLNAEIKVEDIDMKPIFRLHPPRKGYEGIRQSFNEGGSLGFRGDSINILLKKMV	ATGTTTTTTGTTGTTAGAGTTAGAGGAACTACTGGTGTAAAGAAAGATATTGCTAATACTTTAAATATGTTACATCTTAATAGAATAAATCATGGAGTATTGGTTCAAGATAATCCGAGTTATAAAGGAATGCTTCAAAAAGCAAAAGATTATATTACTTGGGGTGAAATTGACTCTAAAATGTTAGTTGATGTAATATCTAAAAGAGGTAAATTAGCTGGCAATGTGTCCATTAGTGAAGAATATCTTAAAGAAAATACCAATTATTCATCTATTGAAGAATTAGTGAATGCTTTGTTAAATGCTGAAATTAAAGTTGAAGATATTGATATGAAGCCAATTTTTAGACTACATCCTCCAAGAAAGGGGTACGAAGGAATTAGACAATCTTTTAATGAA…		rpl30
367	CfCl-M3_0329	CDS	seq012	+	20996	21433	438	146	50S ribosomal protein L15	COG0200	J	MRWFDGEKMIRTKRKINKLRGSRSNGGGCTKKRRGAGHKGGKGKAGGKKHHWSWIVKFDPKHYGKYGFKRNKTRVNKVNPVNLDFLDEKSEKFLVNGKASKEGDSIVIDVTDLGYNKVLGSGKLLKSLIIKSPSFSKSAEEKIVEAGGEAIVI	ATGAGATGGTTTGATGGTGAGAAAATGATTAGAACTAAGCGTAAAATTAATAAATTAAGAGGTTCACGATCTAATGGTGGTGGATGCACTAAGAAAAGAAGAGGAGCTGGTCATAAAGGTGGTAAAGGTAAAGCTGGTGGTAAAAAACATCATTGGTCTTGGATTGTTAAATTTGATCCTAAGCATTATGGTAAATATGGATTTAAAAGAAATAAAACCAGGGTTAATAAGGTTAATCCTGTTAATTTAGATTTCTTAGATGAAAAATCTGAAAAGTTTTTAGTCAATGGCAAGGCTTCTAAAGAAGGAGATTCTATTGTTATTGATGTTACAGATTTAGGTTATAATAAGGTTTTAGGCAGTGGTAAATTGTTGAAGTCTTTGATTATTAAGTCTCCT…		rpl15
368	CfCl-M3_0330	CDS	seq012	+	21634	22992	1359	453	preprotein translocase subunit SecY	COG0201	U	MFLEKFKPLFSLIPQVKVPIYRQGFKDKLKWTAIVLVLYFFLCQIKLYGLSPQAIDNFASLRSVMAGNFQSIMSLGIGPIVTSSIVLQVLVGTKMLNLDLSKHEDKSLFQSTQKILTLIITVFEATVLVITGNLPPINAGYEWIMITQLVIGSILILYLDEVVSKWGFGSGVGLFIAAGVSQEIVTNSLNILPATASSGQMPGMIPGFIQSIISGSPDPSLLLPLVATIVVFLVAVYGESMRIEIPISHGSVRNHGRVRGNVSKYPLKFIYASNMPVILTSALLVNVSLLANVFQKIGFPILGHVSKGQAIDGFAYYLLTPRIDVLFTNPLRVLVYGLFFMTCCIIFSILWVEIGGLGANKIAEQLHSSGIQIPGFRSSKTQLRKLLNRYVPALTVLGG…	ATGTTTTTGGAGAAGTTTAAACCTTTGTTTTCTTTAATACCTCAAGTTAAGGTACCTATATATAGGCAAGGGTTTAAAGATAAACTTAAATGGACAGCGATTGTTCTGGTATTATATTTCTTTTTATGCCAAATAAAGTTATATGGATTAAGTCCACAGGCAATTGACAACTTTGCAAGTTTAAGATCAGTTATGGCAGGTAATTTTCAATCTATAATGTCATTGGGTATTGGACCTATTGTTACTTCATCTATTGTTCTTCAAGTTCTTGTTGGAACTAAAATGTTAAATTTAGATCTTTCAAAACATGAAGATAAATCTTTGTTTCAAAGTACACAGAAAATTTTAACATTAATTATTACAGTTTTTGAAGCCACTGTTTTAGTTATAACTGGAAAT…		secY
369	CfCl-M3_0331	CDS	seq012	+	23103	23663	561	187	adenylate kinase	COG2019	F	MKLVVLTGIPGSGSTTVLSKTLEEVNYLHINYGDMMVEIAKEKNMVDHRDELRKLSPDVQKELQLLAAKKIKEKSESENVIVDTHCTINTPAGFLPGLPEWILRELKPNIFIIVEANPDEILIRRLSDETRDRDKEMTKIIAMHQEINRATAMTYATLTGATVKILENHDNELDIIVSKMVKTLNF	ATGAAGTTAGTAGTTTTAACTGGAATTCCAGGATCTGGAAGCACGACTGTTCTTAGTAAAACTTTAGAGGAAGTTAATTATCTTCATATAAATTATGGAGATATGATGGTAGAAATAGCTAAAGAAAAAAATATGGTTGATCATAGAGATGAACTTAGAAAGTTGTCTCCAGATGTTCAAAAGGAGCTTCAACTTCTTGCAGCAAAGAAAATTAAAGAAAAATCAGAAAGTGAGAATGTTATTGTAGATACTCATTGTACTATAAACACTCCTGCAGGTTTTCTTCCAGGACTTCCTGAATGGATTTTAAGAGAATTGAAACCAAATATCTTTATAATTGTTGAAGCCAATCCTGATGAAATTTTAATTAGAAGATTATCTGATGAAACAAGAGACCGT…	2.7.4.3	adkA
370	CfCl-M3_0332	CDS	seq012	+	23701	24300	600	200	DUF106 domain-containing protein	COG1422	M	MFDILGSIFSSFDKIFDPIIALDPNPKNPLLVIFFIAFLLSILTNLAQKYLMDHEKMDGMKEKSAEFQKKMNAVRKSGDAKAMSKLQAEQQEFMKDQSEIMMMQFKPMLVTIVPFLLIFWWMKASSLAHVYVSFPMFPYWAVLTPIWQSFWGGAPDPNVVFSFVGYHLPNAVGYFGWYTICMFALSQVVRKLVGLKSAF	ATGTTTGATATTTTAGGATCGATTTTCAGTTCTTTTGATAAGATTTTTGATCCGATAATTGCTTTAGATCCTAATCCAAAGAATCCTTTGTTGGTCATATTCTTCATAGCATTTTTGTTATCTATTCTCACAAATCTTGCTCAAAAATATTTGATGGATCATGAAAAAATGGATGGTATGAAAGAAAAATCTGCTGAGTTTCAGAAAAAAATGAATGCCGTTCGTAAATCTGGAGATGCTAAGGCAATGAGTAAATTACAAGCAGAACAACAAGAGTTCATGAAAGATCAAAGTGAAATAATGATGATGCAATTTAAGCCTATGCTTGTTACTATTGTTCCATTTTTACTGATTTTTTGGTGGATGAAAGCTTCTTCACTTGCTCATGTTTATGTTTCA…
371	CfCl-M3_0333	CDS	seq012	+	24764	25030	267	89	50S ribosomal protein L34e	COG2174	J	MPQPRYRSRSYKRTFKRTPGGVTVLRYKKKKPSKHICAECGKILHGVPRGRPYQINKLAKSKKRPNRPFGGYLCSECTRRVFKSEART	ATGCCACAACCAAGGTATAGATCAAGATCATATAAAAGAACTTTTAAAAGGACTCCTGGTGGGGTCACTGTTTTAAGATATAAAAAGAAGAAACCAAGTAAGCATATTTGTGCTGAATGTGGTAAAATTTTGCATGGTGTTCCAAGGGGAAGACCATATCAAATAAATAAATTAGCAAAGTCTAAAAAGAGACCTAATAGACCATTTGGTGGCTATTTATGTTCAGAATGCACCAGAAGGGTCTTCAAATCTGAGGCAAGAACATAA		rpl34e
372	CfCl-M3_0334	CDS	seq012	+	25030	25548	519	173	CMP kinase	COG1102	F	MIITIGGLAGTGTTTAAELLSKKLDIPFISAGDIFRQMAKESEMSILEFGEFAENNIDVDIEIDNRQKKLAENSENLIIEGRLSAYFIEADLKIWMITPFDVRVQRICGRESKSFDLASKEVKIREDSEAKRYLDIHKIDINNLNIYDLILNTNSFSPDSITEIIISTLKVI	ATGATTATCACTATCGGTGGATTAGCAGGAACTGGAACTACTACAGCTGCAGAACTATTATCTAAAAAACTTGATATTCCATTTATTTCTGCAGGAGATATTTTTAGACAAATGGCTAAAGAATCTGAAATGTCTATTTTAGAATTTGGTGAATTTGCTGAGAATAACATTGATGTAGATATTGAAATAGATAATAGACAGAAGAAATTAGCTGAAAACTCTGAAAATCTTATTATAGAAGGTAGACTTTCAGCTTATTTTATTGAAGCAGATTTAAAAATTTGGATGATTACTCCATTTGATGTTAGAGTTCAGAGGATCTGTGGGAGAGAATCAAAATCTTTTGATTTAGCCTCTAAAGAAGTTAAAATCCGTGAAGATAGTGAAGCTAAAAGATAT…	2.7.4.25	cmk
373	CfCl-M3_0335	CDS	seq012	+	25549	25770	222	74	50S ribosomal protein L14e	COG2163	J	MASIEIGRVCVKTAGREAGEKCVILDVVDKSFVEVVGTSVKNRRCNINHLEPTHKTLEVSDDLEIVKRSLETL	ATGGCATCAATTGAAATAGGAAGAGTTTGTGTTAAGACTGCTGGAAGAGAAGCAGGAGAAAAATGTGTAATATTGGATGTAGTTGATAAAAGTTTTGTAGAAGTTGTAGGAACTTCTGTTAAAAATAGAAGATGTAACATAAATCATTTAGAACCTACCCATAAAACTTTAGAAGTTTCTGATGATTTAGAAATTGTTAAAAGATCTTTAGAAACTTTATAA		rpl14e
374	CfCl-M3_0336	CDS	seq012	+	26212	26520	309	103	energy-converting NiFe hydrogenase A subunit EhaA	COG4042	C	MVSNITETFILLNYLIAITLSIVVALLLKLPFVPEKPIRFSWTKSALFPTPIFAIGILAIFYSVNFYWFYDGIILAVIIAILSGLFMKYLFNYVFPKPNTGE	ATGGTAAGTAATATAACAGAAACATTTATACTATTAAATTATTTAATAGCTATTACCCTATCCATAGTAGTGGCTCTATTATTAAAGTTGCCCTTTGTTCCAGAAAAGCCAATACGATTTTCTTGGACCAAATCTGCCTTATTTCCAACTCCAATTTTTGCTATTGGAATTTTAGCTATTTTTTATTCAGTGAATTTCTACTGGTTTTATGATGGTATTATTTTAGCTGTTATTATAGCTATTCTATCTGGATTATTTATGAAATATCTTTTTAACTATGTATTTCCTAAACCTAATACTGGTGAGTAA		ehaA
375	CfCl-M3_0337	CDS	seq012	+	26523	27023	501	167	energy-converting NiFe hydrogenase A subunit EhaB	COG4041	C	MNEIIGIILASIISWINFIVIDTYFGLPEAPGVKGANIVGDSIKNRGGNLSGGFFQGNILCSPDASAGTLLASMGVMVLGFQGGLIAAFMVYIGNRLCADPGYAGTIGALTTTVIIFLCSFLGFTPIMFVIGMVIAITTIQGLNHSYSSKLLGLIAKKLNRETKLE	ATGAATGAAATCATTGGCATAATTCTCGCATCCATAATTTCTTGGATAAATTTTATAGTAATTGATACATATTTTGGATTGCCTGAGGCACCTGGTGTTAAAGGAGCTAATATTGTAGGAGATTCTATAAAAAATAGGGGAGGAAATTTATCTGGAGGTTTTTTTCAAGGGAATATTTTGTGTTCTCCTGATGCTTCAGCAGGAACATTACTTGCTTCAATGGGAGTTATGGTTTTAGGTTTTCAAGGTGGTTTAATAGCTGCTTTTATGGTATATATTGGTAATAGATTGTGTGCTGATCCAGGGTATGCTGGAACAATAGGTGCATTAACAACAACAGTCATTATATTTTTATGTTCGTTTCTTGGTTTCACACCTATAATGTTTGTAATTGGCATG…		ehaB
376	CfCl-M3_0338	CDS	seq012	+	27041	27289	249	83	energy-converting NiFe hydrogenase A subunit EhaC	COG4040	C	MEKIIGMIIVLMALRAFITKNRVEKILYMNVIDFGLSALIAIYIDTPFGFIVGSTFFITSTISSNAIAYTFKLLEVENQKFS	ATGGAGAAAATAATTGGCATGATAATTGTTCTAATGGCTTTAAGAGCTTTCATAACTAAAAATCGAGTTGAAAAAATTCTTTATATGAATGTTATAGATTTTGGTCTCTCAGCACTAATAGCTATTTATATTGATACTCCATTTGGATTTATTGTAGGGTCTACCTTTTTCATAACCTCAACAATTTCATCTAATGCCATCGCATACACTTTTAAACTTTTAGAAGTGGAAAATCAGAAATTTTCTTAA		ehaC
377	CfCl-M3_0339	CDS	seq012	+	27332	27610	279	93	energy-converting NiFe hydrogenase A subunit EhaD	COG4039	C	MNILDFITLTNISISLMVIGALGIMFLIKPLDKIIMLSLLEAGLFGAVVSFKYLDVAFIMALLSPISIIVFLLSLIKINEIRTKKEKGKNNV	ATGAATATATTAGATTTTATAACTCTAACAAATATTTCAATAAGTTTAATGGTAATTGGAGCATTAGGAATAATGTTCTTAATCAAACCATTAGATAAAATAATAATGTTGTCTTTATTGGAAGCTGGTTTGTTTGGAGCTGTTGTTTCATTCAAATATCTTGATGTGGCTTTTATTATGGCTCTTTTGAGTCCAATTTCCATAATCGTCTTTTTACTTTCTCTTATTAAAATCAATGAGATAAGAACTAAAAAGGAAAAGGGTAAAAATAATGTTTGA		ehaD
378	CfCl-M3_0340	CDS	seq012	+	27603	27863	261	87	energy-converting NiFe hydrogenase A subunit EhaE	COG4038	C	MFELTIWFYVGCILTIVGSLATVWGPGVSDPIVRTLNTEVPSIGISLILLTYNHMLALLTFVATSVFISLILLRAITRLEEIGSEL	ATGTTTGAATTAACTATTTGGTTTTATGTGGGTTGCATTCTAACTATAGTTGGAAGTTTAGCAACTGTGTGGGGTCCTGGAGTTAGTGATCCTATTGTTAGAACTTTAAATACCGAAGTTCCAAGTATTGGAATATCATTAATTCTTTTAACCTATAATCACATGCTTGCTCTTTTGACTTTTGTCGCAACAAGTGTGTTTATTTCATTGATTTTACTTAGAGCTATCACTCGTTTAGAAGAAATTGGATCTGAATTATAA		ehaE
379	CfCl-M3_0341	CDS	seq012	+	27877	28386	510	170	energy-converting NiFe hydrogenase A subunit EhaF	COG4037	C	MDLGELWNKLSNPDRIPRIFSLVLALFLLVGLLLPFALNNDQLYPRPAPQEQMLAGDRIAPYDRGGDILETPGITVAQYPQYSKKIGMINSYMSPIAYNIKENSPYFGTSIYSSPGGLIDEILYYTRGFDTILESSILMMSFVIASWLALNFTMRDKNKNEDEESEDND	ATGGATTTAGGTGAACTTTGGAATAAATTATCAAATCCTGATAGAATACCAAGAATTTTTTCATTAGTCTTAGCATTGTTTTTATTGGTAGGATTACTTTTACCTTTTGCCTTGAATAATGATCAACTTTATCCACGACCAGCTCCTCAAGAACAAATGCTTGCTGGTGATAGGATCGCACCTTATGATAGGGGAGGGGATATATTAGAGACACCAGGAATTACAGTTGCTCAATATCCACAGTATAGTAAAAAGATTGGTATGATAAATTCATATATGTCTCCAATAGCTTACAATATTAAAGAAAATTCGCCATACTTTGGAACATCAATCTATTCTTCTCCTGGTGGTTTGATAGATGAAATATTGTATTATACAAGAGGGTTTGATACAATATTA…		ehaF
380	CfCl-M3_0342	CDS	seq012	+	28408	29076	669	223	energy-converting NiFe hydrogenase A subunit EhaG	COG4036	C	MLVPEFVPEIFCSLYLPAIYTGFIVGFIGLIGIAINKNDIHVLILTDIVGLAMLVIVGAVGTDLAEALILPGLVVELAEIMAISEILISREMRKKGKNTSLLPMQLVFDMEIMTTAPNFLSLILIGYGIFLTGFTGGAVAGGGILLYILSRKARGLPILVINGLGAISGIAWCLWIVGFLLFFVNPDFWLLSLFLSACGLLLKVASKMGLIGTLMREEFKRE	ATGTTAGTACCTGAGTTTGTTCCAGAGATATTCTGCTCATTGTATTTGCCTGCAATTTACACAGGTTTCATTGTAGGATTTATTGGACTTATAGGAATAGCTATTAATAAAAATGATATTCATGTTTTAATACTTACAGATATTGTTGGTTTAGCAATGTTGGTAATTGTTGGTGCAGTTGGAACAGATTTAGCTGAAGCATTAATATTACCTGGTTTGGTTGTTGAGCTTGCAGAGATAATGGCAATATCTGAGATTTTAATCTCACGAGAAATGAGGAAAAAAGGAAAAAATACTTCGCTACTTCCAATGCAATTGGTTTTTGATATGGAAATTATGACAACCGCCCCTAACTTCTTATCATTAATTTTAATTGGATATGGAATATTTTTAACTGGT…		ehaG
381	CfCl-M3_0343	CDS	seq012	+	29093	29764	672	224	energy-converting NiFe hydrogenase A subunit EhaH	COG4078	C	MDIGSLGGNLLGIIPLGDIVLYLTPLHIFMFIVILLFTFLIAISRTETQVEASFGSLKDNKIAVGLSEFKARRFLAIVCGIATAGAMITGDLFNFILFVALTGIVNIGIVSAVKQVDVLNAAFQYGLIAMISSLPLFGGGAIILAATGTLSFFELAKIVPSSMTLFGSILLLIGVAGETGVAPFFATKAEMFRTPGSPFILIIHLSSLFIIIRAIEILLTILT	ATGGATATTGGAAGTTTAGGTGGAAATTTACTTGGTATTATACCCTTAGGAGACATTGTTCTATATCTAACTCCTCTACATATATTCATGTTTATAGTGATACTATTGTTCACCTTCTTAATAGCTATTAGTAGAACTGAAACCCAAGTTGAAGCAAGTTTTGGAAGTTTGAAAGATAACAAAATAGCTGTTGGATTATCTGAATTTAAAGCCAGAAGATTTTTAGCTATTGTTTGTGGAATAGCAACAGCAGGAGCTATGATTACAGGTGATTTATTTAACTTTATACTATTTGTTGCCTTAACTGGAATAGTTAATATTGGTATAGTTTCAGCTGTTAAACAAGTAGATGTTTTAAATGCAGCATTTCAGTATGGTTTAATAGCTATGATATCATCA…		ehaH
382	CfCl-M3_0344	CDS	seq012	+	30569	32566	1998	666	site-specific DNA-methyltransferase	COG2189	L	MNSFNQKLIDILKTNKEYVDEDNNLLKEKIIDDSLKQAKKLIKLLIKDEEFLNVFFEDVEGYKFFNYNKFNDYIDKKNFLSNSYTQFKNRVGLNINNRYLDEVDNVSLVWPFKDCILEGGMNKEDMKRNEIFFNETLARDEIDRLFDEKVLNNFKKISSKGEESLEKFRKDNGNIIKDNLIINGNNLLALSSIKNQFKRKIKLIYIDPPFNTDNDSFRYNDSFNHSTWLTFMKNRLNISKELLREDGLIFVHIDNNEEAYLKVLMDEIFGRDNFINIISVKSSSPSGVKTSHRDRTILKSQDFILVYAINKENIILKPQYMKKEKWDTHYCFFIEKTIHGLELIKLKDKLIDENLLNIDESLNNFDINNKKHRKFYMDNGNCIVRKSTHDNKEIKKKCE…	TTGAACAGTTTCAATCAAAAATTAATAGATATTTTAAAAACAAACAAGGAATATGTTGATGAAGATAATAATTTATTAAAAGAAAAAATCATCGATGATTCATTAAAACAAGCAAAAAAACTTATCAAATTATTAATTAAAGATGAAGAATTTTTAAATGTTTTTTTTGAAGATGTTGAAGGATATAAATTTTTTAATTATAATAAGTTCAATGATTATATAGATAAGAAAAACTTTTTAAGTAATTCATATACTCAATTTAAGAATAGGGTTGGTTTAAACATAAATAACAGATATTTAGATGAAGTTGATAATGTTTCTCTTGTATGGCCTTTTAAAGATTGTATTTTGGAAGGAGGAATGAATAAGGAGGATATGAAAAGAAATGAGATATTTTTC…	2.1.1.72
383	CfCl-M3_0345	CDS	seq012	+	32556	35174	2619	873	DEAD/DEAH box helicase family protein	COG3421	V	MLNNKFLYEKLDSEIGKRTIERLDIDDEVLSNLNPKFILRDYQKSAFRYFKTYFEDNEIDFKECPISVLFNMATGSGKTLIMAGLILYLYKKGYNNFLFFVNSNNIIEKTKDNFLNSLSNKYLFNEKISFMDRNVNINEVNNFEGINKEDINICFTTIQKLHSDLNNEKENSITFEDFSNNKIVLISDEAHHGQSKTKQKTISNKPNWENTVEEILKVNKEHVLLEFTATMGLESNEEIYKKYLKRLLYKYDLKSYVNDRYSKNIEIFKVDGTVEYRMLLAILINQYRQDLAIKHGIKNFKPVILFKAVKEIKESHENHEIFRNLVDNLKKYNVEEIKEKIDDQLIKKIFLFYEDEGLSTDNLIRKIQINFSEERCINVNEGNLDLKKIQNNKAEKKEL…	ATGTTGAATAATAAATTTCTATATGAAAAATTAGATTCAGAAATAGGTAAAAGAACCATTGAAAGGTTAGATATTGATGATGAAGTATTGTCCAATCTAAATCCTAAGTTTATTTTAAGAGATTATCAAAAGTCTGCTTTTAGATACTTTAAAACTTATTTTGAAGATAATGAAATTGATTTTAAAGAATGTCCTATATCTGTTCTTTTCAACATGGCTACGGGTTCTGGAAAAACATTAATAATGGCAGGATTGATATTATATCTTTATAAAAAAGGATACAACAATTTTTTATTTTTTGTTAATTCAAACAATATAATCGAAAAAACTAAAGACAATTTTCTAAATTCTCTCTCTAATAAATACCTTTTCAATGAAAAAATATCTTTTATGGATAGG…	3.1.21.5	res
384	CfCl-M3_0346	CDS	seq012	+	35341	35769	429	143	nucleotidyltransferase			MGELDINPLIKACESLFKALEFAKILESEFSDSIVYAEEGGRAAVIQHFEYTYELSWKIMKRYIELEDGKLDGFSNKTLLRIAGEKGLIDDFHKWREFHKARNLTSHTYDEEIASEVYDIAKEFAIYMKKLILGLEDKIKDL	ATGGGAGAATTAGATATTAATCCATTGATTAAAGCATGTGAATCTTTATTTAAAGCACTTGAATTTGCTAAAATATTAGAATCAGAATTTTCTGATAGTATTGTTTATGCTGAGGAAGGTGGAAGAGCTGCAGTCATTCAACATTTTGAGTATACTTATGAACTTTCATGGAAAATCATGAAAAGATATATAGAACTTGAAGATGGAAAATTAGATGGTTTTTCAAACAAAACTTTATTAAGAATAGCTGGAGAAAAAGGTCTTATTGATGATTTTCATAAATGGAGAGAATTTCATAAAGCAAGGAATTTAACTTCGCATACTTATGATGAGGAGATTGCATCAGAAGTTTATGATATTGCAAAAGAATTTGCTATTTATATGAAAAAACTTATTTTA…
385	CfCl-M3_0347	CDS	seq012	+	35905	36201	297	99	nucleotidyltransferase domain-containing protein			MIYILDEEMEIVLNILKIHINDCEVFVFGSRVKGRNKPFSDLDLAFKCKEKISLERKFNLEIAFEDSNLPYNVDVVDYNRASENFQKIIDSNSKKIFG	ATGATTTACATTTTAGATGAAGAAATGGAAATTGTTTTAAATATACTTAAAATACATATAAATGACTGTGAAGTATTTGTATTTGGATCCAGAGTAAAAGGGAGGAATAAGCCTTTTTCAGATTTAGATCTTGCTTTTAAATGTAAAGAAAAAATAAGTTTGGAAAGAAAATTTAACCTTGAAATTGCTTTTGAAGATTCTAATTTGCCTTATAATGTAGATGTAGTGGATTACAATAGAGCTTCAGAAAATTTTCAAAAAATCATTGATAGCAATAGTAAGAAAATTTTTGGATAG
386	CfCl-M3_0348	CDS	seq013	-	741	1979	1239	413	2,3-bisphosphoglycerate-independent phosphoglycerate mutase	COG3635	G	MKSMIVIIDGLGDRPVKELSNKTPLQKANTPNLDKMAENGINGIMDSIAPGIRPGSDTAHIAILGYDPYTVYTGRGPFEASGVGLDIKAKDVAFRCNFSTVDDNYIVTDRRAGRIKENTTPLINELNKMKIEGYEDIEIIFKESTGHRAVLILRGENLSDEITDADPKVVGKTPKTVHSTTNSPNAEKTADLLNKIIKESYNILRNHPINLNRIKNNEAPANIIIPRGVGLVPEIEELNKKYGIKSACIAETGLIIGIARFAGMDIIGVEGSTGSVDTNLDNFIDTIIDNVENTDYDFFLINIKGADESGHDGNAKEKVEFIEKIDEVVFSKISQLQDMVTVVTADHSTPITVEDHSADPVPILICGEGVRMDDVKRFNEIDAVKGGLLRIKGSDLMNI…	ATGAAAAGTATGATAGTAATAATCGATGGTTTAGGGGATCGTCCAGTGAAGGAATTAAGTAATAAAACACCATTACAAAAAGCTAACACTCCAAACTTGGATAAAATGGCTGAAAATGGAATTAATGGAATTATGGATTCCATAGCTCCTGGTATTCGTCCAGGCAGTGATACAGCCCACATAGCTATTTTAGGCTATGACCCTTACACTGTCTACACTGGCAGAGGACCATTCGAAGCATCTGGTGTTGGATTAGATATTAAAGCTAAAGATGTTGCTTTTAGATGTAACTTTTCAACTGTTGATGATAATTACATTGTAACAGACCGAAGAGCTGGAAGAATAAAAGAAAACACCACACCCCTTATTAATGAATTGAATAAAATGAAAATAGAAGGT…	5.4.2.12	apgM
387	CfCl-M3_0349	CDS	seq013	-	1980	2960	981	327	SPFH/Band 7/PHB domain protein	COG0330	O	MNGDIMDGIIIVIIIFLIVIVVAAKTLNILRPYEKGVVERLGKYQRTVESGLIFVIPFIENIRTVDLREQVVDVPPQEVITKDNTVVIVDCVIFYEVIDPFNAVYNVVNFYQAITKLAQTNLRNIIGDLELDQTLTSREMINTHLRDVLDEATDKWGTKVVRVEIQRIEPPKDIVDAMSKQMKAERMKRASILEAEGYKQSEIKKAEGDKQAAILEAEGRSEAIKKVAEANKYQEIAIAEGEAKANISIYESIHQGNPTNELIAIKYLEALEKIADGNSTKIFLPAELSGILGSVGAIADLFNKDDLNKKVKKLENEKLEDNELGD	ATGAACGGTGATATAATGGATGGAATAATAATAGTTATTATAATATTTCTAATAGTGATTGTTGTTGCGGCAAAAACATTGAATATTTTGAGACCCTACGAAAAAGGAGTTGTTGAAAGATTAGGTAAATATCAGAGAACTGTTGAAAGTGGTTTGATATTTGTAATTCCTTTTATTGAAAATATCAGAACTGTTGACCTTCGTGAGCAAGTTGTGGATGTTCCACCACAAGAAGTTATTACAAAAGATAATACAGTTGTTATCGTTGATTGTGTAATCTTTTATGAAGTTATAGATCCTTTTAATGCTGTTTACAATGTTGTTAATTTTTATCAAGCTATTACCAAATTAGCCCAAACTAATCTAAGAAATATTATTGGAGACTTAGAACTTGACCAA…
388	CfCl-M3_0350	CDS	seq013	-	3210	3629	420	140	NfeD family protein	COG1585	O	MFSLEFWIILAVAFILGEIITMSFFSLSISVGAGFAALINYLNYDYTIQLFTFVVVTIICVLLSKPVAKKLTSGSPLKKSNSDRLIGEEAIVIKKIVPDEMGTVKILGDVWKAIADEEIDVGEKVIVKEINGVKLIVEK	ATGTTCAGTTTAGAATTTTGGATAATATTGGCTGTTGCTTTCATTTTAGGAGAAATTATAACTATGAGTTTCTTTTCATTATCAATTAGTGTTGGTGCTGGATTTGCTGCATTAATTAACTATCTAAATTATGATTACACAATTCAACTATTCACTTTTGTTGTTGTTACAATAATTTGTGTTTTGCTTTCAAAACCAGTGGCAAAAAAATTAACAAGTGGATCTCCCTTAAAGAAATCTAATTCAGATAGATTGATTGGAGAAGAAGCTATTGTAATTAAGAAAATAGTTCCTGATGAAATGGGAACAGTTAAAATTTTAGGAGATGTTTGGAAAGCAATAGCTGATGAAGAAATAGATGTTGGAGAAAAAGTAATTGTTAAAGAAATCAACGGTGTG…
389	CfCl-M3_0351	CDS	seq013	-	3684	5204	1521	507	ABC transporter permease	COG1511	S	MLKDSLNIFKTDIKTIIHNPFVMLVLIVIVLIPSLYALVNIDANWNPYSNLNQLKIAVVNNDDGYLTNNTNINIGQNILDGLKENGGFKWEFVNYTAGMEGLESEKYYALIEIPKNFSETVYSIEEGKNTKRSEIILLNNEKINPISPRIINSGLDQVQSGINGKISEIIAGIVSSKLHDVGEQAKDNENDFTRIKTRLNQINYVLNQLEPILENSNLTQIIPKEVSDKVEALITLVRIDTAKINSVDYSELTQLANINTEDVEYYIQSPVTLEKQSLYPANNYGASVSPFYICLSLWIGSIVSLAMISNRVQRRNKKEEIDHVEESVGDNQTKTDENYEYSTVNVFFGRMGLFIIINIFQALFMAVGLFLLHLQISSIPIFLTTIIYIGLCIITIVYS…	ATGTTAAAAGATAGTTTAAATATTTTTAAAACAGACATAAAAACCATTATACACAATCCATTTGTAATGCTTGTTTTGATAGTTATAGTTCTGATTCCCTCCCTATATGCCTTAGTGAACATAGATGCTAATTGGAACCCTTATAGTAATCTAAATCAGCTTAAAATAGCTGTTGTAAATAATGATGATGGTTATTTAACTAACAACACGAATATTAACATAGGTCAGAATATATTGGATGGTTTAAAAGAAAATGGTGGATTTAAATGGGAATTTGTAAATTATACTGCTGGTATGGAGGGACTGGAAAGCGAAAAATATTATGCATTGATTGAAATTCCTAAAAATTTTAGTGAGACTGTATACTCTATTGAAGAGGGGAAAAACACTAAAAGATCT…
390	CfCl-M3_0352	CDS	seq013	+	5895	7229	1335	445	coenzyme-B sulfoethylthiotransferase subunit beta	COG4054	H	MAKFDDKVDLYDDRGNLVESNVPIEALSPLRNPAIKSIVNGIKRTVAVNLEGIENALKTASVGGKACKILGREIDLDLVGNADALANSIKEMIQVTEDDDTRVELLAGGKRILVQIPNARLDAAAEYSVSTLSTSTALVQAIINQFDEVDMYNANMVKAAILGRYPQSVDYMGSNLATMLDIPQKLEGGGYALRNIMANHIAAATLKNTLQGTALSSILEQTAMFEMGDAVGAFERLHLLGLAYQGMNADNFVLDLVNDASKEGTIANVINGTVEKALADGVIKAEKDLNGFTEYAATDLAKWNAYAAAGSAAAVMVNVGAARAAQGVPSSILYFNDSIEFATGLPGVDFGRAEGVAVGFSFFSHSIYGGGGPGLFNGNHIVTRHSKGFCIPCVVAAMC…	ATGGCGAAGTTTGATGATAAAGTCGATCTATATGACGACAGAGGTAACTTAGTTGAATCTAATGTTCCTATTGAAGCATTAAGCCCACTACGTAATCCTGCTATTAAAAGTATCGTAAATGGTATTAAAAGAACTGTAGCTGTAAACTTAGAAGGTATAGAAAATGCTTTGAAAACTGCAAGTGTCGGTGGAAAAGCTTGTAAGATTTTAGGAAGAGAAATAGACCTTGATCTTGTAGGAAATGCTGATGCTCTCGCAAATTCAATCAAAGAAATGATTCAGGTAACTGAAGATGATGATACAAGAGTAGAACTTTTAGCTGGTGGAAAAAGAATTTTAGTTCAAATTCCAAATGCAAGATTGGATGCTGCAGCAGAATATTCTGTATCTACATTATCC…	2.8.4.1	mcrB
391	CfCl-M3_0353	CDS	seq013	+	7272	7721	450	150	methyl-coenzyme M reductase operon protein D	COG4055	H	MDLQVFPHRILGSDRTEMLLNEIEALDGVKRTVIQGPRLPPEDPNENPKYTERRVINVHGKEIDLKVKTGRIFIDVSTDFDIVEVKDSIDEICKELLPFGFDIDVGKFIRTQRTVTDNIKYGREGIPDELIGMTDQSAKLKDRVTILKK	ATGGATTTACAAGTGTTCCCACATAGGATTTTAGGTTCAGATAGAACAGAAATGTTATTGAATGAAATTGAAGCTCTTGATGGTGTTAAAAGGACTGTTATTCAAGGACCAAGGCTTCCACCTGAGGATCCTAATGAAAATCCTAAGTATACTGAAAGAAGAGTTATCAATGTTCATGGTAAAGAAATTGATCTTAAGGTAAAAACAGGTCGTATTTTTATTGATGTTTCGACTGATTTTGATATTGTCGAGGTTAAAGATAGCATTGATGAAATATGTAAAGAGTTACTTCCTTTTGGTTTTGATATTGATGTTGGAAAGTTTATCCGGACTCAAAGGACTGTTACTGATAATATTAAGTATGGTAGAGAGGGTATTCCTGATGAATTAATTGGAATG…		mcrD
392	CfCl-M3_0354	CDS	seq013	+	7789	8385	597	199	methyl-coenzyme M reductase I operon protein C	COG4056	H	MIIMIGKSTHVVDCRETMGLGEGGGIAQRGTFAECGSDVLAIGMSPGKRHITKPVCEITFALREANVLTSTMILNAGAGVPGDTPHIGGGSLFGLTEKEILQMNRFKLLVIHLGGVRNHLIYKARLILRNTDRPCVIICEYPVDFEDFAKIGIKTSKVMPNEVKTKGQILDMVTGVIRGETCSQDKLDEIIRKIKLALGGV	ATGATTATTATGATTGGAAAATCTACTCATGTTGTTGATTGTAGAGAAACAATGGGTCTTGGTGAAGGTGGAGGAATTGCTCAAAGAGGTACATTTGCCGAATGTGGTTCAGATGTATTAGCTATTGGGATGTCTCCAGGTAAAAGGCATATTACAAAACCAGTTTGTGAAATTACTTTTGCTCTTCGTGAAGCCAATGTTTTAACAAGTACAATGATATTAAATGCTGGTGCAGGTGTTCCAGGTGATACTCCTCATATAGGTGGGGGAAGTCTTTTTGGGTTAACAGAGAAGGAAATTCTTCAAATGAATAGATTTAAACTTCTTGTAATACATTTAGGTGGAGTTAGAAATCATCTTATTTATAAAGCAAGATTGATTTTAAGAAATACTGACAGA…		mcrC
393	CfCl-M3_0355	CDS	seq013	+	8388	9137	750	250	coenzyme-B sulfoethylthiotransferase subunit gamma	COG4057	H	MAQYYPGTTQVAQNRRNFTDPDYKLEKLREISDEGVVKILGHRAPGEEYKSVHPPLDEMDEPDDYIREIVEPIDGAKAGDRVRYIQFVDSMYFAPAQPYLRSRSYLNRYRGVDAGTLSGRQIIEARERDLERISKELLETEYFDPARTGIRGKSVHGHSLRLDENGVMFDMLRRQIFNKETGKVEMVKDQIGKELDEPVVLGEPLDEETLKSKTTIYRVDGEAYKEDKDAVEILHKIHVTRSEGGYCPE	ATGGCACAATATTATCCAGGAACTACACAAGTTGCTCAAAATAGAAGAAATTTCACAGATCCTGATTACAAATTAGAGAAGCTAAGGGAAATTTCTGATGAAGGGGTAGTAAAAATATTAGGTCACAGAGCTCCAGGTGAAGAATATAAAAGTGTTCACCCACCATTAGATGAAATGGATGAGCCTGATGATTACATTAGAGAAATTGTTGAACCTATCGACGGTGCAAAGGCTGGCGACAGAGTTAGATACATACAATTCGTAGATTCAATGTATTTTGCTCCAGCTCAACCTTACTTAAGATCAAGATCTTACTTAAACAGATACAGAGGAGTCGATGCAGGAACTTTATCTGGTAGACAGATTATAGAAGCAAGGGAAAGAGATTTAGAAAGAATT…	2.8.4.1	mcrG
394	CfCl-M3_0356	CDS	seq013	+	9152	10807	1656	552	coenzyme-B sulfoethylthiotransferase subunit alpha	COG4058	H	MADKKFLKALTKKFKEDPKDETTTFYNLGGWKQSERKTEFYNAGKEIAAKRGIPQYNPDVGSPLGQRALMPYQVSTTDTFVEGDDFHFVNNAAIQQLWDDIRRTVVVGLNTAHTVLEKRLGMEVTPETITNYLETVNHAMPGAAVVQEHMVETNPLLVADSYVKVFTGDDELADEIDSAFVLDINKEFPAEQAETLKAEVGDKIWQVVRIPSIVGRVCDGGTTSRWSAMQIGMSMISAYNQCAGEGATGDFAFASKHAEVIHMGTYLPVRRARAENEPGGIPFGYMADICQSSRVNADDPVRVSLDVVAMSAALYDQIWLGSYMSGGVGFTQYASAAYTDNVLDDFTYYGKEYVEDKYGGLTKAPNTMDTVLDVGSEVAFYGLEQYEEYPALLETQFGG…	ATGGCTGATAAAAAGTTCTTAAAAGCATTAACAAAAAAATTTAAAGAAGATCCTAAAGATGAAACCACTACCTTTTACAACTTAGGTGGTTGGAAACAATCTGAAAGGAAAACTGAATTTTACAATGCAGGTAAAGAAATAGCTGCTAAAAGGGGAATTCCTCAATATAATCCAGATGTTGGTTCTCCATTGGGTCAAAGAGCATTAATGCCTTACCAAGTATCAACTACAGATACTTTTGTTGAAGGTGATGACTTTCACTTTGTTAACAATGCAGCTATCCAACAGTTATGGGATGATATTAGAAGAACTGTTGTCGTTGGTTTAAACACAGCACATACAGTTCTTGAAAAAAGATTAGGTATGGAAGTTACTCCAGAAACTATTACAAATTACTTA…	2.8.4.1	mcrA
395	CfCl-M3_0357	CDS	seq013	+	11337	12212	876	292	tetrahydromethanopterin S-methyltransferase subunit E	COG4059	H	MDPLTLGVVALMGAAATIAGASEDLESDVGSQSNPNSQVQLAPQMGHLHRFLNKATSGEPVAYGTWCGIAGTVAFVLINLHLIPIFAIAIGAAVGALVHVVYTITSHMGRIVSQSQFEQPLFMDALMQALGPIAGHGFITSFCIVGISSLMIMPINGNPLHTFPLPLLAVLWGITIGAIGSSTGDVHYGAEREYQQYPFGGGIPVAIHGDITTKAELGARNSIDVGNFCAKFGGPLTGFCFGAVVFLSFWITVVFGLLGGLIAGLIIVLTLIILNERMESFARNKYGPYKE	ATGGATCCTTTGACATTGGGTGTTGTTGCATTAATGGGTGCGGCTGCTACTATTGCTGGAGCATCAGAAGATTTAGAATCTGATGTAGGTTCTCAGAGTAACCCTAACTCACAAGTTCAGCTTGCTCCTCAAATGGGACATTTACACAGATTTTTGAATAAGGCAACCTCTGGTGAACCAGTTGCTTATGGTACATGGTGTGGTATTGCAGGAACTGTTGCATTTGTTTTAATTAATTTACATTTAATACCGATTTTTGCTATAGCTATTGGTGCTGCTGTTGGTGCTTTGGTTCATGTAGTTTACACAATTACTTCTCATATGGGCAGGATTGTAAGTCAATCCCAATTTGAACAACCGTTATTTATGGATGCTTTAATGCAAGCATTAGGACCTATT…	2.1.1.86	mtrE
396	CfCl-M3_0358	CDS	seq013	+	12229	12933	705	235	tetrahydromethanopterin S-methyltransferase subunit D	COG4060	H	MDPITLILFITVGGILIGGGVHFIPVGGAPAAMATATGVGTGTAMLAAGAGLTGLITAASMTGQPPWMIALAGAVGAMMMMGITMLVANLIYVFGVGVVPSSAKVEVDPITGRNQEKYVTPGTEGHGIPTVCFVSGIIGGLLGGAGGGLVYYAINSTFGGLSSVSPEIAGGLAAIVAVGIFFINSVIASYNIGGTIEGFHDPKFKRIGSGIVACGIASVVMAVFVYVLTLGGVV	ATGGATCCTATAACTTTAATTTTATTCATTACTGTTGGTGGAATTCTCATTGGTGGAGGTGTGCACTTCATACCTGTGGGAGGTGCTCCTGCGGCTATGGCAACAGCTACTGGTGTTGGAACTGGTACTGCAATGCTTGCAGCAGGTGCTGGATTAACTGGATTAATTACAGCAGCATCTATGACAGGTCAACCACCTTGGATGATTGCTTTGGCTGGTGCAGTTGGAGCAATGATGATGATGGGAATTACAATGTTAGTTGCTAACTTGATTTATGTTTTTGGTGTTGGTGTTGTACCTTCTTCTGCTAAAGTTGAAGTTGATCCAATCACTGGTAGAAATCAAGAAAAATATGTGACTCCTGGTACTGAGGGTCATGGTATTCCTACAGTGTGCTTT…	2.1.1.86	mtrD
397	CfCl-M3_0359	CDS	seq013	+	12933	13766	834	278	tetrahydromethanopterin S-methyltransferase subunit C	COG4061	H	MSAAGGGPAGSAISGKLLLAIGVIGGLVGIYLAPINPVIGPTLASLGAVCAIVWGADAIRRVASYGLGTGVPSIGYMSLSIGIIGSLAGLAIASSSLLKGFGIAGPILALVFSMVLGLIVAVIAKVIVKMKIAVLERCTAEIAGAAALSVLGFSAAFAGSYNFDKILSLVVGPGYIALFFIMNTMAIQHPFNACLGPNENQVRTLKLAGATGFLAMVVTGIVSIGNPTLHWAGIPAALVISIVGVVGWVVFFKCYVSASYKEAASVKWAGLWPKVEE	ATGTCTGCTGCTGGTGGAGGTCCTGCTGGTTCTGCAATCTCTGGTAAATTATTACTTGCCATAGGTGTAATTGGAGGATTAGTTGGTATATACTTGGCTCCTATTAATCCTGTTATTGGTCCAACTTTGGCTTCTCTTGGAGCTGTTTGTGCTATAGTATGGGGTGCAGATGCAATTAGAAGAGTTGCAAGTTATGGATTAGGTACAGGTGTGCCTTCTATTGGTTATATGTCTCTTTCTATTGGTATTATAGGATCATTAGCTGGTCTTGCAATAGCATCAAGTTCTTTATTAAAAGGATTTGGAATAGCTGGTCCTATTCTTGCTTTAGTTTTTTCAATGGTTTTAGGTTTAATCGTTGCTGTTATTGCAAAAGTGATTGTTAAAATGAAAATAGCT…	2.1.1.86	mtrC
398	CfCl-M3_0360	CDS	seq013	+	13778	14110	333	111	tetrahydromethanopterin S-methyltransferase subunit B	COG4062	H	MVEMLPLIKIVPEYSLTLDPSTGSIGAALGREVLILSMDDINKEIETLELAANELVNSLDPNTVPIDAFPNRKGVFLTAGLLTNMVYGFLLGLLVLFPVITLLHFYLGVL	ATGGTTGAAATGTTACCTTTAATTAAAATAGTTCCTGAATATAGTTTGACCCTTGATCCATCTACTGGTTCAATTGGTGCGGCTCTTGGAAGGGAAGTTTTAATTTTATCAATGGATGATATTAATAAAGAAATCGAAACTTTAGAATTAGCAGCAAATGAATTAGTCAATTCTTTAGATCCTAATACAGTTCCTATTGATGCTTTTCCAAACAGGAAAGGTGTGTTCTTAACTGCTGGTCTTTTGACTAATATGGTTTATGGGTTTTTATTAGGTCTTTTAGTATTGTTCCCTGTAATCACACTTTTACATTTTTATCTGGGGGTTTTATAG	2.1.1.86	mtrB
399	CfCl-M3_0361	CDS	seq013	+	14111	14836	726	242	tetrahydromethanopterin S-methyltransferase subunit A	COG4063	H	MVDKKATTDTWPPVNGDYIVGNPESPVAVVTLASHNEDVPAAAGASIAGPCKTENLGVEKVVANIISNPNIRFLILCGSEVQGHITGQSIEALHQNGVDPEKRSIVGATGAIPYVENIPDEGIERFQQQVEIVNLVDVEDAGQIEAKVKECIEKDPGAFEEEALLISVDDKGGDDDDDGEEVRPVSAETALIEARMRNIQTQIKLVGAVQRTFSGIYAGKVQGIMIGLVVTIIFGCIAMYI	ATGGTAGATAAAAAGGCTACTACGGACACTTGGCCTCCTGTAAATGGAGATTATATTGTAGGAAATCCTGAAAGTCCTGTTGCTGTTGTAACACTCGCATCTCACAATGAAGATGTTCCTGCTGCAGCAGGTGCTTCTATTGCAGGACCTTGTAAAACAGAAAATCTTGGTGTTGAAAAGGTTGTTGCAAATATTATTTCTAATCCGAATATTAGATTTTTGATATTATGCGGGTCTGAAGTTCAAGGACATATTACAGGTCAAAGTATTGAAGCATTACATCAAAATGGTGTAGATCCTGAAAAAAGAAGTATTGTTGGTGCAACTGGTGCTATTCCTTATGTTGAAAACATACCTGATGAAGGAATTGAAAGATTCCAACAACAAGTCGAAATTGTG…	2.1.1.86	mtrA
400	CfCl-M3_0362	CDS	seq013	+	14853	15059	207	69	tetrahydromethanopterin S-methyltransferase subunit F	COG4218	H	MVKFSNKPNIKGIRSVAEDANYKSKLIGRDGRLFAGLISTRVTGMTYGVILVFVLALVIPLLVKLCGG	ATGGTTAAATTTTCAAATAAACCTAATATAAAAGGTATTAGAAGTGTTGCTGAAGATGCTAATTACAAATCCAAATTAATTGGTAGAGATGGAAGATTATTTGCTGGTTTGATCAGCACACGTGTAACTGGTATGACATATGGTGTAATTCTTGTTTTTGTTTTGGCTTTAGTAATTCCATTATTAGTCAAGTTATGCGGCGGTTAA	2.1.1.86	mtrF
401	CfCl-M3_0363	CDS	seq013	+	15076	15309	234	78	tetrahydromethanopterin S-methyltransferase subunit G	COG4064	H	MSDENTVPRVLVSADDFNKANEKLDEIEENVEFAVGEYYQRLGQQMGRDIGIVYGILIGIIIIVVMQSFFTYFFRGL	ATGTCTGATGAAAATACAGTGCCAAGGGTACTTGTTTCTGCTGATGATTTCAATAAAGCTAATGAAAAATTAGATGAGATTGAAGAAAATGTTGAGTTTGCTGTTGGTGAATATTATCAAAGATTAGGTCAACAAATGGGTAGAGACATTGGTATAGTATATGGTATATTAATAGGCATAATAATAATAGTTGTAATGCAGTCCTTCTTTACATACTTTTTTAGAGGGCTTTAA	2.1.1.86	mtrG
402	CfCl-M3_0364	CDS	seq013	+	15338	16270	933	311	tetrahydromethanopterin S-methyltransferase subunit H	COG1962	H	MFRFDKEQEVLDIAGVKIGGQPGEYPTVLAGTIFYGGHNIISDEKAGVFDKDAAEGRIKAMEEMSDVTKNPCLVQVFGQTEEALVKYLEFVGDFTDAPFLIDSTSGAARVAGAKYASEAGLEERGIYNSINMAAEADEIEAVKESALTASIVLGFNPMNPTVEGKIGIWETGDGTIDQGLLTMAESCGITKPLMDTAVTPLGQGAGVAVRTSFAVKSKWGLPVGSGIHNVPSAWDWLRTYKKENKEAWSVCDIGSNIVQQMAGGDFVLFGPIENAKIAFPACAMADIFIAEAAKDIGTEPVEDHPINFML	ATGTTTAGATTTGATAAAGAACAAGAAGTTTTAGATATTGCTGGCGTGAAAATTGGGGGTCAGCCAGGTGAATATCCAACAGTTTTAGCAGGAACCATTTTTTATGGTGGACATAATATTATTAGTGATGAGAAAGCAGGTGTTTTTGATAAAGATGCTGCAGAAGGTAGAATAAAAGCAATGGAAGAAATGTCTGATGTGACTAAAAATCCATGTTTAGTTCAAGTTTTTGGTCAAACAGAGGAAGCTTTAGTTAAATATTTGGAATTTGTAGGTGACTTCACTGATGCACCTTTCCTTATAGATTCTACTTCTGGTGCTGCAAGAGTCGCTGGTGCTAAATATGCTTCTGAAGCTGGTTTAGAAGAAAGAGGTATTTACAACTCTATTAACATGGCA…	2.1.1.86	mtrH
403	CfCl-M3_0365	CDS	seq013	+	16765	17850	1086	362	calcium/sodium antiporter	COG0530	P	MDIVINVIVLIVSLIIVIKSADVFIENISLIGVALGVSQILLGVTAAAIGTSLPEFGSALLAILNHSSNMGVGIVVGSNIWNVAGIFGITAAVTGFVKADKKSLNRDGVAAVVTGILLLFVMILSVKFTNPSLLSNNVIGVISCSIPIIFGSLMMVLFYLYYFKILLKDQKENLNSFKKEAVERIDERQDIILDSSFEGYTDNIEKEKLKLRNVVLVIVSVLALGVACDLLINSATELSHIVGIPETIMALFTLSIGTSIPELVVTLSSAMKGLHDLSLGTIFGSVTFNILIPIGLLSFFSHINVETLSLYFDTPVMILVTVLTILIFKWNNMKLNRISGLFLIGVYVVYAYIRIFFLGGL	TTGGATATTGTAATCAATGTGATAGTTCTTATTGTATCTTTAATAATTGTTATTAAATCAGCAGATGTTTTTATTGAGAATATTTCTTTAATTGGTGTTGCTCTTGGAGTATCCCAAATATTATTAGGGGTCACTGCTGCAGCAATTGGAACTTCTTTACCTGAGTTTGGTTCAGCCTTATTGGCGATTTTGAATCATAGTTCTAATATGGGTGTTGGAATAGTTGTTGGATCTAATATCTGGAATGTGGCTGGAATATTTGGTATTACTGCTGCAGTAACAGGATTTGTTAAGGCGGATAAGAAGTCTTTGAATCGTGATGGTGTGGCAGCTGTTGTTACAGGAATACTGTTATTATTCGTCATGATACTATCTGTTAAATTCACAAATCCCTCACTT…
404	CfCl-M3_0366	CDS	seq013	+	18014	18454	441	147	universal stress protein	COG0589	T	MYNKILIPTMGKYIYQLMDHTLKFVDDRDVEIIALYVVDDSVPFLIPNSVKEEMIEELKLKGGYFLDKFEELLDLKNNPNISLEKVLKKGSPDEVIVNFARENEVQMVILGTGKSIVDKHLLGSVSEKVVHRAPCDIFLVKTVNDD	ATGTACAATAAGATCCTGATTCCTACAATGGGTAAGTATATTTATCAATTAATGGATCATACTCTGAAGTTTGTCGATGACAGAGATGTTGAAATCATTGCATTATATGTGGTTGATGATTCTGTTCCTTTTTTAATTCCAAATAGTGTGAAAGAAGAAATGATCGAAGAACTTAAATTAAAGGGAGGATATTTTTTAGATAAGTTTGAGGAATTATTGGATTTAAAAAATAATCCAAACATATCTCTTGAAAAAGTTTTAAAAAAAGGAAGTCCTGATGAAGTAATTGTCAACTTTGCAAGAGAAAATGAAGTTCAAATGGTAATTTTAGGCACTGGAAAAAGTATTGTTGATAAACATCTTTTAGGTAGTGTATCTGAAAAAGTAGTGCATCGTGCT…	2.7.13.3
405	CfCl-M3_0367	CDS	seq013	+	19155	20615	1461	487	methanogenesis marker 14 protein	COG4065	S	MSLLKKFFAAKPTIAESKYKKISDVLTSGFASKTVGAGYAMNPDVYYISASVELGNTTTKCIIIATNLNTSHSYIINKTVKMTRDIRSPKEGEEVFGKTVWGIELTKESVAEMVKGTINECLKTANIDVNENLDFVVRSTGVTAGFKTTEEVGKLIIALANGCLDADIPPSKMAPAMSTSSLPKRIRDYSLLGMVMFDGAVVSVLPPKGKEVVANEMEGELVTAGIKLGAKWTEVDYRNPCVSIDFGSTLAGRVVNNAEPYANTVGNFLGLAGVIADSLVKGSGQVDKDGGAAIDLYSKSVLKKSDWKKAESDADKVHKLIDIRKVPMDADRFGTVPLDPIAAETAGTTLIGCDVGFNGDKLQDLMELGRELYEESGLPTLFATMDHVTALIVERVLDV…	ATGTCTTTACTTAAAAAATTTTTTGCAGCTAAACCAACAATTGCAGAAAGCAAATACAAGAAAATTTCAGATGTTTTAACCTCTGGGTTCGCATCTAAAACTGTAGGTGCAGGTTATGCAATGAATCCTGATGTTTACTATATTTCTGCATCAGTTGAACTTGGAAACACAACTACAAAATGTATTATTATTGCGACTAACTTAAATACAAGTCATAGTTATATAATTAATAAAACAGTTAAAATGACCAGGGATATACGGTCACCTAAAGAAGGAGAAGAAGTTTTTGGTAAAACTGTTTGGGGTATTGAATTAACAAAAGAATCAGTCGCTGAAATGGTTAAAGGTACGATCAATGAATGTTTGAAAACTGCTAATATTGATGTGAATGAGAATTTA…
406	CfCl-M3_0368	CDS	seq013	+	23278	24957	1680	560	glutamate--tRNA ligase	COG0008	J	MNDLEKIVYEYGLLNAKKHHGKANPGAVIGSIMSTHSELRSKAKEIGQIANSIVKTINGMTVEDQKMEISNLGLVIAEKEKKIDEGLPDLDNVAENVVMRFAPNPSGPLHIGHTRAIVPNDEYVKKYNGRLILRIEDTDPKRIYEPAYRMIEEDLKWLEVDVDIVVYQSDRFPIYYEYAEKLIKLSKAYVCKCDGGKFKKLKDESKPCPCRNLSVEENIKLWEEFPNMEVGQAVLRVKTDLNHKNPAIRDFVAMRLVDESHPRLGNKYRVYPMMNFSVAIDDHLMGITHVLRGKDHLANSEKQKYLYQHFDWNVPEFIHYGRLKMEDIPLSTSKALLGIEDGTYTGWDDPRLGTLKALKRRGIQSKTIHDLMTEIGVKISDSVLSWKKIYGLNRKILEK…	ATGAATGATTTAGAGAAAATTGTATATGAGTATGGACTTTTGAATGCTAAAAAACACCATGGTAAAGCTAATCCTGGTGCGGTCATAGGTTCTATTATGAGTACTCATAGTGAACTTAGGTCTAAAGCTAAAGAAATAGGACAAATTGCCAATTCTATTGTTAAAACTATTAATGGGATGACTGTTGAAGATCAAAAAATGGAGATATCCAATTTAGGTCTTGTGATAGCTGAGAAAGAGAAAAAAATAGATGAAGGACTACCTGATTTAGATAATGTTGCTGAAAATGTGGTTATGAGGTTTGCACCGAACCCAAGTGGTCCTTTACATATTGGTCATACAAGGGCAATAGTACCAAACGATGAATATGTTAAGAAATATAATGGAAGATTAATATTA…	6.1.1.17	gltX
407	CfCl-M3_0369	CDS	seq013	+	25029	27071	2043	681	NFACT family protein	COG1293	JO	MKIMTNTDIFAVAHELNELLKGARVDKSFQPRNDIVLMRFHKTGVGRIDVVFQSGVRAHKTDYPLNNPMIPPSFTMLLRKRLKGAHIIAIKQHNFDRVIKLEVQKEQKYTLVIELFSKGNIILLDEEDNIIMPLKRQLWSDRDISSKREYKYPSITGINPINLSLEKLTQLFKESDSDLIRTLARNGLGGTYSEEIILRTGLDKGIQTTELTDEEIAIVYEKIKELFDPLIKLDFKPNIVLEKENDNVCMLSDDSNTESLTDNQKDKKSSKRLDVLPLELNIHKNYEKEYFNSFNEAADEFYSEKVQKEIKSVEENVWDKKVNKFANRLKKQEEFLFEFEKTTELSKKKGEILYSNYTQIEDLLKVINDAEKKYSRKEISKILKRAKKDGMIEAQIFES…	ATGAAAATAATGACAAATACTGATATTTTTGCAGTAGCACATGAATTAAATGAACTTTTAAAGGGGGCAAGAGTTGATAAATCATTTCAACCAAGAAATGATATTGTTCTTATGAGATTTCATAAAACTGGTGTTGGAAGAATTGATGTGGTCTTTCAATCTGGTGTCAGAGCTCATAAAACTGATTATCCTCTTAATAATCCTATGATTCCCCCATCTTTTACAATGCTTCTTAGAAAAAGGTTAAAGGGAGCTCACATTATAGCTATTAAACAACATAACTTTGATCGTGTGATTAAGTTAGAGGTTCAAAAAGAGCAGAAGTATACTCTTGTTATAGAACTTTTTTCAAAAGGAAATATAATTCTTTTAGATGAAGAAGATAATATTATAATGCCT…
408	CfCl-M3_0370	CDS	seq013	+	27422	27901	480	160	methanogenesis marker 6 protein	COG4029	S	MVRIMGNNTCSNVCASSDLNSQDLNPDNVTRMVILGPKAEVSESEVVNHIHLLGLPVTTKLTCYGAMVSGKEKDVLKVIKEVRKLDPYNLFTRDRGFPIGDPRRCRGHRMGPREGFHQMESEYRLLEDVSDALRNPKEVSLEEEKRMDIDELEQIFKES	ATGGTGAGAATTATGGGGAATAATACATGTTCAAATGTTTGTGCAAGTTCAGATTTGAATTCACAAGATTTGAATCCAGATAATGTTACTCGGATGGTTATTTTAGGTCCTAAAGCAGAAGTCAGTGAAAGTGAAGTGGTTAATCACATTCATCTTTTAGGGCTGCCTGTGACAACTAAATTAACTTGTTACGGTGCAATGGTCAGTGGAAAAGAAAAAGATGTTCTAAAAGTTATTAAAGAAGTTAGAAAGTTAGATCCTTATAATCTGTTTACAAGAGATAGAGGCTTTCCAATTGGAGATCCAAGAAGATGTAGAGGTCATAGAATGGGTCCAAGAGAAGGATTTCATCAAATGGAAAGTGAGTATCGCTTATTAGAAGATGTTTCAGATGCTTTA…
409	CfCl-M3_0371	CDS	seq013	+	28366	28845	480	160	methanogenesis marker 5 protein	COG4050	S	MVKVAIFPPNSLILADLIDRKGHEPLALQKAVRKKVIDPEIDSPPMNITEDDPIKGLKYAAIEVPSGVRGRMSIIGPLIDEAEAAIIIDKAPFGFGCIGCARTNELSTFCIRKRGVPTLELIYPNNRDETIDMVNKINTFLDSLDDSETVKGSKNNGEE	ATGGTAAAAGTAGCAATATTTCCACCAAACTCACTAATTTTAGCTGATTTAATTGATAGAAAAGGACATGAACCATTAGCTCTACAAAAAGCTGTTAGAAAAAAAGTCATCGACCCTGAAATAGATTCACCACCAATGAACATAACTGAAGATGATCCTATTAAAGGACTAAAATATGCAGCTATTGAAGTACCTTCGGGAGTTAGAGGAAGGATGTCCATCATTGGACCATTAATAGATGAAGCAGAAGCAGCTATTATCATAGATAAAGCTCCATTTGGTTTTGGATGTATTGGATGTGCAAGAACCAACGAACTATCTACTTTCTGTATAAGGAAAAGAGGAGTTCCTACATTAGAGCTAATTTATCCAAATAATAGAGATGAAACCATAGACATG…
410	CfCl-M3_0372	CDS	seq013	+	28850	30085	1236	412	methanogenesis marker 15 protein	COG1924	I	MVRIALVSCGTEYSGVQKEIEKAANTFGGEIVIPEIDLPYIDESYKKFGFSAESSSLRLTIARAMAIVEGRTQVDAVFIATCFRCAEGALVRNEVRRFIQENTRIPVVTYSFTERTKADELFIRMEALTTTVARKSILAREKQEGLTLGIDSGSTTTKVVLMEKNKVVGTGWTPTKDIMGSVDIGTKEAFEGTGYSMDDLDGIGTTGYGRLTIGKKLNAELVQEELSVNAKGAVYLAGHQKGEATVLDIGGMDNKVITVNDGIPDNFTMGGICAGASGRFLDMTARRLDVDIKELGPLAMKGDYKNALLNSYCIVFGIQDLVTTLAAGGTKEDVAAAACHSVAEQVYEQQLQEIDIREPLIQVGGTSLISGLIKAVGETLGGIDIIVPEYSQYIGAVGA…	ATGGTGAGAATAGCCTTAGTTTCCTGTGGAACTGAATACAGCGGAGTTCAAAAAGAAATTGAAAAAGCAGCCAACACATTCGGTGGAGAAATAGTAATTCCAGAAATTGATCTACCCTACATCGATGAATCATATAAAAAATTTGGTTTTAGTGCTGAAAGTTCAAGCTTAAGACTAACAATCGCAAGAGCAATGGCAATAGTTGAAGGAAGGACTCAAGTAGATGCAGTTTTCATAGCCACCTGCTTTAGATGTGCAGAAGGAGCCTTAGTTAGAAATGAAGTTAGAAGATTTATCCAAGAAAATACTCGTATTCCAGTTGTCACATACTCATTCACAGAAAGAACAAAGGCAGATGAACTTTTCATTAGGATGGAAGCATTAACAACCACAGTAGCA…
411	CfCl-M3_0373	CDS	seq013	+	30130	30684	555	185	methanogenesis marker 17 protein	COG4051	S	MLVESNDKDGAEVYEMIIKQILQDLQLSPSIKDMKSFVNPNEVVFIIAIKMDKTSTSIKLNEVSSITYDKEENKTTIKISDENYLPNILKLLWREFSRDQLYQPDRYTILLDDDVTFLKDLIVFSPKENLKMRLIDAIFRIIPEGFRVLRELSKDDIVAIVATDEMLKDEWILKCQDLINELKD	ATGCTAGTTGAAAGTAATGATAAAGATGGTGCAGAAGTATATGAAATGATAATCAAACAAATACTTCAAGACCTCCAACTATCACCATCTATTAAAGATATGAAATCATTTGTTAATCCTAATGAAGTTGTTTTTATAATAGCTATAAAAATGGATAAAACATCAACTTCTATTAAATTAAATGAAGTTTCAAGTATCACCTATGATAAAGAAGAGAATAAAACTACTATAAAAATATCTGATGAAAACTATCTTCCAAACATTCTTAAATTATTGTGGAGAGAATTTTCTCGAGACCAGCTTTATCAACCAGATAGATACACAATTCTCCTTGATGATGATGTCACATTTCTCAAAGATTTGATTGTTTTCTCTCCAAAAGAAAATCTTAAAATGAGA…
412	CfCl-M3_0374	CDS	seq013	+	31241	31735	495	165	DUF4164 family protein			MSTVTDENNNSNDFLIKFLEEKFDNQNAKFDVKFGRIDEKFDNMDKKFGKIDEEFKELKESINNRIDGLETDLNSKIDGLEADLNSKIDGLEADLNSKIVGLETDLDGIKDNHLKHMDTKLTEIKNDQAVRLSAIERDQYWLRLLMIGVLTSIAGIFLKQIFLL	ATGAGTACAGTAACTGATGAAAATAATAATAGTAATGATTTTTTGATTAAATTTCTTGAGGAAAAGTTTGATAATCAAAATGCTAAATTCGATGTAAAATTTGGTAGAATTGATGAAAAATTTGATAATATGGATAAAAAGTTTGGTAAAATTGATGAAGAATTTAAAGAGTTGAAAGAAAGTATAAACAATAGAATTGATGGTTTAGAAACTGATTTAAATAGTAAGATTGATGGTTTAGAAGCTGATTTAAATAGTAAGATTGATGGTTTAGAAGCTGATTTAAATAGTAAAATTGTGGGCTTAGAAACTGATTTGGATGGTATTAAGGATAATCATCTTAAACATATGGATACAAAGTTGACTGAAATAAAAAATGATCAAGCTGTGAGATTAAGT…
413	CfCl-M3_0375	CDS	seq013	-	31741	32577	837	279	conserved hypothetical protein			MKFSKMIPLAIVLLILLFGFNLWYVTQHSLIEPVGRLTVNKLGNPDMFPGHGSSQIIGSYAAKTGTKCVLVVHFRGGTTYARYHEEDEEILAPDGVFVIELTFVDPGEYTTTVDWAGDVIPAILFGVPENKYKYMADGITFNSLDDALKYVSDLAKSRGQEGPIPMFYHGTSREENPYLNPGCGFPLFVQIAWKEYGRLGAYYYTFKGLLWPYVSNRLYPYQISHYSSLNDLYNHDKLNYESITSYKSNSNSNSLSPSYYRNSNSDKKTLNSNHVSLN	ATGAAATTTTCAAAAATGATTCCTCTTGCAATAGTATTGCTCATTTTATTATTTGGATTTAATTTGTGGTATGTGACTCAACATAGTTTAATCGAGCCAGTTGGTAGATTAACTGTTAATAAGTTAGGAAATCCAGATATGTTTCCTGGTCATGGAAGTAGTCAAATTATTGGATCATATGCTGCAAAAACAGGAACAAAATGTGTTTTAGTGGTTCATTTTCGTGGAGGAACTACCTATGCAAGGTATCATGAAGAAGATGAAGAGATATTGGCTCCAGATGGAGTATTTGTAATAGAATTAACCTTTGTTGATCCAGGTGAGTATACAACAACTGTTGACTGGGCAGGAGATGTTATTCCAGCTATTCTATTTGGTGTTCCAGAAAATAAATATAAA…
414	CfCl-M3_0376	CDS	seq013	+	32847	33812	966	322	tyrosine--tRNA ligase	COG0162	J	MDVKEKKIEIIEKGILEIISPDELSDIVEKQDPIAYTGYEPSGKIHLGHVITVMKLKQLQDIGFKIKILLADYHAYLNGKGTLDEIKELAEYNMKVFKGLGLSQDTDFIYGSSFQSKADYTDSVYKLSTLTTLKRAKRSMDRVSRHGENPKVGSVIYPLMQVVDMSFLGVDLALGGMEQRKIQMLARELLPKIDFRAPVCIHTPLLHGLDGDEKMSSSKGNFISVDDDENVIKKKVEKSYCPIKVVEGNPIIEIAKYFIFPSQEKILIERSEKFGGNLELSENELYELYESGELHPLDLKSVVSDFLIEYLRPVREYMSNN	ATGGATGTTAAAGAGAAAAAAATAGAAATTATTGAGAAGGGAATTTTAGAGATTATAAGTCCTGATGAATTAAGTGACATAGTCGAAAAACAAGATCCAATAGCTTACACTGGTTATGAGCCTTCTGGTAAAATTCATTTAGGTCATGTTATCACAGTAATGAAGTTAAAACAATTACAAGATATAGGTTTTAAAATAAAAATATTGTTAGCTGATTATCACGCTTATTTAAATGGTAAGGGAACTCTTGATGAAATTAAAGAGTTGGCTGAGTATAATATGAAGGTTTTCAAAGGATTAGGTTTAAGTCAGGACACTGATTTTATTTATGGTTCTTCATTTCAGAGTAAAGCAGATTATACTGATAGTGTTTATAAGTTGTCGACTTTAACAACTCTA…	6.1.1.1	tyrS
415	CfCl-M3_0377	CDS-edge	seq013	-	33822	34253	432	144	ATP-binding protein partial	COG2172	T	MTNRNISGNIVVFSKRKELKKILKIIQKFLKPYNPSNDFKLELNLVIEEIFLNIIKHGYKLSEDKEIKISYTIEETQAINIEFVDKGILFNPLIYINDLEAYIQNIDYEKSGLGLIIIKSNVDEISYKNENNHNIMNIKKIIK	ATGACCAATAGAAATATTAGTGGAAATATAGTTGTTTTTTCAAAAAGAAAAGAACTAAAAAAAATTTTAAAAATAATTCAGAAATTTCTAAAACCATATAATCCATCAAATGATTTTAAATTAGAACTAAATCTGGTTATAGAAGAAATATTTCTAAATATTATAAAACACGGATACAAGTTATCTGAAGATAAAGAAATTAAAATATCTTATACAATTGAAGAAACCCAAGCTATTAATATTGAATTTGTTGACAAAGGAATATTATTCAATCCTTTAATATATATCAATGATTTAGAAGCATATATACAAAACATAGATTATGAAAAAAGTGGTTTAGGTCTTATTATTATAAAAAGTAATGTTGATGAGATATCCTACAAGAACGAAAACAATCAT…
416	CfCl-M3_0378	CDS-edge	seq014	+	24	182	159	53	conserved hypothetical protein partial			MDIMCTKRRIGNKNSLIKETDIFCDYRNENNCKISWNFTKEDADEKLSKHYT	ATGGATATTATGTGCACTAAAAGAAGAATTGGGAATAAAAATTCGCTTATTAAGGAAACTGATATATTTTGTGATTATAGAAATGAAAATAATTGTAAAATAAGCTGGAATTTTACTAAAGAAGATGCTGATGAAAAATTATCAAAACATTATACATGA
417	CfCl-M3_0379	CDS-edge	seq014	+	798	1118	321	107	MFS transporter partial			VSIGSYVENKNWILFVTVFGSFLVAFATSSVSVALPSISMSLTDIHGNLLSGVVQNWVATSFLLAIAIFSVPFGKLSGKFGLKKSFLLGLTIFAFFSVIAFFFIFS	GTGAGCATAGGATCGTATGTTGAAAATAAAAATTGGATTTTGTTTGTAACAGTTTTTGGGTCATTCTTAGTTGCTTTTGCAACTTCATCAGTTTCTGTAGCCTTACCTTCAATTTCAATGTCTTTAACAGATATTCATGGGAATCTTTTAAGTGGAGTAGTACAAAATTGGGTTGCGACAAGTTTTCTTTTAGCAATAGCTATTTTTTCAGTTCCATTTGGAAAGTTAAGTGGAAAGTTTGGTTTGAAGAAAAGTTTTTTATTAGGTCTAACCATATTTGCATTTTTCTCTGTAATTGCTTTTTTTTTCATTTTCAGCTGA
418	CfCl-M3_pg_028	Pseudogene	seq014	+	1120	2211	1092	x	Pseudogene of MFS transporter	COG2814	G	MLIIIRFFQGLGASIINITTIAIVTQALPPQKRGEGIGLNISGVYIGLTLAPVIGGLLTHLFGWRSIFLSVVPFIVLIILATLLKIPQEWLEDENDKFDYIGSFIYSLAILLLIYGFTILNETTGLMLVIISIVLLISFAKWESSYEFPVLNVKMFNNINFTSSTIASLISYIATFVVTYILTYYLQYAKGMDPQTAGFILISTPIFMAILAPFAGKLSDKIYPQILAAIGMCFVTVSLFILIFMNENTPLYIIIISMVLQGIGYGLFSSPNTNAIMGSVPRHLSSIASATVSTMRVIGQTLSLGMLTVIFAFFLGSNPITGHIPQLLQSSTSALAISTILCFISILASLVGIRSQGIESHEK	ATGTTAATCATTATAAGGTTTTTTCAAGGGTTAGGTGCTTCAATAATAAATATTACAACCATTGCAATAGTAACACAAGCATTACCACCACAAAAAAGAGGTGAAGGAATTGGTCTTAATATTTCAGGTGTTTATATAGGTCTAACACTTGCTCCAGTTATTGGGGGGCTTTTAACCCATTTATTTGGTTGGAGAAGTATATTTCTATCAGTAGTTCCTTTTATAGTATTAATCATTTTAGCAACTCTTCTAAAAATACCTCAAGAGTGGTTAGAGGATGAAAACGATAAATTTGATTATATTGGTTCATTTATTTATTCTTTAGCTATTTTACTACTGATTTATGGGTTCACAATATTAAATGAAACAACAGGTCTAATGTTAGTTATAATATCAATT…
419	CfCl-M3_0380	CDS	seq014	+	3121	5028	1908	636	excinuclease ABC subunit C	COG0322	L	MSTKVKSANDLPEKPGIYIMKDKNDKIIYIGKSKSLKKRVKSYFKDKHESPKTYVLMKHFHSLEYIITESEKEALILEANLIKKHRPRYNIRLKDDKRYPYVKIVNEKYPRLNITRNITKGGTYYGPFTDVGSVKKTVKFLKSLFKMRTCKNMDGPCLNSQIDLCHAPCDNGISQKEYSKIIEKIDLFFSGKYNQIVKDLEREMEEVAIKQEYEKAAVLRDQINSIKEVMEKQFVVFENDLEQDIIAFSNDKDRAIVVVLSVRNGKIIGKDDFLMSGTENQTTKDILSAFIQQFYGPLRTVPKEIIVEEDISDKDLILEYLSDLRADELDSLDLDIKNDNKLEIDNTDTNGNNSSNIKNDDTDNNNSNVRIVVAENGVELRLLRMAAKNADIIRKQKRK…	ATGTCAACAAAGGTAAAATCTGCAAATGATCTTCCTGAAAAACCAGGAATATATATTATGAAAGATAAAAATGACAAGATCATATACATTGGAAAATCCAAGTCTTTAAAGAAGAGAGTCAAATCATACTTTAAAGACAAACATGAAAGTCCAAAAACCTATGTTTTAATGAAACATTTTCATAGCTTAGAGTATATAATCACAGAATCTGAGAAAGAAGCATTAATTCTTGAAGCTAACCTTATTAAAAAGCATAGACCAAGGTATAACATAAGATTAAAGGATGATAAGAGGTATCCGTATGTTAAAATTGTAAATGAAAAGTATCCTCGGTTAAACATAACAAGAAATATAACCAAGGGTGGAACATATTATGGACCATTTACAGATGTGGGTTCG…		uvrC
420	CfCl-M3_0381	CDS	seq014	-	5369	5827	459	153	signal peptidase I			MDTKKQEIIIYAVIIIVGLIVSQHLSVVVSESMEPVLYKGDIVGIEKADFLGIHEFDPNDVKVGDVVVYNSVWFPDPIIHRVINITEVNGTKLFTIKGDHNPVQDPFPVKPEQIVSRLISIDGHPFIIPKIGYITIYLKGFLYQLLGINTEY	ATGGATACTAAAAAGCAGGAAATAATAATTTATGCAGTTATAATCATTGTTGGTTTAATAGTTTCTCAACATTTGAGTGTTGTTGTTTCAGAAAGTATGGAACCCGTTTTATATAAAGGAGACATAGTTGGAATTGAAAAAGCTGATTTTTTGGGTATTCATGAGTTTGATCCAAATGATGTGAAAGTTGGTGATGTAGTTGTCTACAATAGTGTGTGGTTTCCAGATCCAATAATTCATAGAGTTATTAACATCACTGAAGTTAATGGAACTAAGCTGTTCACAATAAAAGGAGATCATAATCCTGTCCAGGATCCTTTCCCTGTTAAACCCGAACAAATTGTTTCAAGACTTATATCAATCGATGGTCATCCGTTTATAATCCCTAAAATTGGATAC…	3.4.21.89
421	LOCUS_t00100	tRNA	seq014	+	6834	6908	75	x	tRNA-Arg				GGGCCTGTGGCCTAGTCTGGATAGGGCGACGGACTTCTAATCCGTAGGTCGAGGGTTCAAATCCCTCCAGGTCCG
422	CfCl-M3_0382	CDS	seq014	+	7796	8362	567	189	exosome complex RNA-binding protein Csl4	COG1096	U	MMNIEQGDFVMPGDVLGVSEQYLPGDWTYEDGGYIKSAVIGNISINKREIAIIPKTTTPLLLKVGDIIVGQITDIKGQRAMIDIQASIDSTRGLALPYSGAIHISQVKNGYLEKLTDAFRIGDIIEGKVIKIMGDNVDINTEDPENGVLKAMCSRCRKFMVPTEDNNVLYCEPCNRKEKRKVSSNYDD	ATGATGAATATTGAACAGGGCGATTTTGTGATGCCAGGGGATGTTCTTGGAGTTAGTGAACAATATTTACCTGGAGATTGGACTTATGAGGATGGAGGATATATTAAATCAGCTGTCATTGGGAACATATCCATAAATAAACGAGAAATAGCTATTATCCCAAAAACTACAACTCCTTTACTTTTAAAAGTTGGAGATATTATCGTTGGTCAGATAACAGATATTAAAGGTCAAAGAGCAATGATTGATATTCAGGCATCTATAGATTCAACAAGAGGATTAGCTTTACCCTATTCTGGTGCAATACATATATCTCAAGTGAAAAATGGGTATCTTGAAAAGTTAACTGATGCCTTCAGAATTGGAGATATTATTGAAGGAAAAGTAATAAAGATAATG…		csl4
423	CfCl-M3_0383	CDS	seq014	+	8386	8664	279	93	DNA-directed RNA polymerase subunit L	COG1761	K	MEDIIIKKDIKTELEIEVPGESHSVCNILRKYLMEDEDVKYAVYCIDHPLIGNPIITVKNTKKSPKKSLLAAVNKLKDRTDEFKNLINSIKD	ATGGAAGATATTATAATTAAGAAAGATATTAAGACAGAATTAGAAATAGAAGTTCCAGGTGAATCTCATAGTGTTTGTAATATTTTAAGAAAATATTTAATGGAAGATGAAGATGTGAAGTATGCTGTATACTGTATAGATCATCCACTCATTGGAAATCCGATAATAACAGTTAAAAATACTAAAAAATCACCTAAAAAGTCTCTTTTAGCAGCTGTTAATAAACTAAAAGATAGAACTGATGAGTTTAAAAATTTGATTAATTCAATTAAAGACTGA	2.7.7.6	rpoL
424	CfCl-M3_0384	CDS	seq014	+	8697	9206	510	170	bifunctional NMN adenylyltransferase/nudix hydrolase	COG1051	F	MIHYFQFYDLIFNLYHEFRHCDSLNHKKQLITVDIFIYNDKDEFILIKRKNEPYKDYWALPGGYLDYGETVENGAVREAKEETNINVQLKKLFNVYSKLDRDPRGHTVTIVYLATGNFKNLKADDDAKDAKIFTKNDLSSIDLAFDHRIILNDILTSLKKINQQIDNDK	ATGATTCATTATTTCCAGTTTTATGATTTAATATTTAATTTATATCATGAATTTAGACATTGTGATAGTTTGAACCATAAAAAACAATTAATTACAGTAGATATTTTTATATATAATGATAAAGATGAATTTATTTTAATTAAAAGAAAGAATGAACCTTACAAAGATTACTGGGCATTACCTGGAGGTTACTTAGACTATGGCGAAACTGTTGAAAATGGAGCAGTTCGTGAAGCAAAAGAAGAAACCAACATAAATGTTCAGTTAAAAAAATTATTCAATGTTTATTCAAAATTAGATAGAGACCCAAGAGGTCATACAGTAACGATTGTATATTTAGCAACAGGAAATTTTAAAAATCTAAAAGCAGATGATGATGCAAAAGATGCAAAAATTTTC…	3.6.1.55
425	CfCl-M3_0385	CDS	seq014	+	9260	9574	315	105	transcription factor S	COG1594	K	MEFCPKCGAMLLPNENKLKCKCGFENDLNEEKASQYSVSEKASSKNTVVMQGEEISTLPTTNETCPKCGNDKAFWWLKQTRSADEAETRFLRCTECKHTWREYD	ATGGAATTCTGTCCTAAATGTGGAGCAATGTTGCTTCCTAACGAAAATAAACTTAAATGTAAATGTGGATTTGAGAATGACTTAAATGAGGAGAAAGCTTCTCAGTACTCTGTCTCTGAAAAGGCTTCATCAAAGAATACGGTTGTGATGCAAGGAGAAGAAATAAGTACACTACCAACTACCAATGAAACTTGTCCTAAATGTGGTAATGATAAAGCTTTTTGGTGGCTTAAACAAACACGTAGTGCTGATGAAGCAGAAACCAGATTTTTAAGATGTACAGAATGTAAACACACTTGGAGAGAATATGATTAA
426	CfCl-M3_pg_029	Pseudogene	seq014	+	9588	10295	708	x	Pseudogene of conserved hypothetical protein			MWYCMSDDKNFSKYDKSSFKSDKISYLDESDNSYTDKLIEEVDESNNKNLIDENNEANKNNKSPNKEDQYKFLIAEKMNSFLKSDLEKKYPIITILGVIFGLILLVISIILFSGTNSEKIADNVSFQENGMVSVLIGLISFIILGLSIFRLFTKKSFFASIFKPLVDVDSLKLDENLNSEIKNNKSHVKDETDLNDVSNDLNDVDDTDLNEEKDIKVLNDDNLNKKQKTLNDNEQ	ATGTGGTATTGTATGTCGGATGATAAAAATTTTTCTAAATATGATAAAAGTTCTTTTAAATCTGATAAAATTTCGTATTTAGATGAATCTGATAATTCTTATACAGATAAATTAATTGAAGAAGTAGATGAGTCAAATAATAAAAATCTAATAGATGAAAATAATGAAGCAAATAAAAATAATAAAAGTCCAAATAAAGAGGATCAATACAAATTTTTAATAGCTGAGAAAATGAACTCATTTTTAAAATCTGATCTGGAAAAAAAGTATCCGATCATAACTATTTTAGGAGTTATATTTGGATTAATTTTACTTGTAATCTCAATTATCTTATTTTCAGGAACTAACAGTGAAAAAATTGCAGATAATGTTTCTTTCCAAGAAAATGGAATGGTTTCT…
427	CfCl-M3_0386	CDS	seq014	+	11226	13901	2676	892	type III-A CRISPR-associated protein Cas10/Csm1	COG1353	V	MGELDIDLKTIEIAALLHDIGKFYQRTGLKHSEEFKKLTQDDHGRNGAHGKWSATFINEIFDDEGSVIEDLVLYHHNPSKSKFKEMADIIRIADHHSSAERDNLDDEKTQNVSKEPLISVFSRVSLKDEKNPEYYVPLKKLDTSDNKLYPKINKKETIDGWNLKPEYENLWNEFIKELKKIPNKDFNTLLALMKKYTSTMPSAAYRDIPDISLYDHSKTTAAIAICRYLFCEDGNKLYISGDKKDIEPVYLAIKGDISGIQKFIYKISSPQEAQSGMSKRLRGRSLYISLLNDAIATNIAEKLSLSVANILYCGGGSFTILAPNTDNVKNRLNEIKKEINEFFIDKFNADLYLATATKTCSGEDLGNFGKIMNGKTVDGKITENLSDNLNVDKKHKFVE…	ATGGGGGAATTAGATATTGATTTAAAAACTATAGAAATAGCTGCTTTACTTCATGACATTGGAAAATTTTACCAAAGAACTGGATTGAAACATTCTGAAGAATTTAAAAAGCTAACCCAAGATGATCATGGTCGAAATGGAGCTCATGGAAAATGGTCTGCAACATTCATAAATGAAATATTTGATGATGAAGGTTCTGTAATTGAAGATTTAGTCTTATATCATCATAACCCATCAAAATCTAAATTTAAAGAAATGGCAGATATAATAAGAATTGCTGATCATCATTCATCAGCTGAAAGAGATAATCTTGATGATGAGAAAACACAAAATGTATCAAAAGAACCATTAATTTCAGTTTTCTCAAGAGTTAGTCTGAAAGATGAGAAAAATCCAGAA…		csm1
428	CfCl-M3_0387	CDS	seq014	+	13920	14360	441	147	type III-A CRISPR-associated protein Csm2	COG1421	V	MLKHEKSDNERSEVKNIINDISKLDRLKDLKPKKYACKDGYADKIGKLYSGRNPDLNTNQLRKFFGAIKKIQQKESWDEIEHDFYLLEPKFAVSVGRKLIPKDFFDLMRVCMEKVDEGNEEKKLENFNTLSEFFESIVAYHKFYEK	ATGCTAAAACATGAAAAATCAGATAATGAAAGATCAGAAGTAAAAAATATAATAAATGACATTTCAAAATTAGATAGATTAAAAGATTTAAAACCAAAAAAATATGCTTGTAAAGATGGATATGCTGATAAAATTGGAAAGCTTTATTCTGGTAGAAATCCTGATTTAAACACTAATCAGTTAAGAAAATTTTTTGGAGCAATAAAAAAGATACAGCAAAAAGAATCATGGGATGAAATAGAACATGATTTTTATCTTTTAGAACCTAAGTTTGCGGTATCTGTTGGAAGAAAGTTAATACCTAAAGACTTTTTTGATTTAATGAGGGTATGTATGGAAAAGGTTGATGAAGGAAATGAAGAAAAAAAGTTAGAAAACTTCAATACACTATCTGAGTTT…		csm2
429	CfCl-M3_0388	CDS	seq014	+	14376	15137	762	254	type III-A CRISPR-associated RAMP protein Csm3	COG1337	V	MFKENYLIKGTIICETGLHIGGSNETIEIGGSDNVIIRDTISGLPFIPGSSLKGKLRYLLELSDKESVQSVIKNKGKVADSPDCVVSKIFGTSPDENIEANEKNLMKTRLIVRDSFPTEESIELWENGVEILKGAELKYENTINRITSAAMPRNMERVPKGSKFSFEMILSVYDGDDFNLSSLFEAINLLEDSYLGGSGSRGYGKVRFEDITLIKRDVSYYKEDKEESIEFKDLSINNAKKELSKLEEKFKKS	ATGTTTAAGGAAAATTATTTAATTAAGGGTACTATAATATGTGAAACAGGTTTACACATTGGTGGTTCAAATGAAACTATTGAAATAGGTGGAAGTGATAATGTTATAATTAGAGATACAATATCTGGACTTCCTTTTATTCCTGGTTCTTCTTTAAAAGGAAAGTTGAGATATCTTTTAGAATTAAGTGATAAAGAATCGGTGCAATCTGTAATAAAGAATAAAGGGAAAGTGGCTGATTCTCCAGATTGTGTTGTATCCAAAATTTTTGGAACTTCTCCTGATGAGAATATAGAGGCTAATGAAAAAAATTTAATGAAAACAAGATTAATTGTTCGTGACTCATTTCCAACAGAAGAAAGTATAGAATTATGGGAAAATGGGGTAGAAATTCTAAAA…		csm3
430	CfCl-M3_0389	CDS	seq014	+	15153	16148	996	332	type III-A CRISPR-associated RAMP protein Csm4	COG1567	V	MIIYIKPHSIFPNLSSNKIFGAICYSISELYVDILEDMIKDFKNDPPFILSSGFPVIYDDTNKVRFYPKPLVSEDISGSDYTRTMLKCSFPTPVSEDISGSDYNYKEYNKIEFIQEEIFFKLSSGDINQEEIIKNFNSYKSSNGLLMEDEFDSKFSKIITPNNSVNRITNETEGIFYTEGRQFKNSGLFFIVEFNGDENEEKYKDIIESAIRFLRDRGFGGDISTGKGHFDYEIAEFNLPSYESNYFLTLSQYIPSTEDLSKINKNSFYEISSKRGRSSDGEIRKKISFFKEGSVFPHYNEFYGKIVESGENSPAVEYGYAFPFKYKFRGD	ATGATTATTTATATAAAGCCTCATTCTATATTCCCAAATCTTTCTTCAAATAAAATCTTTGGAGCTATTTGTTATAGTATCAGTGAATTATATGTTGATATTTTAGAGGATATGATTAAAGATTTTAAAAATGATCCCCCATTTATTTTAAGCTCTGGGTTTCCAGTTATCTATGATGACACTAATAAGGTTAGATTTTATCCTAAACCTTTAGTATCTGAAGATATAAGTGGGAGTGATTATACCAGAACAATGTTAAAATGTTCATTTCCAACACCAGTATCTGAAGATATAAGTGGGAGTGATTATAATTATAAAGAATATAATAAAATTGAATTTATTCAAGAGGAAATCTTTTTTAAACTATCTTCTGGTGATATAAATCAAGAAGAAATTATT…		csm4
431	CfCl-M3_0390	CDS	seq014	+	16149	17321	1173	391	type III-A CRISPR-associated RAMP protein Csm5	COG1332	V	MNQPIQCLIRPLTPVHIGSGEEYGSSEFIQDKMKDVNIIRRINIGEYFLNLSHKKRKHVLDKLTQNKFYLDRENKENPIDKKFTRYISRLHSSKPSNEIKETIKTSDKPYIPGSSIKGSIKTSLLYNMVDDKDIKDLMSKISIRHDRRGKEKAKLHPKDYNSFLDKFFSSTSRNSARYNILRFLQISDTDTILNPSIVNIITLKAKDTNKAGESKYEPHSGSNGFLESIYGKTLKFSMNLTYKNEFYDNSQSHEKLSLSNKEKIIDLDNIKKSLYNFSKDYIKHEFEFAKKYGIEDLAIEYKKLYKQNTEEKPLLRVGSGSGFLGDTIALKIKNYSKENEKDENETFYDTIRKTAYRHYPFEFPKSRKLVKVENKYKPLGWTQIKFNEDG	ATGAATCAACCCATTCAATGTCTAATTAGACCATTAACTCCAGTGCATATAGGTTCAGGAGAAGAATATGGATCATCCGAATTCATTCAAGACAAAATGAAAGATGTTAATATTATCAGACGAATTAACATTGGTGAATATTTTCTAAATTTGTCTCATAAAAAAAGAAAGCATGTTTTAGATAAATTAACTCAAAATAAATTTTATTTAGATCGTGAAAATAAAGAAAACCCAATAGATAAAAAATTTACAAGATATATCTCAAGATTACACTCTTCAAAACCAAGTAATGAGATTAAAGAAACCATAAAAACTTCTGATAAACCATACATTCCAGGTTCATCTATAAAAGGTTCAATTAAAACATCTTTACTCTACAATATGGTCGATGATAAAGAC…		csm5
432	CfCl-M3_0391	CDS	seq014	+	17322	18569	1248	416	type III-A CRISPR-associated CARF protein Csx1			MKRILLMTVGTGVGNNTEATESLAHGLLSSIDNIDPDFTVFFGSDDSKKTVDSIKVQYLRKYNKNFENYNFVHLNNINNFSDCFRTIEEELLKYSHTDIIKFNYTSGTKTMSVASAICATLYEKELILVSGTRNDTNVVIGGTEENIQQNLFRVYDKLNLEKVKEFFNINMFESAKIFLEKIKILDKKGIYSDLIDYYNYWDKFNHESASDLYSQEFSNLSPNMKIQIQKNIKVLNIINPKVNEKENDLRCYYILADLLNNADRRAGEGKYDDAIARLYRSLELIAQIKLKKGYRLITSNIDIEKVKKYCTDAHYINRLNQKKLHGKVKLGLKESFNLLNYLDNDLGKEFEKSEKRINNILSHRNMSILAHGLEHKNKKEYLEFKSVVLNLAKFLYQDI…	ATGAAAAGAATTTTGTTAATGACTGTAGGTACAGGTGTTGGAAATAATACTGAAGCCACAGAAAGTTTGGCTCATGGTTTATTGAGTTCAATAGATAATATTGATCCAGATTTTACAGTATTTTTTGGTTCTGATGATTCTAAAAAAACTGTTGATTCAATAAAAGTTCAATATTTAAGGAAATATAATAAAAATTTTGAAAATTATAATTTTGTTCATTTAAACAATATTAATAATTTTAGTGATTGCTTCAGAACAATAGAGGAAGAATTATTAAAATATAGTCATACAGATATAATTAAATTTAATTACACTTCAGGAACTAAAACTATGAGTGTGGCATCAGCTATTTGTGCAACACTTTATGAAAAGGAGTTGATTTTAGTCAGTGGCACACGA…		csx1
433	CfCl-M3_0392	CDS	seq014	+	18591	19268	678	226	type III-A CRISPR-associated endonuclease Cas6			MKINTIQMVLKTDKKVTEGTNKLRGYIGNKFEDYPLLHNHYNKDNLLYSYPLIQYKNIDGEVSILGIEEGVKTLKEISSDINELKLSDKYYKITEKILYEKEINIAPTREYHHYRFLTPWLALNSENYPKYKEIKDWKDKKLFLNNILVANILSMAKGLGIIVNREIYPKTLLDSVSVRYKSIMMQGFSGEFQIRFKIPDLFSLGKGGSHGFGTVKEIVDEETND	ATGAAAATTAATACTATTCAAATGGTTTTAAAAACAGATAAAAAAGTTACCGAAGGAACCAATAAACTTAGAGGATACATTGGGAATAAATTTGAAGATTATCCTTTATTACATAATCATTATAATAAAGATAATTTATTATATTCTTATCCTTTAATTCAATATAAAAATATTGATGGGGAAGTTTCTATTTTAGGTATTGAAGAAGGAGTTAAAACTTTAAAGGAAATATCTTCGGATATAAATGAGTTAAAACTATCTGATAAATATTATAAAATCACTGAGAAAATATTATATGAAAAAGAAATTAACATTGCTCCTACAAGAGAATATCATCATTATAGATTTTTAACTCCTTGGTTAGCATTAAATAGTGAGAATTATCCGAAATACAAAGAG…		cas6
434	CfCl-M3_0393	CDS	seq014	+	19383	19667	285	95	CRISPR-associated endonuclease Cas2	COG1343	V	MLTLAVYDISENKSRNNLIKLLRHHGFYRVQKSVFAGDITLSERLDLIDNVEMYLSSERDSIIVVPICESCKDSIMICSEYEITLPHQLEFKLL	ATGTTAACACTTGCAGTCTACGATATTTCTGAAAATAAGAGTAGAAATAACTTAATTAAATTATTAAGACATCATGGATTTTATAGAGTACAAAAGTCTGTTTTTGCAGGCGATATAACTTTAAGTGAAAGATTGGATTTAATTGATAATGTTGAAATGTATTTGTCCTCAGAAAGGGATAGTATTATTGTAGTTCCAATTTGTGAATCTTGTAAAGATTCTATTATGATTTGTAGTGAATATGAAATAACATTACCTCATCAATTAGAATTTAAGCTATTATAA		cas2
435	CfCl-M3_0394	CDS	seq014	+	19900	21483	1584	528	CRISPR-associated protein Cas3			MKNELQELPISVQSFRKLRANNYLYVDKTKDIFKLAKNEKSYFLSRPRRFGKSLLVSTFENLFLGKKELFKDLYIYDKWDWNKTYPVIRIDLGGGILRSGDDLREYLFNILDETATKYAVNLKYKKIDSKFRELINKLQVKHEKNAIVLVDEYDKPILDNISYPTVRDDMKEILHDFYQILKSQDDNLRFVFLTGVSKFVGTSIFSGLNSPDDLTIDKEFSTICGYTQDELEHYFKPYYVKLAKKYNMSVDEILDNVNNWYNGYSWDGENFLYNPRSVLSLFRKETFNNYWFSTATPTFLMNLLKEGEDLNIILSNVCAGSEILDSYDPEDIPIVPLLFQSGYLTIKKIETIDLEPNYALDIPNKEVKDSFTKYLLNVHVKYPLNQVNDLRNRMRRNFL…	ATGAAAAATGAATTACAGGAATTGCCTATTAGTGTTCAATCTTTTAGGAAATTAAGAGCAAATAATTATCTTTATGTTGATAAAACAAAAGACATATTTAAACTTGCTAAAAACGAAAAATCATATTTTCTCTCTCGTCCAAGAAGATTTGGTAAATCATTACTTGTAAGCACATTTGAAAACCTATTTTTAGGAAAAAAAGAATTATTTAAGGATTTGTATATTTATGATAAGTGGGATTGGAATAAAACATATCCTGTCATCCGAATAGATCTTGGTGGGGGTATTTTAAGATCTGGTGATGATTTAAGAGAATATTTATTCAATATTTTAGATGAAACTGCTACAAAATATGCTGTAAATTTAAAATATAAAAAAATAGACAGTAAATTTAGAGAA…		cas3
436	CfCl-M3_0395	CDS	seq014	+	21483	23057	1575	525	CRISPR-associated protein Cas3			MENELQNLPISIQSFRKLREYNCLYVDKTKDIYKMTSSGTSYFLSRPRRFGKSLLVSTLENLFLGNKELFKDLYIFDKWDWNKTYPVIRIDLGGRTHRSGEKLKNSLNIFLTELAKENGIELVYDDYDDKFGELIKKLYDNYGKVVVLVDEYDKPILDNISYPTVRDDMKEILHDFYQILKSQDDNLRFVFLTGVSKFVGTSIFSGLNSPDDLTIDKEFSTICGYTQDELEHYFKPYMNNLADEIGITVGEILTGIKEWYNGYSWDGKNFVYNPQSTLSLFKKKEFNNYWFKTGTPTFLLELLKGKGVLSNVFSEVKDGSEISDSYDPENIPLIPLMFQSGYLTIHRKEIIDLRVNYLLSIPNTEVKDSLIKYLLNMVADYPLNQVNDLRDRMRKNFLN…	ATGGAAAATGAGTTACAAAATTTGCCAATTTCTATCCAATCGTTTAGAAAATTAAGAGAATATAATTGTCTTTATGTTGATAAAACAAAAGACATCTATAAAATGACAAGCTCTGGAACAAGCTATTTCCTCTCTCGTCCAAGAAGGTTTGGTAAGTCTTTACTTGTTAGTACTCTTGAGAATCTTTTTTTAGGGAATAAAGAATTATTTAAGGATTTGTATATTTTTGATAAGTGGGATTGGAATAAAACATATCCAGTTATCAGAATAGACTTAGGTGGGAGAACTCATAGATCTGGTGAGAAACTAAAGAACTCTTTAAATATTTTTTTAACTGAGTTGGCTAAAGAAAATGGTATAGAATTAGTTTATGATGATTATGATGATAAGTTTGGTGAG…		cas3
437	CfCl-M3_0396	CDS	seq014	+	23912	24916	1005	335	CRISPR-associated endonuclease Cas1	COG1518	V	MRIIVDGFGKSVSKRDNQIIIKENGKEKDYFLVKDLSQVIITGKGSITFDACRLLAQNDVDLVAINWKGYLDYRLTPPEKKNVNIKREQYLSLSDKRSGILAKRFIKAKIENQKATLGTLAKSRGNDKILLEQRDKLSNLLNKLNEISNSKSDNIRSKIFGVEGQASVEYWNGIKYIIDDYWGFYNRSKRYAKDPVNSMLNYGYAILQGEIWRAIYLASLDPYCGFLHTDKYGRVSLVFDLMEEFRQQIVDKTVLSLVNKKQFKLDDFQLKDGIMIILEKARKKLISNIYTKLSSYINFNEKKIKYSDIIVSQARLVGKFLEGKEDYSGFYLRW	ATGAGAATTATAGTTGATGGTTTTGGTAAATCAGTATCCAAAAGAGATAATCAAATAATCATTAAAGAAAATGGAAAAGAAAAAGACTACTTCTTAGTTAAGGATTTAAGTCAAGTGATAATAACTGGAAAAGGTTCAATAACATTTGATGCATGTAGATTACTTGCTCAAAACGATGTTGATTTAGTGGCTATTAATTGGAAAGGATATTTAGATTATAGATTAACACCACCTGAGAAAAAGAATGTTAATATAAAAAGAGAACAATACTTATCACTTTCAGATAAAAGAAGTGGGATTTTAGCTAAAAGATTTATTAAAGCAAAAATTGAAAATCAAAAAGCAACACTTGGAACATTAGCTAAATCAAGAGGCAATGATAAAATATTATTAGAACAA…		cas1
438	CfCl-M3_0397	CDS	seq014	+	25323	26528	1206	402	IS1 family transposase			MTIISKSALVNNIKSVQLKLSDFTEGKSDFKKTVEKYAIPQDKKENINHKLSILDNGQYGALNPVCPDCGSLKYVKQGFRQINPKLDDGEKIKIDLQRYKCKNCGKKYSVDLKNVKMKNKSFFKTVHDKIRETKKNRGGSLRKIAGDVHNFLNLKISHQSVKNFLKIDTKKVKKEGNRIIRKFEQLSGYYVMDEQEVYNNGKKRYRVSLHDAFIKYPIAEEIMDSRTTKNIKSLINDITKEQPRISLTSDGLKQYKTVAKELGLKHQRCIFHIMKDCREEVKEYLKKTKDDTITKMSIVRYLTELNNIFRTYDENECLKRYERLLEKLDRLPGVIVKILMKKIVPNFESLTEFTVDNFIPRTSNQAEQHYSKTKKSETTRKFRTSNGLLEYLALFMENE…	ATGACAATAATAAGCAAAAGTGCTCTTGTTAATAATATAAAGTCTGTTCAACTTAAACTTTCTGATTTTACAGAAGGAAAATCTGATTTTAAGAAGACAGTTGAAAAATATGCTATTCCGCAGGATAAAAAGGAAAATATCAATCATAAATTATCTATTCTTGATAATGGTCAATATGGAGCATTAAATCCTGTTTGTCCTGATTGTGGAAGCTTAAAATATGTAAAACAAGGATTTAGGCAAATAAATCCAAAGTTAGATGATGGAGAAAAAATTAAAATCGATTTACAAAGGTACAAATGTAAAAATTGCGGTAAAAAATACTCCGTTGATTTGAAAAATGTTAAAATGAAGAATAAAAGCTTTTTTAAAACTGTCCATGATAAAATTAGAGAAACA…
439	x	CRISPR	seq014	x	26692	27164	x	x	6 spacers
440	CfCl-M3_0398	CDS	seq014	+	27370	27831	462	154	hypothetical protein			MNFKAIILISLLIMSGISSVNSKHGPNYVSGFVGEDHIYAGPIMNKWSEWVFTQYDSNGKILRKPHWMEKHEEVEVKNVPGNVIKYKYREMAVAVIFPTYYTIIKIDFYNYHGGELKIVPDKEAKLFSIYYQNNFVSTLEEDEGESVHKLGLP	GTGAATTTTAAAGCAATAATTTTAATAAGTTTATTAATTATGAGTGGTATTAGTAGTGTTAATAGTAAGCATGGTCCTAATTATGTTAGTGGTTTTGTAGGAGAAGATCATATTTATGCGGGTCCTATTATGAACAAATGGTCTGAATGGGTATTTACACAATACGATAGTAATGGTAAAATTTTAAGAAAACCTCATTGGATGGAAAAACATGAAGAAGTAGAAGTAAAAAATGTACCAGGTAATGTGATTAAGTATAAATATAGGGAAATGGCGGTAGCTGTTATTTTTCCTACTTATTATACGATAATTAAAATAGATTTTTATAATTATCATGGTGGAGAATTAAAAATAGTACCAGATAAAGAAGCAAAATTGTTTTCGATTTATTATCAGAAT…
441	CfCl-M3_0399	CDS	seq014	+	28348	28884	537	179	hypothetical protein			MNYKAIFLISMLIMGGISSVSSADVFSGFVDDGGIYLGAATWIPQWKVSQYDSHGDTLIDCKWETRHKEKNLINQTDTIIHYEYRDLINILFVISCKATYLKLNIYNYHGGEVKIIPHCGALHPGDRGNYIYFDIYLDGKLVDTHRKDKSGKAVTILPNDTEVEIKPVPGDPDIKIER	ATGAATTATAAAGCAATATTTTTAATAAGCATGTTAATTATGGGTGGTATTAGTAGTGTTAGTAGTGCTGATGTTTTCAGTGGTTTTGTAGATGATGGTGGTATATATCTTGGGGCTGCAACTTGGATTCCACAATGGAAAGTTAGTCAATATGATTCTCATGGAGATACATTAATTGATTGTAAATGGGAGACAAGACATAAAGAAAAGAATTTAATTAATCAAACAGATACTATAATACATTATGAGTATAGGGATTTAATCAATATATTATTTGTAATTTCCTGTAAAGCTACATATCTTAAATTAAATATTTATAATTATCATGGTGGAGAAGTGAAAATAATACCTCATTGTGGTGCACTACATCCAGGTGATAGAGGTAATTATATTTATTTT…
442	CfCl-M3_0400	CDS	seq014	+	28892	29374	483	161	hypothetical protein			MNLKAIFLISILVISSIGYSCANTITVTARSQDNDGDGIIRLIHLDNSDSYINVKKGETITTNIDGVKEIRFHSVNRHNWYDAALYYVDDYNADKECNHSIEGVNIEVNFYKKSCYYNRFVWTIGYWDKIDSGNWIFLHDRGEVTIRYYRLRLHGWATYT	ATGAATTTAAAAGCAATATTTTTAATAAGTATTTTAGTTATAAGTAGTATAGGATATAGTTGTGCAAATACAATAACTGTCACTGCTCGTAGTCAAGATAACGATGGTGATGGAATAATTAGATTAATACACTTGGATAATAGTGATTCCTATATAAATGTAAAAAAAGGTGAAACTATCACTACTAATATAGATGGTGTTAAGGAAATAAGATTTCATTCAGTTAATAGACATAATTGGTATGATGCAGCACTCTATTATGTTGATGATTATAATGCAGATAAGGAATGTAACCATTCAATTGAAGGTGTGAATATTGAAGTAAATTTCTATAAAAAATCATGTTATTATAATAGGTTCGTGTGGACTATTGGATATTGGGATAAAATAGATAGTGGT…
443	CfCl-M3_0401	CDS	seq014	+	29394	29873	480	160	hypothetical protein			MNYKAIILISILIISSIGYSCANTITVTARSQDNDGDGIIRLIHLDNSESHINIKKGETITTNIDGTKEIRFHSVNRHNCYDAVLFYVDDYNEDKECDHSFEGVNIEVNFYKKSCYYNRFVWNIGYWYGIDDSWIFIHDRREFCTAHYLLKLHGWAAHT	ATGAATTATAAAGCAATAATTTTAATAAGTATTTTAATTATAAGTAGTATAGGATATAGTTGTGCAAATACAATAACTGTTACTGCTCGTAGTCAAGATAATGATGGTGATGGAATAATTAGATTAATACACTTAGATAATAGTGAATCCCATATAAATATAAAAAAAGGTGAAACTATCACTACTAATATAGATGGTACTAAGGAAATAAGATTTCATTCAGTTAATAGACATAATTGTTATGATGCAGTACTTTTTTATGTTGATGATTATAATGAAGATAAGGAATGTGATCATTCATTTGAAGGTGTGAATATTGAAGTAAATTTCTATAAAAAATCATGTTATTATAATAGGTTCGTGTGGAATATTGGATATTGGTATGGAATAGATGATAGT…
444	CfCl-M3_0402	CDS	seq014	+	29892	30377	486	162	hypothetical protein			MNYKAIILISILVISSIGYSCANTITVTARSQDNDGDGIIRLVHMDGSQSHINIKKGETITTNIDGTNYIIFHSVNRHSYYDAVIGYVDDYNNDKECDHSFEGVNIEVNFYKKSCYYNRFVWTIGYWYGSYDDGGWMFFHDRREFCTIYYQLYLHGWAKNS	ATGAATTATAAAGCAATAATTTTAATAAGTATTTTAGTTATAAGTAGTATAGGATATAGTTGTGCAAATACAATAACTGTTACTGCTCGTAGTCAAGATAATGATGGTGATGGAATAATTAGATTAGTACACATGGATGGTAGTCAATCCCATATAAATATAAAAAAAGGTGAAACTATCACTACTAATATAGATGGTACTAACTACATAATATTTCATTCAGTTAATAGACATAGTTATTATGATGCAGTAATTGGTTATGTTGATGATTATAATAATGATAAGGAATGTGATCATTCATTTGAAGGTGTGAATATTGAAGTAAATTTCTATAAAAAATCATGTTATTATAATAGGTTCGTGTGGACTATTGGATATTGGTATGGATCATATGATGAT…
445	CfCl-M3_0403	CDS	seq014	+	30396	30878	483	161	hypothetical protein			MNYKAIILISILIISSIGYSCANTITVTARSQDNDGDGIIKLIHLNNTESDINIKKGETITTNIDGTKQIRFHSVNRHYCYDAALHYVDDYNEDKECDHSLEGVNIEVNFYKKRCYYNRFTWNIGYWHHTASGSWMFYHDKREFRNAHYLLRLHGWAAYT	ATGAATTATAAAGCAATAATTTTAATAAGCATATTAATTATAAGTAGTATAGGATATAGTTGTGCAAATACAATAACTGTTACTGCTCGTAGCCAAGATAACGATGGCGATGGAATAATTAAATTAATTCACTTGAATAATACTGAATCCGATATAAATATAAAAAAAGGTGAAACTATCACTACTAATATAGATGGTACTAAGCAAATAAGATTTCATTCAGTTAATAGACACTATTGTTATGATGCAGCACTTCATTATGTTGATGATTATAATGAAGATAAAGAATGTGATCATTCACTTGAAGGTGTGAATATTGAAGTAAATTTCTATAAAAAAAGATGTTATTATAATAGGTTCACATGGAATATTGGATATTGGCATCACACAGCTAGTGGT…
446	x	CRISPR	seq014	x	31313	33181	x	x	25 spacers
447	CfCl-M3_0404	CDS-edge	seq015	+	536	1201	666	222	hypothetical protein			MKDFSYLKVAAVIILIATVLFAWLSVSNSIEPANPDWVNPQGNSTVIQGDSNYTLVVPACNFSIITEFDNMYCQIDSDDIDGLVNGAEGFRFYYGYRSYDANNPDTWFYRIPIPENLTLSNHRIYIGYINSISGRIDPFLCWDLISIPADVEPTPSPNGTTNDTTNDTTNDTNNSIVDTTINDGFTNSVAAAGADLPVTGTDAMLFGALACLAVLFYIKRK	ATGAAAGATTTTAGTTATTTAAAAGTAGCTGCGGTAATTATACTAATAGCTACTGTGTTATTCGCATGGCTTTCTGTGAGTAATAGTATTGAACCTGCAAATCCTGATTGGGTTAATCCACAGGGAAATTCTACTGTTATTCAAGGGGATTCTAATTATACTTTAGTTGTTCCCGCATGTAATTTCTCTATAATTACTGAATTTGACAATATGTATTGCCAAATAGATAGTGATGACATTGATGGCTTGGTTAATGGAGCGGAAGGTTTTCGTTTTTATTATGGTTACAGGTCTTACGATGCTAATAATCCTGATACTTGGTTTTATAGGATACCTATCCCTGAGAATTTGACTTTATCTAACCATAGAATATATATTGGTTACATTAATTCTATTAGT…
448	CfCl-M3_0405	CDS	seq015	+	1255	2226	972	324	hypothetical protein			MKEFSYLKVAAVIILIATSIFAISFIASNHAANSGGTTYVYYGDTNARVVMDTRQVGLTPGYQPLVSIYNKSTGNLITSVSGMVITDEYTVVDLIQNYTYDDLKFEIRLWFNFDWYTQVVPWNTAAIVYFDPLVLDNATEDLSNVLVGKLECDNGIPMAKAPVDFKSDALDLVGLTDEYGAVTFDFSTVPNGSYTGYFEWHGNESAAAVNSGNFTVVIGNSINDTTNNTTNNDTTNDTTNNTTNNTTNNTTTNTNNSINGSIDNVIGNLLDYRLCNYYIQDYEIDNVIGNLLEPFETLPITGTDAMIFGALACLAVLVYIKRK	ATGAAAGAATTTAGTTATTTAAAAGTAGCTGCGGTAATTATACTAATAGCTACGAGTATTTTTGCTATAAGTTTTATAGCTTCGAATCATGCTGCTAATAGCGGTGGTACCACCTATGTATATTATGGTGATACTAATGCCCGTGTAGTTATGGATACAAGACAAGTAGGCCTCACTCCTGGTTATCAACCATTAGTGAGCATTTATAATAAAAGTACAGGCAATTTAATCACATCTGTTTCAGGTATGGTTATTACAGACGAGTACACTGTCGTCGATTTGATTCAAAATTACACTTACGACGATTTGAAGTTCGAAATTAGATTATGGTTTAATTTTGATTGGTATACTCAAGTTGTTCCTTGGAATACAGCCGCTATTGTTTACTTCGACCCTTTA…
449	CfCl-M3_0406	CDS	seq015	+	2305	3189	885	295	hypothetical protein			MKEFSYLKISIIILLMAVAVFGIFSFIASNHAIDTVFGDFEVHPGQQDVVFVINCTSKSNSSAVNYRVRVDDGNIIHGQLVNGYLTVPLHVELTYVDHYYMVDFWKNDPVWSTVVVPWDPVIATYNYYNFDNNTDLANVKIGNFHIPKTPIIPLPSANVTLHLDNGVNIDGSTDEQGFCNFDLSGVDFKLFKTGYVEFAGNETHSACRSHDVPISLVLDNINTTVNDTNTTVNDTNSTVNDTNSTVNDTNGSVDISNPLEDALTDIGESLPVTGIPVIVGLLACIASIFIIKRN	ATGAAAGAATTTAGTTATTTAAAAATATCCATAATTATACTATTAATGGCTGTGGCCGTTTTTGGTATATTTAGTTTTATAGCTTCGAATCATGCTATTGATACTGTATTTGGTGATTTTGAAGTTCATCCAGGTCAACAAGATGTTGTTTTTGTGATTAACTGTACATCAAAGTCTAATTCAAGTGCAGTCAATTATAGAGTTAGAGTAGATGATGGAAATATTATTCATGGTCAATTGGTAAACGGTTATTTAACGGTACCTTTACATGTAGAATTAACTTATGTGGATCATTATTATATGGTTGATTTTTGGAAAAACGATCCTGTATGGAGTACTGTTGTTGTTCCTTGGGATCCTGTTATAGCAACCTATAATTATTATAATTTTGATAATAAT…
450	CfCl-M3_0407	CDS	seq015	+	3225	3680	456	152	hypothetical protein			MNFKAIFLIAIIAFSSIGFVAAGEGTIWFKADADSYDIWLFGHHRTHVKDQEWDIYTVLEDGSEQLLMRKFRAGLDECYPDWYNIGEFKATAKLRFEYYFYTQNAFSNSWDYHNVSCEQITDGSGLVDWCETYVYFNWLTGKFSKVICAIQ	ATGAATTTTAAAGCAATATTTTTAATAGCTATAATAGCTTTTAGCAGTATAGGTTTTGTTGCTGCTGGTGAAGGAACTATTTGGTTTAAAGCTGATGCTGATTCTTATGATATTTGGTTATTTGGACATCACCGCACCCATGTCAAAGATCAAGAGTGGGATATTTACACGGTGCTTGAGGATGGTAGTGAGCAATTGTTGATGCGAAAGTTCAGAGCTGGTTTAGATGAATGTTATCCAGATTGGTATAACATAGGTGAGTTTAAAGCTACAGCTAAATTAAGGTTTGAGTATTATTTTTACACTCAGAATGCTTTCAGTAATAGTTGGGATTACCATAATGTGTCTTGTGAGCAAATCACTGATGGTAGTGGTCTTGTGGATTGGTGTGAGACTTAT…
451	CfCl-M3_0408	CDS	seq015	-	3712	4308	597	199	hypothetical protein			MVKKWGSGIWTCTTDFNGSGNKRNDVNPNQRIQLNGLTLGNWKPFKSSVSQSFGKEKQNGRVSVLTRDPDQRVDIMNHYIGRTIKNGDIGANLPTPYDRNASLYKWEDIYFGSYEMVNKKHNETIDIGNINNPTFKESNDVADAWKVGSKIVLSEFEMAGKSSDVVLSEFNLIHGEMNIKYKFSNNVDELKGLFTTSL	ATGGTGAAAAAATGGGGTAGTGGTATTTGGACTTGCACCACAGATTTCAATGGTAGTGGAAATAAGAGGAATGATGTTAATCCAAACCAACGGATACAATTAAATGGTTTAACATTAGGTAATTGGAAACCATTTAAGAGTAGTGTTAGCCAATCATTTGGTAAGGAAAAGCAGAATGGTCGTGTTAGTGTATTAACCAGGGATCCAGACCAAAGAGTAGATATTATGAATCATTATATAGGTAGAACCATTAAGAATGGTGATATTGGTGCTAATTTGCCTACACCATATGACAGAAATGCGAGTTTATATAAGTGGGAAGATATTTACTTTGGTTCATACGAGATGGTGAATAAGAAACACAATGAGACAATAGATATAGGCAACATTAATAATCCA…
452	CfCl-M3_pg_030	Pseudogene	seq015	+	8700	9713	1014	x	Pseudogene of putative outer membrane protein pmp9 precursor			MKNDVLIKILPQKLEINFKGNKMKKICTILILIGMLTIPMLNLNASTINVDKYSEGGLVSAINQAADGDIIHLSPGTYTGENFTNLQIDKKIVIEGDNVIIDGEKKNNIFSVEENGSLTLTNITIANTHSKYGAGVYNEGYDLSIISCKFVNNSVDSEGAAIYNTGSNNMKIVDSEFIDNQAKYGGGGALYNDGSNILVKNCNFTNNQASGAGAIYNYYSAGNFTILKSNFVNNRGLGSCSCGGAVANEVSKNMTIYQSFFYNNTACFDGGAIYNYYSNGFKVYNSIFMGNSAYNSGSAIYSDLSYYGELISSRFLSNYIFPFDERIDDPGVIFLRGTCQIENLTIVDNNPNDVVYDKL	ATGAAAAATGATGTCTTAATCAAAATTTTACCTCAAAAACTTGAAATAAACTTTAAAGGTAATAAAATGAAAAAAATTTGTACAATACTAATATTGATAGGAATGCTAACTATTCCAATGTTGAATTTGAATGCCTCAACAATTAATGTTGATAAATATAGTGAAGGTGGATTAGTCTCAGCAATTAATCAAGCCGCTGATGGAGATATTATACACTTATCTCCTGGAACCTACACTGGTGAAAACTTCACAAACTTACAAATAGACAAAAAAATAGTTATTGAAGGAGATAATGTTATTATTGATGGTGAAAAAAAGAATAATATATTCTCAGTCGAGGAAAATGGGTCTTTAACTTTGACCAATATCACAATAGCTAATACTCATAGTAAATATGGT…
453	CfCl-M3_0409	CDS	seq015	-	10068	10937	870	290	conserved hypothetical protein			MNISPSGVYNYDEQYLFSNRDLYLRLVILDANTKMIIANDLVNSDDFNKEYVRNFLNNSLKDLPLKGMVTDGANYYPEIIDDLGVPHQICVFHKMQNLMDLHYKIINKNKLKIKRKEEKIEKLENQIKDIKTKQGTVSQGRIPKNNHKRIKTHEKIKNKQKEIKILNSEIKDCKKENKILKDDEKKISRIFKSKTIKTAKKRFNEFKENIDNLLEPTKLFIKRLEKTFERTTKHIVHKFLPNTNNIIECYFGVTLPKLGKRKYRTIEGLKRRLKLSDIRWIEKNVLKIG	ATGAATATTAGTCCTTCTGGTGTTTATAATTATGATGAACAGTATTTATTCTCTAATCGTGATCTGTATCTTCGTCTTGTAATATTGGATGCTAATACTAAGATGATTATTGCTAATGACCTTGTAAATTCTGATGATTTTAATAAAGAATATGTTAGAAACTTTTTAAACAATAGTCTAAAAGATTTACCTTTAAAAGGCATGGTGACTGATGGAGCTAACTATTATCCTGAAATTATTGATGATCTTGGTGTTCCACACCAAATATGTGTATTTCACAAAATGCAGAATCTGATGGACTTGCACTATAAAATAATTAACAAAAACAAACTTAAAATAAAAAGAAAAGAAGAAAAAATAGAAAAACTTGAAAACCAGATTAAAGACATTAAAACCAAA…
454	CfCl-M3_0410	CDS	seq015	-	11053	11463	411	137	conserved hypothetical protein			MKNIIPPSKNMLEEVLKSYLFFEDDTCYLRNTVNPLFILNIREMIGYDVKICYFDSNTECPICGEEFNRNGTHPTNINNLENVRKQKYICPKCKHTYYTKLAHMSYNAQFTDSYQFYALKISCIQDISLEKTGEII	ATGAAAAACATAATACCACCAAGTAAAAATATGTTAGAAGAAGTACTTAAATCTTACCTATTTTTTGAAGATGATACCTGTTATTTGAGAAATACTGTGAATCCATTATTCATTCTAAATATTAGAGAAATGATTGGATATGATGTGAAAATTTGTTATTTTGATTCTAACACTGAATGCCCAATATGTGGTGAAGAATTTAATCGTAATGGAACTCATCCCACAAATATTAATAATTTAGAGAATGTTAGAAAGCAAAAATATATTTGCCCAAAGTGTAAACATACATATTACACAAAACTCGCACATATGAGTTATAATGCTCAATTCACTGATAGCTATCAGTTTTATGCTTTGAAAATTAGTTGTATACAAGATATTTCATTAGAAAAGACTGGT…
455	CfCl-M3_0411	CDS	seq015	+	11631	12023	393	131	hypothetical protein			MEKEIDLIEFIKEKFDQLSKENNELKNSLIKENNAIKSRLIGESNEIKDRLIEENKEFKNKFTEENNEIKSKLDNIENNHLEHIYNRLNGIDNDLVTIKTSLNWNNKITVAILGVILATAVSLIIKLIIS	ATGGAAAAAGAGATTGATTTGATAGAATTCATTAAAGAGAAATTTGATCAATTAAGTAAAGAAAACAATGAATTAAAAAATAGCTTAATTAAAGAGAACAATGCTATTAAAAGTAGATTAATTGGAGAGAGCAATGAAATTAAAGATAGACTAATTGAAGAGAATAAAGAATTTAAAAACAAGTTCACTGAAGAGAATAATGAAATTAAAAGTAAATTAGATAACATTGAAAATAATCACTTGGAACATATTTATAATAGACTTAATGGGATTGATAATGATTTAGTAACTATTAAAACAAGTTTAAACTGGAATAATAAAATAACAGTAGCTATTTTAGGAGTTATATTAGCAACAGCAGTTAGTTTAATCATTAAATTAATAATAAGTTAA
456	CfCl-M3_0412	CDS	seq015	-	12138	12662	525	175	thermonuclease	COG1525	L	MKKTVIIFLIILFSVGGYIYLNGVWQDSNLNFLNINQLSDNNSINQSNYDQSKIKFNNDFTGECTYVVDGDTVDVEGIGRIRFVGVDTPEKGENGYEEAKNFTKNSLLHKIVVLDIDNLAWKGKYGEGKDKYNRTLAKILINDMKTDFNQLLVDKGYARVYYFSPSEFPKIEKK	ATGAAAAAAACAGTTATTATTTTCCTAATTATACTGTTTTCAGTAGGAGGCTATATATACTTAAATGGAGTATGGCAAGATAGTAATTTAAATTTTTTAAATATCAATCAACTAAGTGATAATAACTCAATCAACCAATCAAACTATGATCAGTCAAAAATTAAATTTAATAATGATTTCACTGGGGAATGTACTTATGTTGTTGACGGAGATACTGTTGATGTAGAAGGAATTGGAAGAATAAGGTTTGTTGGAGTTGACACACCTGAAAAAGGTGAAAATGGTTATGAAGAGGCTAAAAATTTTACTAAAAATAGCTTGTTACATAAAATCGTAGTGTTAGATATTGATAATTTAGCATGGAAAGGAAAGTATGGTGAAGGTAAAGATAAATATAAT…
457	CfCl-M3_0413	CDS	seq015	-	12773	13921	1149	383	toxic anion resistance protein	COG3853	V	MTTEFSLNVNEIKEEAENTLKTEEKKIQENPKMMETAEKNAVAIFKADFDNPNERANILKPLDDFGKSTMTRSTSRNKLLSTRFVDFEKGGDDAAEVGNKLSDLGREMKDLDPGMLDFTKEGILGKIFNPVRRYFDRYKKAEAVIDNIIKSLDIGSKTLQNDNTTLFNEETYLRDVTKQLMTDIELGKMMDEAIEAQIRKAELEYLDKEKIRFVREEILFPLRQRIMDMQQMIVVNQQGIVSLNVVQRNNKELIRGVDRAKNVTVTALRTGVMLASALYNQKIVLKKIQTLNETTESIIESTSRMLREQGSEIHRQSMETMISPEVLKASFADAIAAIEEVSRYKEEALPKMQQTINTFQEMATEGQKVVDRIELNTTNALK	ATGACAACAGAATTTTCTCTTAATGTTAATGAAATAAAAGAAGAAGCAGAAAATACTTTAAAAACTGAAGAAAAAAAAATACAAGAAAATCCTAAAATGATGGAAACCGCTGAAAAAAATGCTGTTGCAATATTTAAAGCTGATTTTGATAATCCTAATGAAAGAGCAAATATTTTAAAACCTTTGGATGATTTTGGCAAATCCACAATGACAAGATCAACATCAAGAAATAAACTTTTAAGTACAAGGTTTGTTGATTTTGAAAAAGGAGGAGATGATGCAGCTGAGGTTGGAAATAAATTGTCAGATTTAGGTAGAGAGATGAAAGATTTAGATCCAGGTATGCTTGATTTTACTAAAGAAGGCATATTGGGAAAGATATTTAATCCTGTTCGTAGA…
458	CfCl-M3_0414	CDS	seq015	-	14417	15370	954	318	conserved hypothetical protein			MDKGKISEKPYNPKQHVEYKDGKKITKNNPNGSESSPYTKFNELKRKQEVERLKKLYGKDRTMAYGLNFVFPGIGLFYLGKESLSIILMPITLILYWIILYITSINLGLGIIWLMIVVFTYNIYSSVFLVTNVFEPNNFLTDEDVLNYAPNSKKAFKIRYSTYTTDKNIKNTKINTEKDVEEVYNGFKNYKEDINNLKAKYQSKEEVAKKIIKEHFPPPQLTYDRFMGEIDMWSEIFHRQAESTLNIINITEECTAKVDEELKNRLEILKSVVEKMDELVVELTINLGNSNRETTAGEVKELLTDMQNVIDSVKEYN	ATGGATAAAGGTAAAATCTCAGAAAAACCATACAATCCAAAACAACATGTTGAATATAAGGATGGAAAGAAAATAACTAAAAATAATCCTAATGGATCAGAATCATCACCATATACAAAATTTAATGAATTAAAAAGAAAGCAAGAAGTAGAACGATTAAAAAAATTATATGGAAAAGATAGAACTATGGCTTATGGTTTAAATTTTGTATTTCCTGGGATAGGTTTATTTTACTTAGGAAAAGAAAGTTTAAGTATTATTTTAATGCCAATCACATTAATACTTTATTGGATTATTTTATATATAACTTCAATAAATCTTGGATTGGGCATAATATGGTTAATGATTGTTGTTTTCACATACAACATTTATTCGTCTGTTTTTTTAGTAACCAATGTT…
459	CfCl-M3_0415	CDS	seq015	-	16012	16803	792	264	conserved hypothetical protein			MNINSKLMTKILIFKEQIKDVNDPNQIYLMKESQKKNDWWMSILITGLWQMFNGEIGRGLCLLLFGWILIFFGGWIIGIVLAYRECREYNNQLDLITYDRIKEIESSSHKTGENVKNSTINDEKDVEEICSEFKNYKEDINNLKTKYQNKEEVAKKIIKEHFPSPQLTYDRFMGEIDIWGEIFHKQAESTLNIINISPEYTPRVDEELKNRINTLKSIVEKMEELVFELTINLDNSSKKTNVGEVNELLTDMQKLIDSVKEYD	ATGAATATTAACAGCAAATTAATGACTAAGATTTTAATCTTTAAAGAACAAATAAAAGATGTAAATGATCCAAATCAAATTTATTTAATGAAAGAAAGTCAGAAGAAAAATGATTGGTGGATGAGTATATTGATCACTGGTCTTTGGCAAATGTTTAATGGTGAAATTGGTCGTGGCTTATGCTTACTTTTATTTGGTTGGATACTTATTTTTTTCGGAGGTTGGATTATTGGTATTGTTTTAGCTTACAGAGAATGTAGAGAATATAATAATCAATTAGACCTTATAACATACGATAGAATTAAAGAAATTGAATCATCAAGCCATAAAACAGGGGAAAATGTTAAAAATTCCACGATAAACGATGAAAAAGATGTTGAAGAAATTTGTAGTGAATTT…
460	CfCl-M3_0416	CDS	seq015	-	16841	17824	984	328	conserved hypothetical protein			MFDDTIKKIGKYDGESPTAELIPVIIGIILIFSMGLNLLIADEIYPHSTKVISGSGNIYVGDTYTYNVDLRSEFFNPFADKNVVNKNLMIKVYDSNNLVTNYNITTDTSGKADLKLNGLPVGTYKIESIFNGDEKYLNSSKNDILEVKKVPTTLSSSSSATSYFNENYTYKLSLKGNGNKLTNKSISVSIYDNQSKVVKTDILTTDNNGEATLNLNLPLNSYVINSSYIGDEKYENSLLSNNLNIVEKPKPVDNSSKTNSSSSSSNSGSGSSNQGSSTLYYASVNSDVFHIAGCYHIKQIKESNLIVFKNRSEAIDSGRRPCKDCNP	ATGTTTGATGATACAATAAAAAAAATTGGAAAATATGATGGAGAAAGTCCAACTGCAGAATTGATTCCTGTAATAATAGGAATAATATTAATATTTAGTATGGGATTGAATTTATTAATAGCAGATGAGATTTATCCTCATAGCACAAAAGTAATAAGTGGTTCTGGAAATATTTATGTTGGAGATACTTACACATATAATGTCGATTTAAGAAGTGAGTTTTTTAATCCTTTTGCTGATAAAAATGTGGTTAATAAAAATCTTATGATTAAAGTCTATGATTCTAATAACCTTGTTACTAATTATAATATAACCACTGATACTTCTGGAAAAGCTGATTTAAAGTTAAATGGATTACCAGTGGGAACTTATAAAATAGAATCTATTTTTAATGGAGAT…
461	CfCl-M3_0417	CDS	seq015	-	17888	18874	987	329	conserved hypothetical protein			MDKGKISEKPYNPKQHVEYKDGKRITKNDADKSSERPYNYIKFNEEKRKQEIERLRKLVEKNRILAYILNFIFPGVGLFYLRKKGLGILLIIITLIIYIYVRGMWLITAVFTYNLFTTLFLVSSVFEPNNFLTDEDVLKYAPGSIKAFRVKASRFIKSPFSTAKKYIKHTSTTKKNTEKVYNEFKDYEDNNDLKTHKIKKYKEDINDLKAKYQSKEEVAKKIIKEHFPPPQLTYDRFMGEIDMWSEIFHRQAESTLNIINITEECTAKVDEELKNRLEILKSVVEKMDELVVELTINLGNSNRETTAGEVKELLTDMQNVIDSVKEYN	ATGGATAAAGGTAAAATCTCAGAAAAACCATATAATCCAAAACAACATGTTGAATATAAGGATGGAAAGAGAATAACTAAAAATGATGCCGATAAGTCATCAGAAAGACCATATAATTATATAAAATTTAATGAAGAAAAAAGAAAACAAGAAATAGAACGACTAAGAAAACTTGTTGAGAAAAATAGAATCTTAGCCTACATTTTAAATTTTATATTTCCTGGTGTTGGTTTATTTTATTTAAGAAAAAAAGGTTTAGGTATTCTTTTAATAATAATTACATTAATAATCTATATTTATGTAAGGGGAATGTGGTTAATAACAGCAGTTTTTACTTATAATCTTTTTACAACTCTTTTTTTAGTAAGCAGTGTTTTTGAACCAAACAATTTTTTAACC…
462	CfCl-M3_0418	CDS	seq015	-	19310	20353	1044	348	conserved hypothetical protein			MKTMEDVCEKCGSPNIEEVDGVITCNSCETKYPQRSSKYQNFDEELKEREIRRLTSPVKHKLFSYEDIEGNPVQKMFGKYIIEPKFGILTDDEILKYAGDSKTASRIKLKRGIGQSSDKTNLYNMELMLIWLGIGLFGSIFVGIPVGINFGVFGVLLVLIFVLGIPAAYTLYVLHLKDYRDKTYEVKETTKNPNPTNNSNRDVDNEKDVNEVCDELKDYEKDINDLKAKYQSKEETAKKVISEYFPPPQLTYDRFIGEVDIWGEKFHKQVELALNIINLASEYTSKVDEELKNRINILETIVKKMDELVVELAINLGNSSRDATVGEVNELITGMQNVIDSIKKYDY	ATGAAGACTATGGAAGATGTATGTGAGAAATGTGGAAGTCCAAATATCGAAGAAGTAGACGGAGTAATCACTTGTAACTCTTGTGAAACCAAGTATCCTCAAAGATCATCAAAGTATCAAAATTTTGATGAAGAGTTAAAGGAGAGAGAAATCCGAAGATTAACAAGTCCTGTTAAACACAAATTATTTAGTTATGAAGATATAGAAGGAAATCCTGTACAAAAAATGTTTGGAAAATACATTATTGAACCCAAATTTGGAATTTTAACTGATGATGAAATACTTAAATATGCTGGAGATTCAAAAACTGCATCAAGAATTAAGTTAAAAAGAGGAATTGGTCAATCATCAGATAAAACTAATCTTTATAACATGGAATTAATGTTGATTTGGCTTGGT…
463	CfCl-M3_0419	CDS	seq015	-	20771	20983	213	71	putative methyltransferase			MIESKLNGESLDILEENIVKLKELFPEILTEDKIDFDKLKTILSEEIDDSPERYNFSWNGKSKAIVANTF	ATGATAGAATCAAAACTAAATGGCGAAAGTTTAGATATTTTAGAAGAAAATATAGTTAAACTAAAAGAATTATTTCCAGAAATACTAACAGAAGACAAAATAGACTTTGACAAGCTAAAAACTATTCTTTCAGAGGAAATAGATGATTCTCCAGAAAGATACAATTTTAGTTGGAATGGAAAAAGTAAAGCAATAGTAGCTAATACTTTTTGA	2.1.1.72 3.1.21.5
464	CfCl-M3_0420	CDS	seq015	-	21003	21185	183	61	conserved hypothetical protein			MNNDFSTEKKEFNAIKFKRKLQENVWKNSGAKNLDEYVDYINKRAKKSAMGKNMRKVSNH	ATGAATAATGATTTTAGCACTGAAAAAAAGGAATTTAATGCAATAAAATTTAAACGAAAATTACAAGAAAATGTATGGAAAAATAGTGGAGCTAAAAATTTAGATGAATATGTTGATTATATCAATAAAAGAGCTAAAAAATCTGCAATGGGTAAAAATATGAGAAAAGTATCTAATCATTAG
465	CfCl-M3_0421	CDS	seq015	-	21236	21436	201	67	conserved hypothetical protein			MKSEIVLRSEAMNILIEKLGIADTERFINSIKREKFNYTEWIRDLLKDKTFDEVYNMAVKYQQDIK	ATGAAATCTGAGATAGTTTTAAGGTCAGAAGCAATGAATATTTTAATTGAGAAATTAGGGATAGCTGATACTGAAAGATTTATTAATAGTATTAAACGAGAAAAGTTTAATTATACTGAGTGGATAAGAGATTTGCTTAAAGATAAAACTTTTGATGAGGTTTACAATATGGCAGTTAAATATCAGCAAGATATTAAATAA
466	CfCl-M3_0422	CDS	seq015	-	21843	22025	183	61	conserved hypothetical protein			MNKNKFDFSTKEKDFDAIKFKRVLQENLLKRSGAKNSKEYVEYITKLASKSHVNKSNNVK	ATGAATAAAAACAAATTTGATTTTTCTACTAAAGAAAAAGACTTTGATGCAATAAAGTTTAAAAGAGTATTACAAGAAAATTTATTGAAACGAAGTGGAGCTAAAAATTCAAAAGAATATGTTGAATATATAACTAAATTAGCAAGTAAATCACATGTAAATAAAAGTAATAATGTAAAATAA
467	CfCl-M3_0423	CDS	seq015	-	22018	22356	339	113	conserved hypothetical protein			MISDHVISELDDGAPRYVVDNLNTLNYEKVEVTDEMRNLADLYIEKGIITPKFYGDALHIAIATVVSVDVLISWNFKHIVNLNKIKQFNLVNLNENYRELEIRTPKEMINYE	ATGATTTCTGATCATGTGATTTCTGAATTAGATGATGGTGCACCACGATATGTTGTTGATAATTTGAATACTTTAAATTATGAAAAAGTTGAAGTTACTGATGAAATGAGAAATTTAGCTGATTTGTATATTGAAAAAGGAATTATAACTCCAAAATTTTATGGAGATGCATTACATATTGCTATTGCCACTGTTGTTAGTGTTGATGTCTTAATTAGCTGGAATTTTAAACACATTGTTAATTTAAATAAAATTAAACAATTTAATTTAGTAAATTTAAATGAAAATTATCGTGAATTAGAAATAAGGACTCCTAAGGAGATGATTAATTATGAATAA
468	CfCl-M3_0424	CDS	seq015	-	22573	24555	1983	661	site-specific DNA-methyltransferase	COG2189	L	MIESKLNGESLDILSENIAKLKELFPEILTEDKIDFDKLKTILSDEIDDSPEKYNFTWHGKGRAIVEAQKPSTGTLRPVKEESKDWNTTKNLYVEGDNLEVLKLLQKTYFGKIDMIYIDPPYNTGNDFVYPDNYVDNLENYLEISGQAVKADSLSNDQSSQLKMLSTNTETNGRFHTDWINMMYPRLKLARNLLKTNGVIFISIDDSKVNNLKKICDEIFGEDNFETSFYIKIRHENRILRADNRYQFVMEQVLCYSKSKKYYPNRIPKETNPERDYIYDINILNSPKEYLKINNYDIEVYSKDDYEILESSGGEGLLKKYQIRGSLISQSGSASEFYEINLRKRRTIDGEGTLYKIKGMGVKGDGLGYRFIMQPEKESSKNGFYFQGRPLTSKKNVGL…	ATGATAGAATCAAAACTAAATGGCGAAAGTTTAGACATTTTAAGTGAAAATATAGCTAAATTGAAAGAATTATTTCCAGAAATACTAACAGAAGACAAAATCGACTTTGACAAGCTAAAAACTATTCTTTCAGATGAAATAGATGATTCTCCAGAAAAATACAACTTTACTTGGCACGGAAAAGGCAGAGCGATAGTTGAAGCTCAAAAACCATCAACAGGAACACTCAGACCAGTTAAAGAAGAAAGTAAAGATTGGAACACGACAAAAAATCTTTATGTCGAAGGAGATAACTTAGAAGTGCTTAAATTACTTCAAAAAACTTATTTTGGCAAAATAGACATGATTTATATTGATCCTCCTTATAATACTGGGAATGATTTTGTATATCCTGATAAC…	2.1.1.72 3.1.21.5
469	CfCl-M3_0425	CDS	seq015	-	24656	25054	399	133	fpr	COG2402	R	MIFLDANFLIALFINDHKYNKRALRIWGRIKDQKLIISNSIILEVMTVSNIKIKTPKEVLEKVYARLNSGKLEIIEDIPLYDNTLKRQVSYLPERLSFFDCLYMELMEHLEIKQIVTFDKHFNNKGIEVIGQ	ATGATATTTTTAGATGCTAATTTCTTAATAGCTCTATTTATCAACGATCACAAATATAATAAAAGAGCTTTGAGGATATGGGGGAGAATAAAAGATCAAAAACTTATAATATCTAATTCTATTATATTAGAAGTAATGACAGTTTCAAATATTAAAATAAAAACTCCAAAAGAAGTATTGGAAAAAGTATATGCAAGACTAAATAGTGGTAAACTTGAAATAATTGAAGATATACCTTTATATGATAATACTTTAAAAAGACAAGTTAGTTATCTGCCTGAGAGACTTTCCTTTTTTGATTGTTTATATATGGAACTTATGGAACATTTAGAAATAAAACAAATAGTCACTTTTGATAAGCATTTCAATAATAAAGGAATAGAAGTAATAGGACAATAA
470	CfCl-M3_0426	CDS	seq015	-	25058	25333	276	92	conserved hypothetical protein			MQSKNRTTLFIEPEIMKTIKQIAINKKTTQTKIINDYLKECIEKEPQKNKIHLKVLVKSDPTANIDDIIGSIKVPEGFDPVKAVKEVRRGE	ATGCAAAGTAAAAATAGAACCACACTATTTATAGAACCTGAAATAATGAAAACAATTAAACAAATAGCTATTAATAAAAAAACCACTCAAACAAAGATAATTAATGACTACTTAAAAGAGTGTATAGAAAAAGAACCACAGAAAAACAAAATACATCTTAAAGTCTTAGTAAAAAGCGATCCAACTGCAAATATTGATGATATAATAGGAAGTATAAAAGTACCCGAAGGATTTGACCCAGTAAAAGCTGTAAAAGAAGTGAGAAGAGGTGAATAA
471	CfCl-M3_pg_031	Pseudogene	seq015	-	25631	25897	267	x	Pseudogene of type II toxin-antitoxin system VapC family toxin			MTIYETLTVLRKLKQNDEMVNEGYEKLTEMNVYEDVIYYDKALKYTLINNVGFFDNLSHIVMINNDIEEIASFDLDFDMFTDIKRIGQ	ATGACTATTTATGAAACTTTAACCGTTTTAAGAAAACTAAAGCAAAATGATGAAATGGTTAATGAGGGTTATGAAAAATTAACTGAAATGAATGTCTACGAAGATGTAATATACTATGATAAAGCATTAAAATACACTTTAATAAATAATGTTGGTTTCTTTGATAATTTAAGTCATATTGTCATGATAAACAATGACATTGAAGAAATAGCAAGTTTTGACCTTGATTTTGACATGTTCACAGACATAAAAAGAATAGGACAATAA
472	CfCl-M3_0427	CDS	seq015	-	26164	26322	159	53	conserved hypothetical protein			MGMVKTTIKLEDSLKSIKKIAIDRNTTQNNLMNEYLEKGLKNELKSKNKKEK	ATGGGTATGGTTAAAACCACAATTAAATTAGAAGATAGTTTAAAAAGTATTAAAAAAATAGCTATAGATAGAAATACAACACAAAACAATTTAATGAATGAATATCTTGAAAAAGGATTAAAAAATGAATTAAAATCAAAAAACAAGAAAGAAAAATAA
473	CfCl-M3_0428	CDS	seq015	-	26776	28422	1647	549	AAA family ATPase			MKMKAKLPLDESDFKKLINNDKVYIDKTEIIKRIMDLNGTYHFLSRPRRFGKSLLISTLKELFEGNKELFKDTYIYNNWNWNETYKVINLDLNNLRATTPENFEKSLSRYIDSVAKDSFNIKLDEGFSNEKLRELITAVYNINKKDVVVLIDEYDKPILDNINNKELAIDIQRTLKDFYGILKSGRSKLKFVFITGITKFSKVSIFSEFNNIIQLTLYKDYSTICGYSQDELEKYFKDFIIEYSNSYDISYDDVVDKIKYHYDGYSWDGENFLYNPYSVINFFKDEAFKNYWFSSGTPNFLIKIFKEDFNIGNIFKPLILDESEFDIFDIENLSQTPLLFQSGYLTIDKIETINDEIRYTLKIPNHEVETSITKNLFSNFYTKAENNFISKRKEIYKEL…	ATGAAAATGAAAGCAAAGTTACCCTTAGATGAATCTGATTTTAAAAAATTAATAAACAACGATAAAGTTTATATTGATAAAACAGAAATAATAAAGAGGATAATGGATCTTAATGGAACATATCATTTTCTTTCTCGTCCAAGAAGATTTGGAAAATCGTTATTAATCAGTACACTTAAAGAACTCTTTGAAGGGAATAAAGAATTATTTAAAGATACTTATATTTATAACAATTGGAATTGGAATGAAACATATAAAGTCATTAATTTGGATTTAAATAATTTAAGAGCAACGACACCTGAAAATTTTGAAAAATCATTAAGCAGATACATAGATTCTGTAGCTAAAGACAGTTTTAACATTAAATTAGATGAAGGTTTTTCTAATGAAAAATTAAGA…
474	CfCl-M3_0429	CDS-edge	seq016	-	477	1382	906	302	non-ribosomal peptide synthetase partial			LIFSSFNHIISDGVSIENFFKDVFKIYFNEDISKRKFTYFDYLIDLLSSEKENNRKIKNYLQNKTKNDSLKFYCKSFERKRTSETKYFNFKLDTPKNIVSTSKEFNMSYNSILLSSITLALKDLFKNNKIYLEYIFNGRDKNTYYNIFGLFRRHFPFFININPNDSIKEHFKKVNENIEDATNILPNDELENIMKFFSEKDSLRLIYDYQDVNEIIIYKFKQKNQNKFMNHESPNPNNVNVSKDTLFIHGIKNGESLQLSFSYDCGYFSEAEIKSLCNIINSYLSLIVDNPLEKVKNLKIN	TTGATATTCTCTTCTTTCAATCATATAATCTCTGATGGTGTTTCAATTGAAAACTTCTTCAAGGATGTATTTAAAATATATTTCAATGAAGATATAAGTAAACGAAAATTTACTTACTTTGATTATCTTATAGATTTATTAAGTTCTGAAAAAGAAAATAATAGAAAAATTAAGAATTATCTACAAAATAAAACTAAAAATGATTCTTTAAAATTCTATTGTAAATCATTTGAAAGAAAAAGAACGAGTGAAACCAAATATTTCAATTTTAAATTAGATACACCAAAAAATATTGTTTCAACTTCTAAAGAATTTAATATGAGTTACAACTCTATACTCTTATCTTCAATAACCTTGGCTTTAAAAGATTTATTTAAAAACAATAAAATATATTTAGAG…
475	CfCl-M3_0430	CDS	seq016	-	1519	3402	1884	628	amino acid adenylation domain-containing protein	COG1020	Q	MKKSKMEFVTNQDLIKYFNKIVIEDPEKKAIKYNETILTYKDLDTLINKIANLIKGKLEKIQSIDSNSKTYLNKGIIPIFIDKSHFTVASILAVWKLGHSFTVIDRRTPKVRFNMLMEELNSELIIDEDFINELEGLGMDFENPIDENNYIKDNDLALVCFTSGTTGTPKGVMIDYKQICVASKNISMELIEKYLNGNTIALIPTFSMLAAHLITFGVMFSKGYLHIIPDEKILDLHYLIEYMKKNEVVGSMFPPQLAEKFLKYADGLLQGFIVSTDKTSNLYSSKTIIANLYDLTETVSFNTFFIIDKSYKDTPIGKPVNNNKIYLLDENMEEVSDGDVGEIHIAKQLAVGYLNDKKLTDEKFIPNPYSTSNDDKILYKTGDLAYYTNDTNLVFLQRK…	ATGAAAAAATCTAAAATGGAATTTGTAACAAATCAAGATTTAATTAAATACTTCAATAAGATAGTAATAGAAGACCCTGAAAAGAAAGCTATTAAGTATAACGAGACCATTTTAACCTATAAAGATTTAGATACTTTGATAAACAAAATAGCTAATCTTATAAAAGGTAAACTTGAAAAAATACAATCAATAGATTCAAACTCTAAAACTTATTTAAACAAGGGAATAATTCCTATTTTTATTGATAAGTCTCATTTTACTGTTGCTTCTATTTTAGCAGTTTGGAAACTTGGTCACTCATTTACTGTAATTGATAGGCGAACACCAAAAGTGCGATTTAATATGTTAATGGAAGAATTGAATTCTGAATTGATTATTGATGAGGATTTTATAAATGAA…
476	CfCl-M3_0431	CDS	seq016	-	6127	7818	1692	564	dihydropteroate synthase-like protein	COG0294	H	MILIVTGHLAAPTIEKIAKSSKKDVIVHIANTQVAAFLTPKKVIKELKENFKGNLNEIEKIIVPGLMKKPTTEISETLKIPCFKGPVQGADLDMILDLDETIELSQIKPADRLIEDAKRNLVFKFIEDFEKDEEKIAELLKKPDNILIRDLPVGEDFPIRILCEIANAPLLSKKELIFKAKYFLDNGADMIDIGMVAGEDMSHLIPDLIKTLRTVVGNKPLSIDSLNPKEINVAIDNGIDLVLSLDLGNYEEILLKLIEKDIPAVLLPTNFKENKVPTGVEDRLIAIEELMEKCEGIAILGDLILDPVNSKSIVDSIIAAKRFKDKHPNPLFFGVGNVTELMDVDSTGVNSLITGIAMELKASVLFTPDESGKTWNSVYELAISSKMMFLSKNRGTIPK…	ATGATACTCATTGTAACAGGGCACCTTGCAGCTCCAACAATTGAAAAAATAGCTAAATCCTCTAAAAAAGATGTGATAGTCCATATAGCAAATACACAAGTAGCTGCATTTTTAACACCGAAAAAAGTTATAAAAGAACTTAAAGAGAATTTTAAAGGAAACTTAAATGAAATTGAAAAAATTATCGTTCCAGGACTGATGAAAAAACCAACAACAGAAATAAGTGAAACCCTTAAAATACCCTGTTTTAAAGGTCCAGTCCAAGGTGCTGACTTAGATATGATTTTAGATTTAGATGAAACCATTGAACTATCCCAAATAAAACCAGCCGATCGCCTTATAGAAGATGCTAAAAGAAACTTAGTTTTCAAATTTATAGAAGACTTTGAAAAAGATGAA…
477	CfCl-M3_0432	CDS	seq016	-	8459	9637	1179	393	tyrosine decarboxylase MfnA	COG0076	E	MNKPLEEEYVLKKLREFKSKDLNYSSGRILGSMCSEPHPLSKKAFMDFIETNIGDPGLFEGTAEIEEETIKIIASFLSLDKPYGNIVTGGSEANIMAMRSARNHHIKTNNLKTPYTEHFEVILPKSAHFSFKKASDILRLKLIEVNLDKEYKTDIESVKENINKNTIAIVGVAGTTELGMIDPIEELSQIAIDENIYLHVDAAFGGFSIPFLKYIGYDLPNFDFSNEGVSSMTIDPHKMGLTPIPTGCIIYREKKYIDLIAVETPYLTVKKQSTIVGTRLGAASAATWAMLKYMGKEGYSEIAKSCMINSNFLADALIKEGFNLITKPQLNIVSFNHPKIETEELAKAIEEKSWKVSISSCPKAVRIVMMPHIKHVHIMSFMRDLREIKSQI	ATGAATAAACCTTTAGAAGAAGAATATGTATTAAAAAAGTTAAGAGAATTTAAATCCAAAGATTTAAACTATTCTTCTGGAAGAATATTAGGATCAATGTGTAGTGAACCCCATCCACTATCAAAAAAAGCTTTTATGGATTTTATAGAAACAAATATTGGTGATCCTGGATTATTTGAAGGAACAGCAGAAATTGAAGAAGAAACTATAAAAATAATAGCTTCATTTCTATCTTTAGATAAGCCATACGGGAATATTGTGACAGGTGGAAGTGAAGCAAACATAATGGCAATGAGATCAGCACGTAATCATCATATAAAAACAAACAACTTAAAAACTCCATATACAGAACATTTTGAAGTAATACTTCCAAAATCAGCTCATTTTTCATTTAAAAAA…	4.1.1.11 4.1.1.25	mfnA
478	CfCl-M3_0433	CDS	seq016	+	10237	13107	2871	957	leucine--tRNA ligase	COG0495	J	MEKKWQDKWREANLFQADPDNREKIFVTVAYPYPSGAMHIGHGRTYTVPDVYGRFKRMQGYNVLFPMGWHVTGAPVIGIAKRIEDEDPWTLALYEKVHKVPKDELHKLSDPEYIVKYFSNEYHNVMDDMGYSIDWRREFRTTDETYKKFIEWQIRKLKSMDLVRKGKHPVKYCPSCDNPVGDHDLLEGEGATINELTLIKFEIDDKFIVPATFRPETIYGVTNLWLNPDVKYIEVDNNGETYIISEDSYLNLSNQIKDLNIIREVNPNDLIGRFVRNPITSIEHPIFPASFVDSEYGSGSVFSVPGHAPADYIALQDLKVNNELLNKYDLKDIVDNIKILNVVTVEKYSEFPAKDVIQKFNVKNQNDKNLEEATNELYKVEHSKGVISNNIPIYGGEKV…	ATGGAAAAGAAATGGCAAGATAAATGGCGAGAAGCAAATTTATTTCAAGCAGACCCAGATAATAGAGAAAAGATATTTGTGACCGTAGCTTATCCTTATCCAAGTGGAGCTATGCACATTGGTCATGGTAGAACATACACGGTTCCTGATGTTTACGGTAGATTTAAACGAATGCAGGGATATAATGTTCTATTTCCTATGGGATGGCATGTAACAGGAGCCCCAGTTATTGGAATAGCTAAAAGAATTGAAGATGAAGATCCTTGGACCTTGGCATTATATGAAAAAGTTCATAAGGTTCCTAAAGATGAACTTCATAAGCTTTCAGATCCAGAATACATTGTTAAATACTTTAGTAATGAATATCATAATGTAATGGATGATATGGGATACTCTATT…	6.1.1.4	leuS
479	CfCl-M3_0434	CDS	seq016	+	15448	15714	267	89	conserved hypothetical protein			MKYLPTFPKMPKTITIYGYPSSWQDNLPYRLYKTVWLKSVLDICQINPKATYEGELTRISDDMDFSVVTGLEKDYHGASISEYLVSIE	ATGAAATATTTGCCAACTTTTCCAAAGATGCCAAAAACAATCACAATTTATGGTTATCCGTCTTCATGGCAAGATAATTTACCTTACCGTTTATATAAGACTGTTTGGTTAAAATCTGTTTTAGATATTTGCCAAATTAATCCAAAAGCCACTTATGAAGGAGAATTAACCCGTATAAGTGATGACATGGATTTCAGTGTTGTTACTGGTTTGGAAAAGGATTATCATGGTGCGAGTATTTCAGAATATTTGGTTTCAATTGAATGA
480	CfCl-M3_0435	CDS	seq016	+	15791	16216	426	142	hypothetical protein			MNFKAIFLIAILAFSSMGACNAANTIHVDLSYNGWAKSSIEVYDTTNDNIYYEKQHTGACRKHDTFDFTIPDTCKWHDIMVKFNHGVAGQGPSDYVTIPAFTDGTANLEFETYGDDVLASYKGQSNHWNDKHRNIFYLGQP	ATGAATTTTAAAGCAATATTTTTAATAGCTATTTTGGCTTTTAGTAGTATGGGTGCATGTAATGCAGCAAATACTATACATGTAGATTTAAGTTATAATGGTTGGGCTAAATCCAGTATAGAGGTTTATGATACAACTAATGACAATATCTATTATGAAAAACAACATACAGGTGCTTGTAGAAAACATGATACATTTGATTTCACAATCCCTGATACTTGTAAATGGCATGATATCATGGTAAAATTTAATCACGGTGTAGCTGGACAAGGTCCAAGTGATTATGTTACTATACCAGCTTTTACTGATGGTACTGCTAATTTGGAATTTGAAACTTATGGTGATGATGTTTTAGCTTCTTATAAAGGTCAAAGTAATCATTGGAACGATAAACATCGT…
481	CfCl-M3_0436	CDS	seq016	+	16247	17209	963	321	hypothetical protein			MNLYKIFSVLFLVFLITGLSGNVFATSEAGLPDNTSPEVKKLISYIQTKAGCSVGEADLVVEMLSDQLSGREYETLLGYVCYPNNKTSFDPNYTYKDYFQNPRNKAILERIDGDMVRFGSMSHEEKLTYLKHTENNFGVELDKVLSSDFGKMNYVLNRVNVGSLVDTIDNNTNTSHSVGSMKKAGENIDTVLKSKADELAKAEMEYEIIKIDNPDALDGITPANLDKANFTGEFNNSLNNLAATLDTMEDVNMRAGGGLVGFGVVVLGIGILATIFGAGHIGVVVIVLGSAMVATGTALLINMGVIGNTQHKIKSIINNI	ATGAATTTATATAAAATATTCAGTGTATTATTCTTGGTTTTTCTCATTACTGGTTTAAGTGGTAATGTTTTTGCAACTTCTGAGGCAGGATTACCTGATAATACAAGTCCTGAAGTGAAAAAACTAATAAGTTACATTCAAACGAAAGCTGGTTGTAGTGTTGGTGAAGCTGATTTAGTTGTTGAAATGTTAAGTGATCAATTATCAGGTCGTGAATACGAAACTTTACTTGGTTATGTTTGTTATCCTAATAATAAAACCAGTTTTGATCCTAATTACACATATAAAGATTATTTCCAAAATCCACGAAATAAAGCTATTCTTGAACGTATTGATGGTGATATGGTAAGATTTGGGAGTATGAGTCATGAAGAGAAATTAACTTATTTGAAACATACT…
482	CfCl-M3_0437	CDS	seq016	-	17616	17942	327	109	conserved hypothetical protein			MKNMRTDVMSYLKKNKVSEFTFIATVHDLTRLNEILRSYDYEEALSGFKLLLDDFNDLEPVLQDIIVDSIIPNFERLTRHAKLNLIPRTSNQAEQGYSITNPKEIKKL	ATGAAAAATATGAGAACAGATGTTATGAGCTATTTAAAGAAAAATAAAGTTAGTGAATTCACATTTATAGCAACTGTTCATGATTTAACTAGATTAAATGAAATATTAAGGTCATATGATTATGAAGAAGCTTTATCTGGGTTTAAGTTATTGTTAGATGATTTTAATGATTTGGAACCTGTTTTACAGGATATAATCGTTGATTCTATTATTCCTAACTTTGAAAGGCTTACTCGTCATGCTAAACTTAATTTAATTCCAAGAACATCTAATCAAGCAGAGCAAGGTTATAGTATAACTAATCCTAAGGAGATTAAAAAGCTATAA
483	CfCl-M3_0438	CDS	seq016	+	19576	19917	342	114	hypothetical protein			MSLNKFFTALFLMLCVTGFCMSNVAAGKQGDTNLTVHVGETIKQGTQGYDGITVKPHGDAASYVKAEFHGKNDMRYTGLKPTPAGKTADFDIGKRTILGFFYNVVHVTVLPRL	ATGAGTTTAAATAAATTTTTTACTGCATTGTTTTTAATGCTGTGTGTAACTGGATTTTGTATGAGTAATGTGGCTGCTGGTAAGCAGGGCGACACAAATCTGACTGTTCATGTCGGAGAAACCATAAAACAAGGCACACAAGGCTACGATGGTATTACTGTTAAGCCTCATGGTGATGCAGCAAGTTATGTGAAAGCTGAATTTCATGGTAAAAACGATATGAGGTACACTGGTCTTAAACCTACTCCTGCTGGTAAAACAGCTGATTTCGATATTGGTAAAAGAACAATATTAGGATTTTTTTATAATGTTGTGCATGTAACAGTATTACCGAGGTTGTAA
484	CfCl-M3_0439	CDS	seq016	-	20164	21672	1509	503	catalase	COG0753	P	MTDKKLTTNKGTPVSNDQASTTTGEGSSYTLLQDVQLIEKLAHFDRERIPERVVHAKGAGAHGYFEVTNDLSKYTRAKFLSEVGKKTEIFSRMSTVGGERGSADSKRDPRGFAVKFYTEEGNYDLVGNNIPIFFIRDAIKFPDFVHTQKRHPTTNLADADMFWDFLSLTPESVHQATFLFTDRGTPRDYRHMNGFSSHTYMWYNEKKEYVWVKYHFKTAQGNETFTNEESILMAGENPDHATEDLYNAIENGNYPQWDVYVQIMTNEEAKEYKFDPFDVTKVWYHGDYPLIPLGKMVLNRNPENYFAEVEQAAFAPSNFVPGIGPSPDRLLQGRLFAYEDTQRHRLGPNHHQIPINRAKNAEINNYQRDGPMNVDDNGGSGPNYYPNTQNGSVPDISFK…	ATGACAGATAAAAAATTAACTACAAATAAAGGTACTCCTGTGTCAAACGATCAAGCATCAACGACTACAGGTGAAGGTTCAAGTTACACTTTACTACAAGATGTTCAGTTAATTGAAAAATTAGCACATTTTGATAGAGAAAGAATACCAGAACGTGTTGTACATGCAAAGGGAGCTGGAGCTCATGGTTACTTTGAAGTGACTAACGACCTTTCAAAGTACACAAGAGCCAAATTTTTATCAGAAGTTGGTAAAAAAACTGAAATATTCTCTCGAATGTCTACAGTTGGTGGAGAAAGAGGCTCTGCTGACTCTAAAAGAGATCCTCGTGGTTTTGCAGTTAAATTTTACACTGAAGAAGGAAACTATGATCTTGTTGGTAATAATATTCCAATATTT…	1.11.1.6	katE
485	CfCl-M3_0440	CDS	seq016	+	24339	24725	387	129	hypothetical protein			MCVIGFTMNSINAIDVKFDNKNGWHYRNYVGIFNDALTKNTGWIKQSAAGKDKTFTDIPLEKNDTLILEGNEYDCSYLCYYIKWVNTEPRDLTVVLDYDADYQCQMYIKEFPGIPCLIGYVNPFHWDQ	ATGTGTGTTATTGGATTCACTATGAATTCAATTAATGCTATAGATGTCAAATTTGATAATAAGAATGGATGGCATTATAGAAATTATGTTGGCATTTTTAATGATGCTCTAACTAAGAACACTGGTTGGATCAAGCAATCTGCTGCTGGTAAAGATAAAACATTTACAGATATTCCTTTAGAGAAAAATGATACTCTTATTCTTGAAGGGAATGAATATGATTGTTCTTATCTGTGTTATTATATTAAATGGGTTAACACTGAACCAAGAGATTTAACAGTTGTTCTTGATTATGATGCTGATTATCAATGTCAAATGTATATAAAAGAGTTCCCTGGAATTCCGTGTCTTATTGGTTATGTTAACCCTTTTCACTGGGATCAATAA
486	CfCl-M3_0441	CDS	seq016	+	24833	25564	732	244	hypothetical protein			MSLKNLIAMFLVVFMTAMVINGANAAHSLTVQSQGWTGNDCGLGNIEVIKTDGTSEITKISPGETKTVDLPGNINRVAFNSDGRKGGYNANLKNLQSVFTLFSNADFKANVWFYSKGSYDNKMEFVDAANTDRCRDWTNPWKAVTIGAQSRIASEDGNIIVKAINIDNTNTDILSGDGEAVIPATVNRKTIRITDTKYDSSVEIPMYLAPKDIIINKNSGAKTITVKYNGKSVTVDENQHSMI	ATGAGTTTAAAAAATTTAATAGCTATGTTTTTAGTTGTATTTATGACTGCTATGGTTATAAATGGTGCTAATGCAGCACATAGTTTAACTGTTCAATCTCAAGGTTGGACAGGTAATGATTGTGGATTAGGTAACATCGAAGTTATTAAAACTGATGGTACTTCAGAAATAACTAAAATAAGTCCAGGAGAAACCAAAACTGTTGATTTACCTGGTAATATTAATAGAGTAGCATTTAATAGTGATGGTAGAAAAGGAGGGTATAATGCTAATTTGAAAAATCTTCAAAGTGTATTTACTCTATTCTCTAATGCTGATTTCAAAGCTAATGTATGGTTTTACAGTAAAGGTAGTTACGATAATAAAATGGAATTTGTAGATGCAGCTAATACTGATAGA…
487	CfCl-M3_0442	CDS	seq016	+	25604	26410	807	269	hypothetical protein			MKFKMKITGLTLILLVLMSFVACIQATSKINPSNESEYQGLINHVMTIAECDENTANLAVQAVLIQNGDTWTYDGLDIYFRALNGERYAQDIIDNNPFYHVYCEAFDQSIRDLKGKSALEIAEMLNIEDIATNSNSFHVYFDSEWNYVATLTLTCLDSPADDDIVLESAAGKAHDAAIPVNWNWRQVVAHIHYKTVTDCDDLYLNIPVYLGETLDIRASTLGWQTSRARWNVNGIFKVTDNEAGIQSTIYLTRTLPKYSLKDEDFKPI	ATGAAATTTAAAATGAAAATAACAGGTCTAACATTAATATTATTAGTATTAATGTCTTTTGTAGCATGTATTCAGGCTACAAGTAAAATAAACCCTTCAAATGAATCCGAATATCAAGGTTTGATTAATCATGTTATGACTATTGCTGAATGTGATGAGAATACAGCTAATTTAGCTGTACAAGCTGTTCTTATTCAAAATGGTGATACATGGACTTATGATGGATTAGATATATATTTCCGAGCACTGAATGGTGAAAGATATGCACAGGATATAATAGATAATAATCCTTTTTATCATGTTTATTGTGAGGCTTTTGACCAATCTATAAGAGATTTAAAAGGTAAATCCGCATTAGAAATAGCTGAAATGTTAAATATAGAAGACATTGCAACTAAT…
488	CfCl-M3_0443	CDS	seq016	+	26440	27006	567	189	hypothetical protein			MSFKKVFGWIVLAICLTGFTLTGLNEDAAESVKTNDGQIYMDANNGNCGFRWGYNLLFLDSNNNTIQHIYAGSKTCRHDEYYDIPKNADKIEVTIYIENFIINEGSDFCVYTGFVDARTCGFKVYGLLPNWRIFADFYGAKPDYKEYLYENICDFGSIFKHLRFNNNEYLCIKHEKMWTYNKNGDIIL	ATGAGTTTTAAAAAAGTTTTTGGATGGATTGTATTAGCTATTTGTTTAACAGGATTCACATTAACAGGTTTAAATGAAGATGCTGCTGAATCAGTTAAAACTAATGATGGACAGATTTATATGGATGCAAACAATGGTAATTGTGGTTTCAGATGGGGTTATAATTTATTATTCCTTGATTCCAATAACAATACTATTCAACATATCTATGCTGGCAGTAAAACTTGTAGGCATGATGAATATTATGATATTCCAAAAAATGCAGATAAAATAGAAGTAACAATTTATATAGAAAATTTTATTATTAATGAAGGATCAGATTTCTGTGTATATACAGGTTTTGTTGATGCTCGTACTTGTGGTTTTAAAGTATATGGTTTACTTCCTAATTGGAGGATA…
489	CfCl-M3_0444	CDS	seq016	+	27042	27596	555	185	hypothetical protein			MIRKKIIVTLLVFSVIALIGLSPVSAVNQLKVTNMCPNFNKDQVTLTVWSARAGPLTSTINYRLVGGDYGQYQERYEEPADSIDIIYYRQWKSYNLTDVIGNFGKQITIYFGEGVLTGNALGRDGTGVSFWTDRDFPDTNICLFPSSTANKECEMQLSRDGVALTGRINYLYNLNYNEADFDDR	ATGATTAGAAAGAAAATTATAGTTACTTTATTGGTTTTTAGTGTAATAGCTTTAATAGGATTAAGTCCTGTTAGTGCTGTTAATCAATTAAAAGTAACTAATATGTGCCCTAATTTTAATAAGGATCAAGTTACTTTAACAGTATGGTCTGCAAGAGCTGGTCCGTTGACTTCTACAATAAACTATAGGTTAGTTGGTGGGGATTATGGACAATATCAAGAGCGTTATGAAGAACCTGCTGATTCTATTGATATAATATATTATAGGCAGTGGAAAAGCTATAATCTTACTGATGTAATAGGTAATTTTGGTAAACAAATTACAATTTATTTTGGTGAAGGTGTATTAACTGGTAATGCTTTAGGAAGAGATGGTACGGGTGTTAGTTTTTGGACTGAC…
490	CfCl-M3_0445	CDS	seq016	+	27586	29019	1434	478	hypothetical protein			MIVKYKLLGLMVIFLIISSITPLSSAINISEQKTLEGFVISSLPPVNDELVEYFKAHNPDMNLMTLMAVYNAIMVQLTDEPGDVNPDIDDVNKQPKLKLTVFINYKTGNNSVIYKNRYTAKDLYQHSPGMKNFVDTVDNKIQHLSTMSNPELLKLCFVDDSERKAMEILNAADTPKLTYLLDGSVDCLNLDDLSSNQLLVGDQVKEKARKFFSKVCELNTKYDAGLTTDLENETIKLVDEASQYDPDYNVTDSTGFIKLLDSYLGIDQKSMQIRTTIISLGTSGTICTILGSALVGSVGYTKISGIGDYHNTLTQALNFKNFNVDKYIADEKNSMFQSYLIRLAMHGKVIVTLNKEGTTEYVDRNGNPVDPERVILDSEYADEYKAQISIMENQINDQN…	ATGATCGTTAAATATAAATTACTTGGTTTAATGGTTATATTCTTGATAATTTCAAGTATAACACCATTATCATCAGCCATTAATATATCTGAGCAGAAAACATTAGAAGGTTTTGTTATTAGTAGTTTACCACCTGTTAATGATGAATTAGTTGAATATTTCAAAGCTCATAATCCTGATATGAACTTAATGACTTTAATGGCTGTTTACAATGCTATTATGGTTCAGTTAACAGACGAGCCTGGTGATGTTAATCCTGATATTGATGATGTTAACAAACAACCTAAACTGAAATTAACAGTTTTCATTAATTATAAAACAGGTAATAATAGTGTAATTTATAAGAATAGGTATACTGCTAAGGATTTATATCAGCATTCACCTGGTATGAAAAATTTT…
491	CfCl-M3_0446	CDS-edge	seq016	+	29035	30495	1461	487	hypothetical protein			MFKYKLLGLMVIFLLISSITPLSSAINISEQKTLEGFVISSLPPVNDELVEYFKAHNPDMNLMTLMAVYNAIMVQLTDEPGDVNPDIDDVNKQPKLKLTVFINYKTGNNSVIYKNRYTAKDLYQHSPGMKNFVDTVDNKIQHLSTMSNPELLKLCFVDDSEHKAMEILNTADTPKLTYLLDGSVDCLNLDDLSSNQLLVGDQVKEKAHKFFSKVCELNTKYDAGLTTDLENETIKLVDEASKYDPNYSITDTKGFIKLLDSYLGIDQKSVEIKTTMTSLAISGSICTTLGVALAGTTGALDMVGKYHNELVAALGESRGDPLCRIQRRLAIDTLRSKYIKPLLDDGKVIFGGYYDEYYPRARYISTITGEEGNAEDMIYEDSPLRREQYDKEESDIHDH…	ATGTTTAAATATAAATTACTTGGTTTAATGGTTATATTCTTATTAATTTCAAGTATAACACCATTATCATCAGCCATTAATATATCTGAGCAGAAAACATTAGAAGGTTTTGTTATTAGTAGTTTACCACCTGTTAATGATGAATTAGTTGAATATTTCAAAGCTCATAATCCTGATATGAACTTAATGACTTTAATGGCTGTTTACAATGCTATTATGGTTCAGTTAACAGACGAGCCTGGTGATGTTAATCCTGATATTGATGATGTTAACAAACAACCTAAACTGAAATTAACAGTTTTCATTAATTATAAAACAGGTAATAATAGTGTAATTTATAAGAATAGGTATACTGCTAAGGATTTATATCAGCATTCACCAGGTATGAAAAACTTTGTG…
492	CfCl-M3_0447	CDS-edge	seq017	+	415	768	354	118	toll/interleukin-1 receptor domain-containing protein partial			MVLESIDILKDKGYITIKKLNVSQYIQMTARGFLFYAENSMDDFESKYKKVISSIMNDEQRNSSSIEKETNVEISLIEALLEYFELKGFIRKTNTFGGMIISDVSGTGKRHFREQLS	ATGGTTCTTGAAAGTATAGATATCTTAAAAGATAAGGGATATATAACTATAAAAAAGTTAAATGTTTCACAATATATACAAATGACAGCTCGTGGTTTTTTATTTTATGCTGAAAATTCTATGGATGACTTTGAAAGTAAATATAAGAAAGTAATATCTTCTATAATGAATGACGAGCAAAGAAATAGTTCATCCATTGAAAAAGAAACGAATGTTGAAATTTCATTGATTGAAGCACTATTAGAATATTTTGAATTAAAAGGATTTATTAGGAAGACTAACACCTTCGGTGGCATGATTATATCTGATGTGTCTGGGACAGGTAAGAGGCATTTTAGAGAACAATTGAGTTAA
493	CfCl-M3_0448	CDS	seq017	+	816	2165	1350	450	AAA family ATPase	COG4637	R	MVLTNINVSNFKSFKNIDINLNNFCLLIGANAAGKTNFISFLKFLNDIVKANIEVAIYNQGGIKFLRNLSLKEDDLSFSITIKKDFSFPIVKLDESQSSEKIFGIDLSELNYKLKIDFINNSQDWKINEEKVIFSGEMYETDFNLNTKQFNSNDLKHHKKGGYEPFIFELYDDGDNVDYSLKNNSFGIKKENIIHSPTINSIYKIPNVDKSKLSILNALNKLPMYLMFENMNFFDLDPKKCKRVNVMDNRLPQLEVSGGSSPIVIQNLGVDGGNLPIIIQNLIKNKENKRKLLNFISYLMPTIKEIDIENIVNNVTFKIKEEHSDEFILSYFLSDGTANIIALIVALYFNQNEFISIEEPDRNIHPKLISKIIEMMEEVTNEKQVIITTHNPEVLKYVD…	ATGGTATTGACAAATATAAATGTTTCAAATTTTAAAAGTTTTAAAAATATAGACATAAATTTAAATAATTTTTGTTTATTAATTGGAGCTAATGCTGCTGGCAAAACAAATTTTATATCATTTCTAAAATTTTTAAATGATATTGTAAAAGCTAACATTGAAGTTGCAATTTATAATCAAGGTGGAATTAAGTTTTTAAGGAACTTATCTTTAAAAGAAGATGATTTAAGTTTTTCAATCACCATTAAAAAAGATTTTTCTTTCCCGATAGTTAAATTAGATGAATCACAAAGTTCTGAAAAGATTTTTGGAATAGATCTTTCTGAATTGAATTATAAATTAAAGATAGATTTTATTAATAATTCACAAGACTGGAAAATCAATGAGGAAAAAGTAATA…
494	CfCl-M3_0449	CDS	seq017	+	2187	2624	438	146	conserved hypothetical protein			MYKLLFIFVEGDHDKLFFKKIRDYLYCHEYKYDIKIFKYQEKKDKKVNNLIKKCKSKENYEYFFVADLDSKYFKCFTSKKDKMIKKYDALDKDKIIIVKEEIESWYFSGNKSDDFRENELDFECSKEEFDELITSKFDSKIRLFK	ATGTATAAACTTTTATTTATCTTTGTAGAAGGAGATCATGATAAATTATTTTTTAAAAAAATTCGAGACTACTTGTATTGTCATGAATATAAATATGATATAAAGATCTTTAAGTATCAAGAAAAAAAAGATAAAAAAGTTAACAATCTAATTAAAAAATGCAAATCGAAAGAAAACTATGAATATTTTTTTGTAGCTGACTTAGATTCAAAATATTTCAAATGTTTCACTTCTAAAAAAGATAAAATGATTAAAAAATATGATGCTCTTGATAAAGATAAAATAATCATAGTTAAAGAGGAAATTGAAAGTTGGTATTTTTCAGGAAACAAATCAGATGATTTCAGGGAAAATGAATTAGATTTTGAATGTTCTAAAGAAGAATTTGATGAATTAATA…
495	CfCl-M3_0450	CDS	seq017	+	2952	4619	1668	556	AAA family ATPase			MGEDNNEKLSKHDDLKMICVGTQTFEFLRENNYLYVDKTKEIRDLIHNEKIVFLSRPRRFGKSLLVSTLEELFKGNKELFKGLYIYDKWDWNKKYNVISLDMSDMDNRSTEKLEIDLNNTIETIAKTNKIKLNKEISIRKKFSNLIKELYDSNSKEVIVLVDEYDAPILDNIDNKELADTNRKMLQSFYQTLKNKDEFLKFVFITGISKFIHTSIFSKLNNPTDITLLDNYSTICGITHKELDEYCNEHIHLFADKNNMSYDEALSMINYWYDGYSFDGEKKVFNPFSTLSALKNGKLSKYWFSTGTPHFLVNILRDKRVDIDFENMELSEGDLNEIDPMKIKDVPLLFQGGYLTIDRTFLNENNETEYFLRIPNFEVKQAYDDNLTKIYVEKFGNKFK…	ATGGGAGAAGATAACAATGAAAAACTTTCAAAACATGATGATTTGAAGATGATTTGTGTGGGTACACAGACATTCGAGTTTTTAAGGGAAAATAATTATTTGTATGTTGATAAAACAAAGGAAATTCGTGACTTAATACATAATGAGAAGATAGTTTTTCTTTCTCGTCCAAGAAGGTTTGGTAAATCTTTGTTAGTGAGCACATTAGAAGAATTGTTTAAAGGAAATAAAGAGCTCTTTAAAGGACTTTATATTTATGATAAGTGGGATTGGAATAAAAAATATAATGTAATATCTTTAGATATGAGTGATATGGATAATCGTTCAACTGAAAAATTAGAAATAGACTTAAATAATACCATTGAAACTATTGCAAAAACAAATAAAATAAAACTTAAT…
496	CfCl-M3_pg_032	Pseudogene	seq017	+	4612	4794	183	x	Pseudogene of N-6 DNA methylase			MIKYKGIIRKEKDKLEKECIESIAIIQPLQIEIANINKEIDKLVYGLYGLNGEEIAIVEK	ATGATTAAATATAAAGGCATCATAAGGAAAGAAAAGGATAAATTAGAAAAAGAATGCATTGAATCAATAGCTATTATTCAACCTTTACAAATTGAAATAGCTAATATCAATAAAGAAATAGATAAACTTGTCTATGGGTTATATGGATTGAATGGGGAAGAAATAGCTATTGTTGAAAAATAA
497	CfCl-M3_0451	CDS	seq017	+	4832	6493	1662	554	AAA family ATPase			MEEDKNEKLSKHDGLKRICVGTQTFEFLRENNYLYVDKTKEIRDLIHNEKIVFLSRPRRFGKSLLVSTLEELFKGNKELFKGLYIYDKWDWNKKYSVIHLDLSKPFNEDNNEFKDSLNFYVDLISENFSVELLGKYPNDKLTELILRIHKKYDKKIVVLVDEYDAPILDNINNQTVADANRKTLQSFYQALKNSDKYIEFIFITGISKFIHTSIFSKLNNLIDISLLSDYSTICGMTHNELDDYCNEHIYLFADKNNMSYDEALSDINHWYDGYSFDGEKKVFNPFSTLSALKNGKLSKYWFSTGTPHFLVDILKKRTMDIDFENMVLSEGDLNEIDPIKIKDIPLLFQGGYLTIDKTFLNENNETEYSLRIPNFEVKQAYGDNLIDFYLSEVEEDIVD…	ATGGAAGAAGATAAGAATGAAAAACTTTCAAAACATGATGGTTTGAAGAGGATTTGTGTGGGTACACAGACATTTGAGTTTTTAAGGGAAAATAATTATTTGTATGTTGATAAAACAAAGGAAATTCGTGACTTAATACATAATGAGAAGATAGTTTTTCTTTCTCGTCCAAGAAGGTTTGGTAAGTCCTTGTTAGTGAGCACATTAGAAGAATTGTTTAAAGGAAATAAAGAGCTCTTTAAAGGACTTTATATTTATGATAAGTGGGATTGGAATAAAAAATATTCTGTAATACATTTAGATTTATCCAAACCATTTAACGAAGATAACAATGAGTTTAAAGATTCATTAAACTTCTATGTGGATTTAATATCTGAAAATTTTTCAGTTGAACTTCTT…
498	CfCl-M3_0452	CDS	seq017	+	6998	8650	1653	551	AAA family ATPase			MDENYSKSDDFKQIMLGKQTFKFLIENNYLYVDKTKEIYELINNESTVFLSRPRRFGKSLLVSTLEELFKGNKELFKGLYIYDKWDWNKKYNVISLDMSDMDNRSTEKLEIDLNNTIETIAKTNKIKLNKEISIRKKFSNLIKELYDSNSKEVIVLVDEYDAPILDNIDNKELADTNRKMLQSFYQTLKNKDEFLKFVFITGISKFIHTSIFSKLNNPTDITLLDNYSTICGITHKELDEYCNEHIHLFADKNNMSYDEALSMINYWYDGYSFDGEKKVFNPFSTLSALKNKEFSHYWFSTGTPHFLVDILRDRRIDIDFEDMVIGEKDLNEIDPVNIGSLPLLFQGGYLTVDKKFKNEMYETEYTLRIPNFEVEQAYEDNLKDLYVEEFKGKYIDIRE…	ATGGATGAAAATTATTCAAAATCAGATGATTTTAAACAAATAATGCTTGGAAAACAAACTTTTAAGTTTTTAATTGAAAATAACTATTTATATGTGGACAAAACAAAAGAAATATACGAGCTTATTAACAATGAAAGCACTGTTTTTCTATCAAGACCAAGAAGATTTGGTAAATCTTTGTTAGTGAGCACATTAGAAGAATTGTTTAAAGGAAATAAAGAGCTCTTTAAAGGACTTTATATTTATGATAAGTGGGATTGGAATAAAAAATATAATGTAATATCTTTAGATATGAGTGATATGGATAATCGTTCAACTGAAAAATTAGAAATAGACTTAAATAATACCATTGAAACTATTGCAAAAACAAATAAAATAAAACTTAATAAGGAAATTTCA…
499	CfCl-M3_0453	CDS	seq017	+	8779	9531	753	251	NAD(P)-dependent oxidoreductase	COG2084	I	MVVDILIVGFIGFGTVSSSLSKILIENGCEIISSSNGRSLKTKELIKKLKVKDLNNFNEVAKNCDILISANTPSKAVDIGKNYGSLTNNIFLDLNNISPTSTNEIGSMVGENFVDGAIVGNVNNNKSVIYLSGEKADEIAILKDYGLNIKIISDKIGDASKLKVLRSIYTKGVSALLIETFEIAKQLNLEDELLNILVITEGDNFRNSSKSRIENSVNQLRKYGEVEEIVDFLKQFENVNIEFIDSMKNSFKRKF	ATGGTGGTAGATATTTTGATCGTAGGCTTTATTGGCTTTGGTACTGTTTCTTCATCCCTTTCAAAGATTTTAATCGAAAATGGCTGTGAAATAATAAGTTCATCTAATGGAAGAAGCTTAAAAACTAAGGAATTAATTAAAAAATTAAAAGTTAAGGATTTAAACAATTTTAATGAAGTTGCAAAGAATTGTGATATTCTAATATCTGCTAACACACCTTCAAAGGCTGTGGATATTGGGAAAAATTATGGTTCTCTTACAAATAATATTTTTCTTGATTTAAATAATATATCCCCAACATCAACCAATGAAATTGGAAGTATGGTTGGTGAAAACTTTGTTGATGGAGCTATTGTTGGCAATGTTAATAATAATAAATCAGTTATTTATTTGTCTGGT…
500	CfCl-M3_pg_033	Pseudogene	seq017	-	9642	10139	498	x	Pseudogene of conserved hypothetical protein			MSLIVLFALCFSILSSTNAVRSTYWDNPDNLNQIDHNTASLRALKAYNPPAEIIWSNDEQICVRAYPSSYWDNWQFRAYEVTWNRHVWIDRIHGMNYNVNPTDPVTTGYIDFNPKGTAEGELTVRSSGDGRHDGCDFSAITGFEKERSDTHLSIWTSRVTYPKAV	TTGAGTTTAATAGTATTATTTGCACTTTGTTTTTCAATACTAAGTTCGACTAATGCAGTAAGAAGTACATACTGGGACAACCCAGATAATTTAAATCAAATAGATCATAATACAGCATCATTAAGGGCATTAAAGGCATACAACCCTCCAGCAGAGATTATATGGAGTAACGATGAACAAATCTGTGTACGTGCTTATCCTTCATCATATTGGGACAATTGGCAATTTCGAGCATATGAAGTAACATGGAATAGGCATGTATGGATCGATAGGATTCATGGGATGAATTATAATGTTAATCCAACTGATCCTGTCACTACAGGTTACATAGACTTCAATCCTAAAGGTACTGCTGAAGGAGAACTAACAGTAAGATCGTCTGGAGATGGTAGACACGAT…
501	CfCl-M3_0454	CDS	seq017	-	10542	10994	453	151	arginine decarboxylase, pyruvoyl-dependent	COG1945	E	MIIIKIAIVSGKSEGPTELNAFDNALIDAGIGDVNLIKVSSMLDGNAETVSLPDFKPGSMVNCVLSSVTSSKKGESITACVGIAIGEKLGCIVEKHSINENPEEVKKEAIFMARYMMEVRGVAIKELIIEEISHEVENIGSVVSSVIYVD	GTGATTATTATTAAAATAGCTATTGTTTCAGGTAAAAGTGAAGGTCCTACTGAGTTGAATGCATTTGATAATGCACTAATAGATGCTGGCATTGGTGATGTTAACTTAATTAAGGTTTCAAGTATGTTAGATGGTAATGCAGAAACAGTATCTCTACCTGATTTTAAACCAGGATCTATGGTTAATTGTGTTTTATCATCAGTGACTTCAAGTAAAAAAGGAGAATCAATCACAGCCTGCGTTGGAATAGCTATTGGTGAAAAATTAGGTTGTATTGTTGAAAAACATTCTATTAATGAAAATCCTGAAGAAGTAAAAAAAGAAGCTATTTTCATGGCAAGATATATGATGGAAGTTCGTGGTGTAGCTATTAAAGAGCTAATTATTGAAGAAATAAGT…	4.1.1.19	pdaD
502	CfCl-M3_0455	CDS	seq017	+	11486	12556	1071	357	homoserine kinase	COG1907	H	MKIIVPSRLHMTLIDLNGSYGRFDGGIGLALANPKIVLKGELSETGISLDFSSRIDDNIKDEAHLKLLKAVDDLMKHFSVESGFHFTLEEAYPTHSGLGSGTQFALATGRIVCELLKDDLNIEYNDFNQNNEYNNKNNSINANNAKSSINSYSLGKILKRGGTSGIGTFSFDYGGFILDGGHSLNDKEKFLPSSVSSAKPPVLIGNYDFPQEWDVIVAIPNGDNKVSGKKEVDLFQKYCPVPKDEVEKLSHLILMNLIPFLLEKDIESFGQVINQIQDLGFKRIEVNLQPDNVKKTMGVMREFGAYGVGMSSFGPAIYGITYKNTKEVYNATKEYLHEDSTVLITKAQNYGHVLEK	ATGAAAATTATTGTGCCTTCAAGATTACATATGACTTTAATAGACCTTAATGGGTCTTATGGTCGTTTTGATGGAGGTATTGGTCTTGCATTGGCAAATCCAAAAATAGTTCTAAAAGGAGAACTCAGTGAAACTGGAATATCTTTAGATTTTTCTTCAAGAATTGATGATAATATTAAAGATGAAGCTCACCTGAAACTTTTAAAAGCTGTTGATGATTTAATGAAACATTTTTCAGTTGAAAGTGGCTTTCATTTTACTCTTGAAGAAGCATATCCCACACATAGTGGTTTGGGTTCAGGAACTCAGTTTGCACTTGCAACAGGTAGAATTGTTTGTGAGTTACTGAAAGATGATTTAAATATTGAATATAATGATTTTAATCAAAATAATGAATAT…	2.4.2.54
503	CfCl-M3_0456	CDS	seq017	+	12593	13075	483	161	3-isopropylmalate dehydratase small subunit	COG0066	E	MILKGKVWKFGSNIDTDVIIPGRYLRTFNPDDLSAHVMEGERPDFASKVQKGDIIVGDWNFGCGSSREQATIAIKNAGVDAVVAKSFARIFYRNAINIGLPVIIADIDVNEGDVLEIDLKSGIICNLTTDKSFKIKEFKDFLLNILLDGGLVNHYINNIK	ATGATTTTAAAAGGAAAAGTTTGGAAATTTGGAAGTAATATTGATACAGATGTTATTATTCCAGGAAGATATTTAAGAACATTTAATCCTGATGATTTATCTGCTCATGTGATGGAAGGTGAAAGACCTGATTTCGCTTCTAAAGTTCAAAAAGGAGATATTATTGTTGGTGATTGGAATTTTGGTTGTGGATCTTCAAGAGAACAGGCAACAATAGCTATTAAAAATGCTGGTGTTGATGCTGTAGTAGCTAAATCTTTTGCAAGAATATTTTATCGTAATGCCATTAATATTGGTCTACCAGTTATAATAGCTGATATTGATGTAAATGAGGGAGATGTTTTAGAGATAGATCTTAAAAGTGGAATCATTTGTAATTTAACCACAGACAAGTCCTTT…	4.2.1.114	hacB
504	CfCl-M3_pg_034	Pseudogene	seq017	+	13739	14350	612	x	Pseudogene of HEAT repeat domain-containing protein			MANRDNIINDTNMWSVGKISDAAVLADIAKNAKNPSVRRDAVSKISDAAVLEDIARNAEDLIVRRGAVGKISDEVVLIDIIKNDEDPSVRRAAIDNISDENVLTDIAKNAEDTVIRRYAVFNILDENVLADIAKNDEDPSVRRAAIDNISDENVLTDIAKNAGDLSVRIGAIGKISDEDVLVDIVKSTEDPIIHKYLKNSDMI	ATGGCAAATCGTGATAATATAATTAATGATACGAACATGTGGTCTGTTGGTAAGATTTCTGATGCGGCTGTTTTAGCAGATATAGCAAAAAATGCTAAAAATCCAAGTGTTCGTAGGGATGCTGTTAGTAAGATTTCTGATGCGGCTGTTTTAGAGGATATAGCAAGAAATGCTGAGGATCTAATTGTTCGTAGAGGTGCTGTTGGTAAGATTTCTGATGAAGTTGTTTTGATTGATATCATTAAAAATGATGAAGACCCAAGTGTTCGTAGAGCTGCGATTGATAATATTTCTGATGAAAATGTATTAACAGATATAGCAAAAAATGCTGAAGACACAGTTATTCGTAGGTATGCTGTTTTTAATATTTTGGACGAGAATGTCTTGGCTGATATAGCA…
505	CfCl-M3_0457	CDS	seq017	-	14426	15166	741	247	UPF0280 family protein	COG2122	S	MFKKKIKLEETQINLISDINPDSLEDFIISKRNELKNYISSHHNFFSSYEPVYIECDEESDIIKLMVEASEIANVGPMAAVAGTTSQLAIEELVRNGSKFSVVNNGGDISFINKNRKMVCGIYAGNSSISSELGFEFRPQKSPLGLCTSSGTVGYSFSYGKGDSVSVIAKKASVADAIATAIGNDVTGKTDEIAVENGLNSAVKFEEHIIGILIILGDSIATFGKLPKLISLEKEENLKFKEDTII	ATGTTTAAAAAAAAAATAAAATTAGAAGAAACACAGATAAATCTAATTTCAGATATAAACCCTGATTCTTTAGAAGACTTTATAATATCTAAAAGAAATGAACTTAAAAATTATATCTCAAGTCATCACAATTTTTTTAGTTCCTATGAACCAGTTTATATTGAATGTGATGAAGAATCAGATATTATTAAATTAATGGTTGAAGCCAGTGAAATAGCTAATGTTGGACCTATGGCAGCTGTTGCAGGAACTACATCTCAATTAGCTATTGAAGAACTTGTAAGAAATGGGTCAAAATTTTCAGTTGTAAACAATGGTGGAGATATTTCATTTATTAACAAAAACAGGAAAATGGTCTGTGGAATATATGCTGGTAACTCCTCAATATCATCTGAACTT…
506	CfCl-M3_0458	CDS	seq017	+	16622	16948	327	109	hypothetical protein			MLNLKSLMILAILAIGCSAVGLNNISAADLDKVTTLNKVITLKVNDTYNVPCFVRPIGNALKYVSISPGAGSGYVLTGIKPTPVNTTAKFITIHDCILKVIVVPKLWS	ATGTTGAATTTGAAGAGTTTAATGATATTAGCTATTTTAGCTATTGGTTGTTCAGCCGTTGGATTAAACAACATCAGTGCAGCAGACCTAGATAAAGTCACAACTTTAAATAAGGTCATAACCCTCAAAGTAAACGATACCTACAATGTTCCTTGTTTCGTGAGACCTATTGGTAATGCACTAAAATATGTTAGTATTTCCCCTGGTGCAGGTTCAGGTTATGTACTTACTGGTATCAAACCGACCCCTGTAAATACTACTGCTAAGTTCATAACCATTCATGATTGTATTCTTAAAGTAATAGTAGTACCAAAACTATGGAGTTAG
507	CfCl-M3_0459	CDS	seq017	-	17893	19914	2022	674	phosphoserine phosphatase	COG2208	TK	MNNKIKNKNLKIFLIVFVTYMIVCLVEDTVNFYYPHSPLNYISLPIIFVTTFSLILGPIGILGSSIGQLIYGIVFYIYSHFLNNILTTYALFYPLTVLVIGFFCYKLYHALNFKNRLVVYLNNGYNLISLMVTILITNAFYIIITYSVRINILGNEIIKFGFIEHYFSTIYVVLPVTILFISILNLLNVDVYIPKKSKYKISSKYLKPCFKYANYYPKLINSLLLLLTMTLIVMAACNNEIFTTNFYNTNTLLIVLFIILLVFLKPSTKNSIEKNDKSFFEFISLIIIIQFVIITLLIYIYMNSLIQFTPQNTYLFYFASDHLFYIIPIVLINLIMYYFIQFFLQKYVTKPMNTISELMKNYTSNKGYKEIHINLKDSLKDLSTNKYEIGSLAYSFKNM…	ATGAATAATAAAATAAAAAATAAGAATTTAAAAATATTTCTAATTGTCTTTGTCACATATATGATTGTTTGCTTGGTAGAAGATACAGTGAATTTTTACTATCCTCACAGCCCGCTTAATTATATTAGTCTACCCATAATATTTGTAACTACTTTTTCTTTAATATTGGGTCCTATAGGAATTCTAGGTTCAAGTATTGGGCAGTTAATATATGGTATTGTTTTTTATATATACTCACATTTTTTGAATAATATTCTGACTACTTATGCACTTTTTTATCCTTTGACTGTGTTAGTAATAGGTTTTTTTTGTTATAAATTATACCATGCATTAAACTTTAAAAATAGGTTAGTAGTTTATTTGAATAATGGTTATAATTTAATTAGTCTTATGGTGACT…	3.1.3.3
508	CfCl-M3_0460	CDS	seq017	-	20201	20767	567	189	adenine phosphoribosyltransferase	COG0503	F	MLENFMKSLKESMITNINGYDYIINPVLDGIPSYEPILLEEIAEAIKSKVDFSDVDKIVGIESMGIPLATALSIETRIPFNIIKKKRMNLPGEISVSQITGYSKGDLYINYLNKGDKVIIIDDIVDTGGTLIAAINALKYAGVNILRVIATIERSNGKRLVESKTGVSILTLIRLDVVDAEVKVKTIN	ATGTTAGAAAATTTTATGAAGTCTTTAAAAGAATCCATGATTACAAATATAAACGGTTATGACTATATTATTAATCCTGTATTAGATGGAATACCTTCATATGAACCTATACTCTTAGAAGAAATAGCTGAGGCTATTAAATCTAAAGTAGATTTTAGTGATGTTGATAAAATTGTTGGTATTGAATCTATGGGTATACCTTTAGCTACTGCACTGTCCATTGAAACTAGAATTCCGTTTAATATTATTAAGAAAAAAAGAATGAATTTGCCTGGTGAGATTTCAGTTTCTCAAATAACGGGATACAGTAAAGGAGATTTATATATAAACTATTTAAATAAAGGAGATAAAGTTATAATTATTGATGATATTGTAGACACTGGAGGAACTTTAATAGCT…		hpt
509	CfCl-M3_0461	CDS	seq017	+	21246	23630	2385	795	DEAD/DEAH box helicase	COG1205	L	MDFNINKFKEDIRFRKKIVHIETIPERIAEYGKLNDLNPIIEKYLNNKNIKLYKHQATAYNKIKDKKNIIITTPTASGKTLAFNLPILDNLSCDNKGTALYIYPAKALTNDQLNVLKNLEKDLNLDIKPQRYDGDTPNNSKYSVRQNSRIILTNPYKLHHILSWHHQWKKFYSNLKYVVIDEAHYYKGIFGSNVAYLIRRLKRIAKFYGSSPQFILSSATLANPLELACKLTGEEFDLVDEDSSPSGEKDFVLYNPFIKQNLSKKDSLKNKSSQKSINPFRENKISSLGNQKSQITHKNLNGGGVSIHQETELIFIYLILKDIQTLCFTVSRKIAELIARWAKQDMLNYRRRLVNSIITYRAGYLVDERREIENGLKHRKYVGVTCTNALELGIDIGSI…	ATGGATTTTAACATTAACAAATTTAAAGAAGATATTAGATTTAGGAAAAAAATTGTTCATATTGAAACTATTCCTGAAAGAATAGCTGAATACGGTAAATTAAATGATTTAAATCCAATAATTGAGAAATATTTAAACAATAAAAACATTAAACTTTACAAACATCAAGCCACTGCTTATAATAAGATTAAAGATAAAAAGAATATAATTATCACCACTCCAACAGCTTCTGGAAAAACATTAGCATTTAATCTTCCAATTTTAGATAATCTATCCTGTGATAATAAAGGAACCGCTCTTTATATCTATCCTGCTAAGGCATTGACAAATGATCAATTAAATGTTTTAAAGAATTTAGAAAAGGATTTAAACTTAGATATTAAACCTCAAAGATATGAT…
510	CfCl-M3_0462	CDS	seq017	+	24778	27918	3141	1047	DUF11 domain-containing protein			MRSIKNRKREFAIVCVSLFVLGLLLLVSASNTNNDTMSIVTINGSDGTIFNVTATPQRQKDNNNIGFVTVNITTNKNINKSFNLMSDHGETIMTLNDNNSVSLNTTVFNVPSNGFNKSYNLTDNDSNESISLSVEFKNDKIYNPLSDIISPSQQGQVVVGVNGTTIQDAVNAASSGDTVIIPAGTYTGDGNRNININGKNLTIKGSGDVVIDAQNTSGTRIFTVSNGMVNITGLKMQNSASGYNHGGAVYFTSGSGGSSVINCSFTNCNNMGSNSMGGAVYFKSNGSVINCNFTNTNSGDNGGAVYFSSDSVCSVTGSTFINTTTTMYTSFCGGGIFFSGSNGNITVTDSTFINTSAGKGGGIHLYSAANALIDNCRFDSNLAVGDMGAIGIDQCSNVV…	ATGAGGAGTATTAAAAATAGAAAGAGAGAGTTTGCGATTGTATGTGTGAGTTTGTTTGTTTTAGGTTTATTGTTATTGGTTTCAGCATCCAATACCAATAATGACACCATGAGCATTGTAACCATTAACGGTAGTGATGGCACTATATTTAATGTTACTGCCACACCACAAAGACAAAAAGATAATAATAACATTGGTTTCGTTACTGTAAATATTACTACAAATAAAAATATAAATAAGAGTTTCAACCTTATGAGTGATCATGGAGAAACCATTATGACTTTAAATGATAATAATAGTGTTAGCTTGAACACTACAGTGTTTAATGTTCCAAGTAATGGGTTTAATAAGTCATATAACCTCACCGATAATGATAGTAATGAGAGTATTAGTTTGAGT…
511	CfCl-M3_0463	CDS	seq017	+	28601	29623	1023	341	glycosyltransferase family 8 protein	COG1442	M	MLIVMGLNFLFSVDDNYSMQLCVAIVSLEENNPGFSKTVYIIDNGLSESNLEKILSLGDRYYNLNLVILDGGFIDHFFHELFLRYEVDHANSSRMAMFGRIFADSLIPDDIDKILYLDCDIVVNGDVSALFNVDLGVNYVGAVLDRITNILCMDLSLSDVYFNSGVLLINLGKWREDNLEEKILNEIERQVLNNSHVYDQSVLNHVLQGRVKVLPLEYNFYPFFKNEYAFYRIVNDDNFYSLEEFNQIQTPCIVHFYSGCKPWYLNSNVPFRDYFLHYKSISPFKDRPLEVDGRLEKYRFKLWSYFRNFLKNPRFLSLTKYYFIHRFKKSKCRFFFREILFFSF	ATGTTGATTGTTATGGGTTTAAATTTTTTGTTTTCGGTTGATGATAATTATTCGATGCAGTTGTGTGTTGCTATTGTTTCTTTAGAGGAGAATAATCCTGGTTTTAGTAAAACTGTTTATATAATTGATAATGGATTATCTGAAAGTAATCTTGAAAAGATACTATCTCTTGGGGATAGATATTATAATTTAAACTTAGTTATCTTGGATGGAGGTTTTATTGATCATTTTTTTCATGAGTTGTTTTTAAGGTATGAGGTTGATCATGCTAATTCTTCAAGAATGGCAATGTTTGGGAGGATTTTTGCGGATAGTTTAATTCCTGATGATATTGATAAGATCTTGTATTTGGATTGTGATATTGTTGTTAACGGTGATGTTTCTGCTTTGTTTAATGTT…		gspA
512	CfCl-M3_0464	CDS	seq018	-	1207	1731	525	175	hypothetical protein			MIDINLDELNLTNVEKDALKVYSFDSNSFNIPFRDNPMKLIDELENLIDNVSYERIRTLNSLMSGLKNEIVLYRGLKNFSTDDFKVGAVFHNIGGFQSSSSKISVARKYAGDNGIVLIIKAITGTKCLCMGKYSTNPYDEEFLLDYLYDYIPYKIDKETKDVYVNLKLKDIPEV	GTGATTGACATAAATTTAGACGAGTTAAATCTCACTAATGTGGAAAAAGATGCATTAAAAGTTTATAGCTTTGATAGTAACTCATTTAATATTCCTTTTAGAGATAATCCAATGAAGCTTATAGATGAATTGGAAAATTTAATTGATAATGTTAGTTATGAAAGAATTAGAACTTTAAACAGTTTAATGTCAGGTTTAAAAAATGAAATAGTATTATATCGTGGATTAAAAAACTTTTCAACTGATGATTTTAAGGTTGGAGCTGTTTTTCATAATATTGGTGGCTTTCAATCAAGTAGTTCTAAAATAAGTGTGGCTCGCAAGTATGCTGGTGATAATGGTATTGTATTGATTATAAAAGCTATTACAGGGACTAAATGTCTTTGTATGGGAAAATAT…
513	CfCl-M3_pg_035	Pseudogene	seq018	-	2408	2605	198	x	Pseudogene of CRISPR-associated endoribonuclease Cas6	COG1583	V	MNFQISSPNEYLIKNLVEGHLDDLIVDFKGKKLFVEKIKLLSEPKFKSPMNVKTITPNYHKKKKE	ATGAACTTTCAAATATCAAGCCCAAATGAATATCTAATAAAAAATTTGGTGGAAGGACATTTAGATGATTTAATCGTTGATTTCAAAGGCAAAAAACTATTTGTTGAAAAAATTAAGCTATTATCTGAACCTAAATTTAAGAGTCCTATGAATGTTAAAACAATCACACCCAATTATCATAAGAAAAAAAAAGAATAG		cas6
514	CfCl-M3_pg_036	Pseudogene	seq018	-	3024	3365	342	x	Pseudogene of type I-B CRISPR-associated endonuclease Cas1	COG1518	V	MMYSTTLTEIYNTQLNPTISFLHEPSERRFSLSLDLSEIFKPIFVDRLIFYLVNKKIIIEKDFDQDLNCCLLNERGRSKFVQEYNKRLEKTINHRELNKKVSYRRLIRLEPYN	ATGATGTACTCAACTACTTTAACAGAAATTTATAACACTCAACTAAATCCAACTATCTCCTTTCTTCATGAACCATCTGAACGGAGATTTTCTTTATCTTTGGATTTAAGTGAAATTTTTAAGCCCATATTTGTTGACAGATTAATTTTTTATCTTGTGAACAAGAAAATCATCATAGAGAAAGACTTTGATCAGGATTTGAATTGTTGTCTTCTTAATGAAAGAGGAAGAAGTAAATTTGTTCAGGAATATAATAAAAGACTTGAAAAAACAATAAACCACAGAGAATTAAACAAAAAAGTTTCTTATCGAAGATTAATTAGATTAGAACCATATAATTAG		cas1
515	CfCl-M3_0465	CDS	seq018	+	5566	6024	459	153	hypothetical protein			MRMNGVSVMIIAILLFSSVGICSANSAVEKNLDPNLIKFWSGKFEYTATITYEDIDKNPLYNDYLTVYASGGKKFFNLSKAKGCDAFYYVLTLNPKNSRSDDWTFTYHNSSHISIDTCMVVDANGNLGSSACFDWIIRTIDGKTPIGSHHIG	ATGAGAATGAATGGTGTTAGTGTAATGATAATAGCTATTTTGCTATTTAGTAGTGTTGGCATCTGTAGTGCTAACTCAGCAGTTGAAAAAAATTTAGATCCTAATTTGATTAAGTTTTGGAGTGGAAAGTTTGAGTACACAGCAACGATCACTTATGAAGATATAGATAAAAATCCTTTATATAATGATTATCTGACAGTTTATGCTAGTGGAGGAAAAAAATTTTTTAATTTAAGTAAGGCAAAGGGTTGCGATGCTTTTTATTATGTTTTGACATTGAATCCAAAGAATAGTAGGAGTGATGATTGGACTTTCACTTACCATAATTCTAGTCATATATCTATTGATACTTGTATGGTCGTGGATGCTAACGGTAATCTTGGTTCTAGTGCATGTTTT…
516	CfCl-M3_pg_037	Pseudogene	seq018	+	6067	7095	1029	x	Pseudogene of autotransporter domain-containing protein			MKHIMCMVFCFLTVFMLMNSSYALSSSDLQGMINVVPDGGTVTINSNNVGIGETILINRSCTINGSLANNINIFNSNNGVFVGFRIGDGCTVNFNGVNFIGFKNYAISSGDRTVLSFDKCSFSSSRGGVISGKLNNLSFNGCDFSNNFNNNVLKVIASTLVLNNSNFKNNNFVDGFGSCIQGMGSNVSINNSVFNANHADIRGGSISLEGDGYTGMVNNSRVSGNSANGGGFLYTAGKNYAVNLLNTNFNNNRAVRRDDNGGSSVNGVGGVLLSTTNGNYSYYIQGNDIRDNVATGGGGLLACFREGGSFTFNGNRFGDNLWMIHDILQIESKNNIFGGYDI	ATGAAGCATATTATGTGTATGGTTTTTTGTTTTTTAACAGTTTTCATGTTAATGAATAGTAGTTATGCTTTGTCGTCATCAGATCTTCAGGGCATGATTAATGTGGTGCCTGATGGTGGTACTGTTACCATTAATTCTAATAATGTTGGTATTGGTGAGACGATACTTATTAATAGGAGTTGTACTATTAATGGTTCTTTGGCTAATAATATTAATATTTTTAATAGTAATAATGGTGTTTTTGTTGGTTTTAGGATTGGTGATGGTTGTACTGTGAATTTTAATGGTGTGAATTTCATTGGTTTTAAGAATTATGCTATAAGTTCTGGTGATCGTACTGTTTTATCTTTTGATAAATGTAGTTTTAGTTCTTCTCGTGGAGGTGTTATTAGTGGTAAA…
517	CfCl-M3_0466	CDS	seq018	+	7201	7746	546	182	hypothetical protein			MNKNMILVFLFVLGSSVGLASATDHYLDYSVDSGATVPLYSGDSEYNGNDLFAHKSGHKLSFSVSFYDSSGNFVNSSSVDLNNIEDIPFNTNYNGSVLVPSVAHWFTITYFSGVFNRSSSKEFYAVAPGKDKAYVANFANQNPDYWLPKLNFSTVVNDKLGGLSHYSLSTTGGTVETFKQS	ATGAATAAGAATATGATTTTGGTTTTTTTGTTTGTTTTAGGTAGTAGTGTGGGTTTGGCATCAGCTACTGATCATTATTTGGATTATAGTGTTGATAGTGGTGCTACTGTGCCATTGTATTCTGGTGATAGTGAGTATAATGGTAATGATCTTTTTGCTCATAAATCTGGTCATAAGTTAAGTTTTAGTGTTAGTTTTTATGATAGTAGTGGTAATTTTGTTAATAGTAGTAGTGTTGATTTGAATAATATTGAGGATATTCCTTTTAATACTAATTATAATGGTAGTGTTTTGGTTCCTAGTGTTGCTCATTGGTTTACTATCACTTATTTTAGTGGTGTTTTTAATCGTAGTAGTAGTAAAGAGTTTTATGCTGTTGCTCCTGGTAAGGATAAGGCT…
518	CfCl-M3_0467	CDS	seq018	+	8202	15392	7191	2397	conserved hypothetical protein	COG2931	Q	MFSKEYVGYFKGLVIIGIMLLSLYPMEIDWGNNPSIMNNSKPEDGLNQSLISQYVPSYSNNDDYYLESLVSDEPSSMLFTNNSFITTYGHDEVSYDDNDADYSSGGSNLNYYTNGKLSYNDDGDYSSGDGNLNYYTNGKLSYNDDGDYSSGDGNLDYYTNGKLSYNDDGDFSSGGDGGELEFNTSNNNDYSGGDGGELEFNTSNNNDYSGGDGGELEFNTSTNDNDYSSGGDGGELEFNTSNNDNDYSSGGDGGELEFNTSNNDNDYSSGGDGGELEFNTSNNNDYSSGDNGELEFNTSNNNDYSGGGGDLDFNTSSGDGAFSSGEDGGELEFNTSNSDGGGVVDASKCDNLLSLPDNDADYKFNDDGADYNSDDPSHNNTSGDDHNNSNDDWVYVSTS…	ATGTTTAGTAAGGAGTATGTGGGTTATTTTAAGGGTTTAGTGATTATTGGTATTATGTTATTATCCCTTTATCCTATGGAGATTGATTGGGGGAATAATCCAAGTATTATGAATAATTCGAAGCCTGAGGATGGTTTGAATCAGAGTCTAATTAGTCAGTATGTTCCAAGTTATTCTAATAATGATGATTATTATCTAGAGTCTCTTGTTAGTGATGAGCCTTCATCAATGCTTTTTACTAATAATAGTTTTATTACTACATATGGGCATGATGAGGTTAGTTATGATGATAATGATGCTGATTATAGTAGTGGTGGTAGTAATCTAAATTATTATACTAATGGTAAACTTAGCTATAATGATGATGGTGATTATAGTAGTGGTGATGGTAATCTAAAT…
519	CfCl-M3_0468	CDS	seq018	+	17488	17634	147	49	conserved hypothetical protein			MSNKIQKKVKMHVKKSKLTKLINKHDKNPDVVKKLTFIRFFMQWKDGS	ATGTCAAATAAAATTCAAAAAAAAGTTAAAATGCATGTTAAAAAAAGTAAATTGACTAAGTTAATTAATAAGCATGATAAAAACCCCGATGTTGTAAAAAAATTAACATTTATCCGTTTTTTCATGCAATGGAAAGACGGTTCCTGA
520	CfCl-M3_0469	CDS	seq018	-	19396	20592	1197	399	aconitase X catalytic domain-containing protein	COG1679	I	MYLNKEEEKMYQGEYGTTVAKSMEILVTLGDIYEAPSLIDISSAQISGVSYKTIGEAGLEYLEDLSKNGANIVNIPSTLNPAGIDLDNWKTLNFPKEFSEKQKRIVEAYGKLGVSKTCTCTPYLIGNVPRLGDHVAWSESSAVAYLNSVIGGRTNREGGPSALASAICGKTAMYGYHETQNRIANTIFDLDIKISGFDYGTVGYIVGKEIGDGVPYFNLKNKSKNTELKSLGAALASSGAVALYHIENETPEYELAKNDKDFKTLEKITINKEDILTTKENLSTTNEEADLVCLGCPHASLEEIKEITMFIKGKAIKNQLWVCTSINIKASADRMGYTKIIENSGGHISSDTCMVVAPIEDMGYKNIGVNSAKAANYVPSMCGLNVIYDDFKKLIKFK	ATGTATCTAAATAAAGAAGAAGAAAAAATGTATCAAGGAGAGTACGGAACTACCGTTGCCAAAAGTATGGAAATATTAGTTACTTTAGGAGACATATATGAAGCACCATCCCTCATAGACATTAGTTCTGCTCAAATTTCTGGAGTATCATATAAAACCATTGGAGAGGCAGGATTAGAATACTTAGAAGACTTATCCAAAAACGGGGCAAATATTGTAAATATTCCCTCAACACTAAATCCTGCAGGAATAGACTTAGACAACTGGAAAACATTAAATTTCCCAAAAGAATTCAGTGAAAAACAAAAAAGAATAGTGGAGGCCTATGGAAAACTTGGAGTAAGTAAAACATGCACATGCACACCATACCTAATCGGTAATGTTCCTCGATTAGGAGAC…
521	CfCl-M3_0470	CDS	seq018	-	21547	21675	129	43	AbrB/MazE/SpoVT family DNA-binding domain-containing protein			MTTSKKIYNNNQIFIPTKIRKELNINSEDIMNWKVTKKNKYC	ATGACAACAAGTAAAAAAATTTATAATAATAATCAAATATTTATACCCACAAAAATAAGGAAAGAATTAAATATTAATTCTGAGGACATAATGAACTGGAAAGTAACTAAAAAAAACAAGTATTGCTAA
522	CfCl-M3_0471	CDS	seq018	+	23201	24217	1017	339	phosphorylating glyceraldehyde-3-phosphate dehydrogenase	COG0057	G	MKVSVAINGYGTIGKRVADAVSVQNDMKVIGVSKTKPDYEAKVAVNKGYDLYIAIPEREKLFDEAGIEIAGTTDDMIEKSDVVVDCTPGNVGPENLEKYKAQGVKAIYQGGEKHDLTGLSFNSIANYSDSVGMEYTRVVSCNTTGLARSLTPISRNWGIKKVRAVMVRRGGDPYQVNKGPINGIVPNPPKVPSHHGPDLETVLKGVDITTMALLVPTTLMHQHNLMVELENDVKTDDVIDAWEKRSRVLLLNAEDGLTSTAGFMEYAKELGRNRNDFFEIPIWRESVNVVNGELFYMQAVHQESDVVPENVDAIRALLELEKDGEKSIAKTNKSMGIL	ATGAAAGTGTCTGTAGCAATTAATGGATATGGTACAATTGGAAAAAGGGTAGCTGATGCAGTTTCAGTGCAAAATGATATGAAAGTTATTGGTGTTAGTAAAACTAAGCCAGATTATGAAGCTAAAGTAGCCGTTAATAAGGGATATGATTTGTATATAGCTATTCCAGAGCGTGAAAAGCTATTTGATGAAGCTGGAATTGAAATAGCTGGAACAACTGATGATATGATTGAAAAATCAGATGTTGTTGTTGATTGTACTCCAGGTAATGTTGGACCTGAAAATCTTGAGAAATATAAGGCACAAGGTGTTAAAGCTATTTATCAAGGTGGGGAAAAACATGATCTTACAGGCTTATCATTTAATTCTATTGCAAATTATTCTGATTCTGTAGGAATG…	1.2.1.59	gap
523	CfCl-M3_0472	CDS	seq018	+	24603	25121	519	173	transcription elongation factor Spt5	COG0250	K	MEDILNSEGTFDSTEEYGNSIYALKTSAGQERNVARMLAGKAMESGIDIVAVIVPESLKGYILVESSTKIDMRNPALKIPHLRGLVESRGAGDSTISFEEVKKFLRPEPIISSIMKGSIVELVSGPFKGERAKIVRIDESREEAVLELIEAAVPIPVTVKADQIRIIQKEAD	ATGGAAGATATTTTAAACTCCGAAGGAACTTTTGATTCTACAGAAGAGTATGGTAACTCAATTTATGCTCTTAAAACTTCTGCTGGTCAAGAAAGAAATGTGGCAAGGATGTTAGCTGGAAAAGCAATGGAAAGTGGGATTGATATTGTTGCCGTAATTGTTCCAGAGTCTTTAAAAGGTTATATATTGGTGGAATCTTCAACTAAAATTGATATGAGGAATCCTGCTTTGAAAATACCTCATTTAAGAGGACTTGTTGAGAGTAGAGGAGCAGGTGACAGCACAATTTCTTTTGAAGAAGTTAAGAAATTCTTAAGACCAGAGCCGATAATATCTTCTATTATGAAAGGAAGCATTGTAGAACTTGTTTCAGGACCTTTCAAGGGAGAAAGAGCTAAA…		spt5
524	CfCl-M3_0473	CDS	seq018	+	25121	25603	483	161	50S ribosomal protein L11	COG0080	J	MAKDSVEVLIEGGTATPGPPLGPAIGPFGLNMMKVVEEINSKSADFKGMKVPVKIIIDSSTKDFEIEIGTPPTTALIMDELKIEKGSQDPGLDKVADLSVEQALKIASMKFDSLLSNDYKHGAKEVMGTCVSMGITVDGKDPREAQKAVDAGEYDNILVE	ATGGCAAAAGATAGTGTTGAAGTTCTTATAGAAGGTGGAACTGCTACTCCTGGTCCACCTTTAGGTCCAGCAATAGGACCTTTTGGTCTTAATATGATGAAGGTAGTTGAGGAAATTAATAGTAAAAGTGCTGATTTTAAAGGAATGAAAGTACCAGTTAAAATAATTATTGATAGTAGTACAAAAGATTTTGAGATTGAAATAGGTACTCCTCCAACGACAGCTCTTATCATGGATGAACTTAAAATAGAAAAAGGATCTCAAGATCCTGGATTAGATAAAGTTGCAGATTTATCAGTAGAACAAGCTTTAAAAATAGCTAGTATGAAATTTGATTCATTATTATCCAATGATTATAAGCATGGTGCTAAAGAAGTTATGGGTACTTGTGTTAGTATG…		rpl11
525	CfCl-M3_0474	CDS	seq018	+	26082	26720	639	213	50S ribosomal protein L1	COG0081	J	MIQDIVEAVKKAKEDSKPRNFTQSIDIIVNIKDLDVKKPENRFDEEVSLPNGRGKDIKIGFIADGELAVQAKSAGIDLVIDKVGLEEIGKDRKQAKKLANKYDFFVAQADMMPLVGRFLGPVLGPRKKMPKPVPSSIKVEPLIERLKSTVKVGIKSQATVQTLVGTQDMADDKIAENIESVLATLDQNLEKGRSQIKSMFIKTTMGSVVRVI	ATGATACAAGACATAGTAGAAGCAGTGAAGAAGGCTAAGGAAGATTCAAAGCCGCGAAACTTCACACAATCCATTGATATAATTGTAAATATCAAGGATTTGGATGTCAAAAAACCAGAAAATCGGTTTGATGAGGAAGTTTCCCTCCCTAATGGTCGTGGTAAAGATATAAAAATAGGCTTTATTGCTGATGGGGAGTTGGCTGTTCAAGCTAAAAGTGCTGGCATCGATCTTGTTATTGACAAAGTTGGATTGGAAGAAATCGGTAAAGATAGAAAACAAGCTAAGAAATTAGCGAATAAATACGATTTCTTCGTGGCTCAGGCAGATATGATGCCATTGGTAGGTAGATTTTTAGGACCAGTTCTTGGACCTCGTAAAAAAATGCCTAAGCCAGTA…		rpl1
526	CfCl-M3_0475	CDS	seq018	+	26720	27724	1005	335	50S ribosomal protein L10	COG0244	J	MAHIAEWKKEEVKDLKSLIDSHSVVGIVDLLNIPAKQMQQMRRSLIGKAKIKMSKKNLIDLALKDSESKTNVAGLAPYMEGQPAVIFTDLNPFRLFKILEDSKTPAPAKVGAIATEDIVVPAGDTGFEPGPFLGELQQIGIPAKIDKKKIVVSKDTVVVKAGETVSKNVASALTRMDINPMEVGIDLRVAYEDETIYTSDLLNVDSDKIIQDLKSAVQGAFNLSINGAIPTKKTISLIINNAFSKSMNLAINAAIVNDKTSEILISLANSQMLALASQLTYEGALDEELVNKLSSVPTTAAPVVSDSEPKDDDEEEEEEASEEDAAAGLGTLFG	ATGGCTCATATTGCTGAATGGAAGAAAGAAGAAGTTAAAGACCTTAAATCATTAATCGATTCTCATAGTGTAGTGGGTATTGTTGATTTATTAAACATACCAGCTAAACAGATGCAACAGATGAGAAGATCTTTAATAGGTAAAGCTAAAATAAAGATGTCTAAAAAGAATTTAATAGACTTAGCACTTAAAGATTCTGAGAGTAAAACTAATGTTGCAGGTCTTGCTCCTTATATGGAAGGACAGCCAGCAGTAATTTTTACAGATTTGAACCCATTTAGACTCTTTAAAATTTTAGAGGATAGTAAAACTCCTGCTCCTGCTAAAGTAGGGGCTATTGCTACAGAAGATATTGTGGTTCCTGCAGGAGACACTGGATTTGAACCAGGACCATTTCTT…		rpl10
527	CfCl-M3_0476	CDS	seq018	+	27844	28161	318	106	50S ribosomal protein L12P	COG2058	J	MEYIYAAMLLHSGDKEINEASVKGVIEVAGIEADDARIKGLIAALEDVDIEEAIETTALAAAPVAGGAVPVAEEAPDQEEEEEEEEEEEEASEEEAAAGLGALFG	ATGGAGTACATATATGCGGCTATGTTATTACATAGTGGAGACAAAGAAATTAATGAAGCAAGTGTTAAAGGTGTAATTGAAGTAGCAGGAATTGAAGCAGACGATGCAAGAATTAAAGGATTAATAGCAGCTTTAGAAGATGTTGATATTGAAGAAGCTATTGAAACCACAGCATTAGCAGCTGCACCAGTTGCTGGAGGAGCCGTACCAGTAGCAGAAGAAGCTCCTGATCAAGAAGAAGAGGAAGAAGAGGAAGAAGAGGAAGAAGAAGCATCTGAAGAAGAAGCTGCAGCTGGATTAGGAGCTTTATTCGGATAA		rpl12
528	CfCl-M3_0477	CDS	seq019	-	675	1556	882	294	pyridoxal 5'-phosphate synthase lyase subunit PdxS	COG0214	H	MVKGTDILKEGFAKMTKGGVVMDVVNAEQAGIAEDAGAVAVMALEKVPADIRASGGVARMADPNKVQEILDTVSIPVMAKSRIGHIAEAQILETLGVDMIDESEVLTPADEEYHINKKEFTIPFVCGARDLGEALRRIDEGAAMIRTKGEPGTGNIVEAVRHMRRVMSEIREIKGKDKEELRNFARFIEAPYHLVKKTSELGKLPVVNFAAGGIATPADASLMMQLGSDGIFVGSGIFKSNNPVEFAKAIVEATANYDKPDVLAQVSKGLGEAMKGLEISEIGDNERMQDRGW	ATGGTTAAAGGAACTGACATTTTAAAAGAAGGATTTGCAAAAATGACAAAAGGTGGGGTTGTTATGGATGTTGTTAATGCAGAACAGGCTGGAATAGCTGAAGATGCTGGTGCCGTAGCAGTTATGGCATTGGAAAAGGTGCCTGCTGATATCAGAGCTTCAGGTGGAGTTGCTCGTATGGCTGATCCTAACAAGGTTCAGGAAATTCTTGATACGGTTTCAATACCTGTTATGGCAAAGTCAAGAATTGGGCATATTGCTGAGGCACAAATTTTAGAAACCTTAGGTGTGGATATGATCGATGAAAGTGAAGTACTTACACCTGCAGATGAAGAGTATCATATTAACAAGAAAGAATTTACCATACCTTTTGTATGTGGTGCAAGAGATTTAGGTGAA…	4.3.3.6	pdxS
529	CfCl-M3_pg_038	Pseudogene	seq019	-	3095	4037	943	x	Pseudogene of Rpn family recombination-promoting nuclease/putative transposase			MDEDIKAADEKFNELLSDEKAFHDYQMRQLAKMELESEINHSRKEGKIEGIKEGKLEIAISLLRKGMELDLVSEVTNLPISKLKSIKY	ATGGATGAAGACATAAAAGCAGCAGATGAAAAATTCAATGAACTACTCTCAGATGAAAAAGCTTTTCACGACTATCAAATGAGACAATTAGCAAAAATGGAATTAGAAAGCGAAATAAACCACAGCAGAAAAGAAGGTAAGATTGAAGGAATAAAAGAAGGTAAGTTAGAGATAGCTATTAGTCTTTTAAGGAAAGGAATGGAATTAGACTTAGTTAGTGAAGTCACCAATCTCCCAATCTCAAAACTTAAAAGTATAAAGTACTAA
530	CfCl-M3_0478	CDS	seq019	+	5102	5791	690	230	GNAT family N-acetyltransferase	COG0456	J	MFIEPLNLEKHDIDKVTELIYIVDHDIYLDIFKQKDKAISAIKKLLKIKNTIIKNTIIKNNPSKCHDKNNMKGYRNNNINRDSETFEYVLLEDNEIKGYLQITKGKNTILSINEVFLLLRKMPLSIAYKFIKINFLDFFVLSKTNAGEIYLGELSILPDEQNKGFGTFLIEETLKIAKEEKFKKVVLDVKISNENARRLYERFGFKVFNKRIGRIFNKGRGMYNMEYIL	ATGTTTATAGAGCCTTTAAACCTTGAAAAACATGATATAGACAAAGTTACTGAACTAATTTACATAGTTGATCATGATATTTATTTAGATATATTTAAACAAAAAGATAAAGCTATTTCAGCTATTAAAAAATTACTTAAAATTAAGAATACTATAATTAAGAATACTATAATTAAGAATAATCCAAGTAAATGCCATGATAAAAATAATATGAAAGGATATAGAAATAATAATATAAATAGAGACAGTGAGACTTTCGAATATGTTTTATTAGAAGATAATGAAATTAAAGGTTATTTACAAATTACTAAAGGTAAAAACACGATTTTATCGATCAATGAAGTCTTTCTTTTATTAAGAAAAATGCCCTTATCGATTGCTTATAAATTTATTAAGATA…
531	CfCl-M3_0479	CDS	seq019	-	6302	7705	1404	468	transposase	COG3666	X	MTIKDYNKDMEFLLPMKLKDYVEPSDNCLLVEKVIESMKGTKRYKKEFKKYKKAHKFKPGQSAYNMEMMLTIIIAGAIDGIFSARKLSKAVKRDVAYMYLSGYQMPDHSTISRFKNEHKELIKYVFESTVELAKKAGMLNLSRIAVDGSKYKANAGLNKKILAKEDFLPEDALERLFTADKEEDEIYGDKDSETVMEDLQTQNKVNNLIKKQLKEDFDAEMTFTEPNKVDQEKIDEAIDKAIKDNAKVVSTTDKEARFMKSHNQAGFFFNVQHVVDGNHFIIAMDINNESNDYNSFIPLYEQANENVDGLPENCQVLADNGYSNKENIEYCENNNIDAYIQSRQLSTLNNNKNPIDDFSLLNFYWNEEKQGYICPGNQILTHQGKTPKIGIYYTTQCLQ…	ATGACTATCAAAGATTATAATAAAGATATGGAGTTTTTACTGCCGATGAAGCTAAAAGATTATGTTGAACCATCGGATAATTGTCTTTTAGTGGAAAAAGTCATAGAGTCCATGAAAGGCACGAAAAGGTACAAAAAAGAGTTCAAAAAATATAAAAAAGCTCATAAGTTTAAACCTGGGCAGTCTGCTTATAATATGGAAATGATGTTAACTATAATAATAGCTGGTGCTATTGATGGTATTTTCAGTGCTCGTAAGTTATCCAAAGCTGTCAAAAGAGATGTTGCTTACATGTACCTATCTGGCTATCAAATGCCAGACCACTCCACAATCAGCCGATTTAAAAATGAACACAAAGAATTGATCAAGTATGTTTTTGAATCCACTGTTGAATTAGCT…
532	CfCl-M3_0480	CDS	seq019	+	8126	10474	2349	783	conserved hypothetical protein	COG5010	UW	MINNEDLLNSEKLSLKDSNEFNEAIKNFDKVLDVDPNNINALNLKGYSLAKLGKFEEAIGYFNKVHELDPDNKDASKFKRTLEFVEMADALKIEGIPLEKLIETEDALNLKGYSLEKLFKNLGNLGEINEIIKCFDKIPEKNSSNVIDMPNYSEIEDIGDLYEIPVFNEIKPLSSKCSSLSEAIQEILFNEHPVHIMHLSKLLLPYLKQKRVTDEVKDQVMSKIKKNKLGIIDGSFLYLDVLNTQMNTNSSITPRIPNTRPIEHISQSELMEGMFIIVDKSFTHTKESLFNETGKLFGFKHINNKFLDDPFKELLNSKRIFCENGTIKNYALKICQDNIHELKKLYEHKEKFALNMIESYFGSSEVNQGKFIGELNSLGETILKEIDSSLNFINMGIGN…	ATGATTAATAATGAAGATCTATTAAACAGTGAAAAACTCTCTTTAAAAGATTCAAATGAATTTAATGAAGCTATTAAAAATTTTGATAAAGTTTTAGATGTAGACCCTAATAATATAAATGCATTAAATCTTAAAGGATACTCATTAGCAAAATTAGGCAAGTTTGAAGAGGCTATTGGATATTTTAATAAAGTTCACGAATTGGATCCTGATAATAAAGATGCATCAAAATTTAAAAGAACATTAGAATTTGTTGAAATGGCGGATGCATTAAAAATTGAAGGTATTCCTTTAGAAAAATTAATTGAAACTGAAGATGCATTAAATCTTAAAGGATATTCTTTAGAAAAGTTATTTAAAAATTTAGGAAATTTAGGTGAAATTAATGAAATTATTAAA…
533	CfCl-M3_0481	CDS	seq019	+	11082	14150	3069	1023	conserved hypothetical protein	COG0608	L	MISIEIPQGMDKAYDNAKRMIENSENIKIYSHNDCDGISAGSILSIMLDRLNKDHEIEFISLDKLENLEIEHELTIFSDLGSGQEIYKSVNNSSKIIILDHHPPIRDLDYKNNVDYELNEINPLHYSIDGSHYISGGGLSYLLAKKFGCLDLSWIGVLAAVGDMQNSKTGKLEGLNEIILKDAVEQGYVKVVEGDLSLYGRQTRPLYVALSYFSDVELSITNDTTKAILLMKNLGIERKKDNGEDITLSDLKNEDKAKLFRKLREELLDKVPDKYAEHIKKLLIADSYELLHGKEKTFSRDVSEFSTAINACGRYGKENIALNTLKGDMESLSEMTILNDEKKYSAQQNAKFEESHEHTETSVNDKSNSSQSISISNEMIKFLLNIHSSILAQNIFKIK…	ATGATATCTATTGAGATACCGCAAGGAATGGATAAGGCATATGATAATGCTAAAAGGATGATTGAAAATAGTGAAAATATAAAGATATACAGTCATAATGACTGTGATGGAATATCTGCTGGTTCTATTCTCTCAATAATGCTTGATCGTCTGAATAAAGACCATGAAATAGAGTTTATTAGTTTAGATAAGCTTGAAAACTTAGAAATAGAACATGAACTAACTATTTTCTCAGATTTAGGATCTGGTCAAGAAATTTATAAGTCTGTTAATAATTCTTCTAAAATCATAATACTCGATCATCATCCACCAATAAGAGATTTAGATTATAAAAATAATGTCGATTATGAATTAAATGAAATAAATCCTCTTCATTACAGTATTGATGGTTCTCATTAT…		recJ2
534	CfCl-M3_0482	CDS	seq019	+	14426	17377	2952	984	type IIS restriction enzyme Eco57I	COG2810	V	MVVPLRIKNLVEKFNLNLKGYKSGSYNEASVRQEFIDPFFEELGWDVYNKEDAAPQYRDVIFEDSIKVGEKTKAPDYAFTLYGRKIFFVEAKKPSINIETDINPAYQIKRYAWSAKLPISVLTNFEELAIYESNFRPNSKDRASIGRVKYYKFTDYVEKWDEIEELLSKKSVIKGNLDRFIECTNKKGTSEVNDEFLKEIEKWRELLGKKIALRNKFININELNYAVQQTIDRIIFLRIAEDKGIEPYGQLQRLLEAENIYEKFGDLCRKSDEKYNAGLFHFKDEKEISVNPDKFTLDLTIDNGVFKEIIKNLYYPNSPYEFSVISPEILGNVYEQFLGKVIRFTPTKQVKVEEKPEVKKAGGVYYTPQYIVDYIVENTIGKLCQGNKTPNQIAKIKIL…	ATGGTTGTACCTCTTAGAATTAAAAACTTAGTTGAAAAATTTAATCTGAACTTGAAAGGATATAAAAGTGGTAGTTACAATGAAGCAAGTGTAAGACAAGAATTTATTGATCCATTTTTTGAAGAACTGGGATGGGATGTATATAATAAAGAAGATGCTGCTCCTCAATATCGTGATGTCATTTTTGAAGATTCAATAAAAGTTGGGGAAAAAACAAAAGCACCAGATTATGCATTCACACTATATGGAAGAAAAATATTCTTTGTTGAAGCTAAAAAACCATCAATAAATATAGAAACAGATATTAATCCAGCATATCAAATTAAAAGATATGCATGGAGTGCAAAATTACCAATATCAGTTTTAACTAATTTTGAAGAATTAGCGATTTATGAATCT…
535	CfCl-M3_pg_039	Pseudogene	seq019	+	17709	18231	523	x	Pseudogene or repeat of winged helix-turn-helix transcriptional regulator	COG4190	K	MTVIKMVRFVKGEDKIKELKEKYGSIENLKRILDSSEGDMLNELDLENWEYYSSNPKELLREGKTVFC	ATGACCGTGATAAAAATGGTGAGATTTGTTAAAGGGGAAGACAAAATAAAAGAACTTAAAGAAAAATACGGTTCAATAGAGAATTTAAAAAGAATATTGGATTCTTCTGAGGGGGATATGTTAAATGAATTAGATCTGGAAAATTGGGAGTATTATTCATCAAATCCTAAAGAATTATTGCGGGAGGGAAAGACAGTTTTTTGTTGA
536	CfCl-M3_0483	CDS	seq019	+	18905	19726	822	274	winged helix-turn-helix transcriptional regulator	COG1497	K	MKMIRKKGEVTKFQILYEISKREWFLRQKDIAERLDMTIQGISENLKTLVEEGYITTVNGRAPYSLTFKGIDKIKKEALDLKNYSDGILANMDYYKSTWPAIASEDLEKGENVGLYMDDGILYVRKTRESANAITASSGKKNEDVALESLNGTIEINEGNVLVISIPNAKDGGSKATDLELIKEVYDSGFRKWDVNRDFDRIGVLGTVGYAVCLKLEIPIDIEFAVTKSTVEATKKGLNVLVFAVGKMTKNVIKELESNKINYYFLNAHQKQD	ATGAAAATGATTAGAAAAAAAGGTGAAGTAACTAAGTTTCAGATATTATATGAAATATCTAAGAGAGAATGGTTTCTTCGTCAAAAGGATATAGCTGAACGTTTGGATATGACAATTCAGGGTATTTCAGAAAATTTAAAAACTTTAGTTGAAGAAGGTTATATTACAACTGTCAATGGAAGAGCTCCTTATTCACTCACTTTTAAAGGTATTGATAAGATTAAAAAGGAAGCACTGGATCTTAAAAATTATAGTGATGGGATTTTAGCAAATATGGATTATTATAAGTCTACATGGCCAGCAATAGCTTCTGAAGATCTGGAAAAAGGAGAGAATGTAGGACTTTATATGGATGATGGGATTCTTTATGTTAGAAAAACAAGAGAAAGTGCAAATGCA…
537	CfCl-M3_0484	CDS	seq019	+	19900	21477	1578	526	AAA family ATPase			MENELQKLPLGIQSFEDLRTNDYLYVDKTKDVFKLVNSGKPYFLSRPRRFGKSLLISTLENLFLGKKELFKGLYIYDKWDWNKTHPVIRIDFSGRTHETGVELKKSLNIFLTELAKENSIELVYENHNDKFGELIKKLYDNYGKVVVLIDEYDKPILDNVPYPNIRNEMKKVLHDFYQILKSQDDNLRFVFLTGVSKFVGTSIFSGLNSPDDLTVDNEFSTICGYTGDELECYFKPYYVKLAKKNKMSVSEILDNIKNWYNGYSWDGKNFVYNPQSVLSLFRKETFSNYWFSTATPTFLMDLLKEKEDLSMILSNVCAGSEILDSYDPENIPIVPLLFQSGYLTMKKIEIIDLEQNYTLDIPNKEVKDSFTKYLLNAYVKYPLNQVNSLRNRMRKNFLN…	ATGGAAAATGAATTACAAAAATTACCTCTTGGGATTCAATCTTTTGAGGATTTAAGGACAAATGATTATCTTTATGTGGATAAAACAAAGGATGTTTTTAAACTTGTTAACTCAGGGAAACCATATTTTTTGTCTCGTCCAAGGAGGTTTGGCAAGTCATTACTTATCAGTACTCTTGAAAATCTTTTTTTAGGGAAAAAAGAATTGTTTAAAGGCTTGTATATTTATGATAAATGGGATTGGAACAAAACACATCCAGTTATTAGAATAGATTTCAGTGGAAGGACTCATGAAACAGGTGTTGAGTTAAAAAAATCATTAAATATTTTTTTAACTGAGTTAGCTAAAGAAAACAGTATAGAATTAGTTTATGAAAATCATAATGATAAATTCGGTGAA…
538	CfCl-M3_0485	CDS	seq019	+	21546	23120	1575	525	AAA family ATPase			MKNELQELPISVQSFRKLRANNYLYVDKTKEIFKLAKNEKSYFLSRPRRFGKSLLVSTLENLFLGKKELFKDLYIYDKWDWNKTHPVIRIDLGGRTHRSGEKLKNSLNIFLTKIAKEHDIKLEYDDYDDKFGELIESLVNKHGKVVVLIDEYDKPILDNVPYPNIRNEMKKVLHDFYQILKSQDDNLRFVFLTGVSKFVGTSIFSGLNNLVDITLSNKFSTICGYTQNELEYYFKSYITNLSKEFNINVETALLSIKEWYNGYSWDGKNFVYNPQSTLSLFGEMEFNNYWFKTGTPTFLLELLKGKNTLNKIFSWVKSGSEIVDAYDPENIPLIPLMFQTGYLTINEKKITDLRINYLLNIPNTEVRDSLIKYLMNISMDYPLNQVNSLRNRMRKNFLN…	ATGAAAAATGAATTACAGGAGTTACCTATTAGTGTTCAGTCCTTTAGGAAGTTAAGAGCAAATAATTATCTTTATGTGGATAAAACAAAAGAGATTTTTAAACTTGCTAAAAACGAAAAATCATATTTTTTATCACGACCAAGAAGGTTCGGCAAATCATTACTCGTCAGTACTCTTGAAAATCTTTTTTTAGGGAAAAAAGAATTGTTTAAAGATTTGTATATTTATGATAAATGGGACTGGAACAAAACACATCCAGTTATTAGAATAGATTTGGGTGGTAGAACTCATAGATCTGGTGAAAAACTTAAAAACTCTTTAAATATTTTTTTAACTAAAATAGCTAAAGAACATGATATAAAATTAGAGTATGATGATTATGATGATAAGTTTGGAGAG…
539	CfCl-M3_0486	CDS	seq019	+	23571	24785	1215	405	methionine adenosyltransferase	COG1812	H	MRNIIVDRLNQTPIEELDIEIVERKGIGHPDSISDGIAESVSRALCKEYMDKLGEGKVLHHNTDEVQITAGESNPKFNGGEIIKPIDFLLTGRGVREFDGEKFAIDRIAIEAAKDYLNETLINFNVETDAVVECKIGEGSGDLVDVFKREGAISSNDTSFGVGYAPFSEVENIVLSTEELLNSKSFKKGKYVAVGEDIKVMGLREKDKITLTIACAMVSKHISDVAEYKDIKLDLREKVLNLANKNTDRDVEVFINTADNDESDSAEGYYLTVTGTSAEMGDDGSVGRGNRANGLITPNRPMSMEATSGKNPINHVGKIYNVLSNQMARDIVNDVEGVKQVNIMILSQIGKAIDQPKAATSQLILDDGYKLEEVSKKVERRMDEWLANITSITEGVVNG…	ATGAGAAATATTATTGTTGATAGATTAAATCAAACACCAATTGAAGAACTTGATATAGAGATTGTTGAAAGAAAAGGTATTGGACATCCAGACAGTATTAGTGATGGAATAGCTGAATCTGTAAGTAGAGCTCTTTGCAAAGAGTACATGGATAAGTTAGGTGAAGGAAAAGTTCTTCATCATAATACTGACGAAGTTCAGATAACTGCTGGAGAATCAAATCCTAAATTCAATGGTGGAGAAATAATTAAACCTATTGACTTTTTATTGACTGGAAGAGGAGTTAGAGAATTTGATGGGGAGAAGTTTGCTATTGATAGAATAGCTATTGAAGCAGCTAAAGATTATTTGAATGAGACTCTTATTAATTTCAATGTTGAAACTGATGCAGTCGTAGAA…	2.5.1.6	mat
540	CfCl-M3_0487	CDS	seq019	+	25461	28757	3297	1099	isoleucine--tRNA ligase	COG0060	J	MPIEKAEKSYDHKEIERKIDSFWQKNNTYFRVKTLRENGPKYSFLDGPPYCSGIIHLGTAWNKIIKDSYIRYKTMNGFNVRRQPGWDAHGLPIELKVEQLLNIKNKQEIEEEYGIVNFVNKCKEFALKNKDAMTEQFKNLGVWLDWDEPYITIDPKYIESTWWTLKRAHEKSLLIKDFRVISICPRCETALAAAEIDYDIEEDPSIIVKFPLEENYLKYSNNEYKLGDDKDFDSDDENNKDDDNLNEYFLVWTTTPWTLPANLAISYNPKFTYAFVKYDDEVLILAENLVDEVFKDMDHEILKVVEGNELHDLSYIPPLLDEVPKQSEFKNIKDSHRENINYYKTLPGDHVELTEGTGLVHTAPGHGSDDFKLGKQYDLPIFSPITISGIFTENGGKYK…	ATGCCAATAGAAAAAGCTGAAAAATCTTATGATCATAAGGAAATTGAGAGAAAAATAGATTCGTTTTGGCAAAAAAATAATACTTACTTCAGAGTAAAAACTTTAAGGGAAAATGGTCCAAAATATTCGTTCTTAGACGGTCCTCCTTATTGTAGTGGAATAATACACTTGGGAACGGCGTGGAATAAAATTATAAAAGATAGTTATATTCGTTATAAAACTATGAATGGATTTAATGTCCGTAGACAACCTGGATGGGATGCTCATGGATTACCTATTGAACTTAAAGTTGAACAACTTTTAAATATTAAAAATAAACAGGAGATCGAAGAAGAATATGGTATTGTCAACTTTGTAAATAAATGTAAGGAATTTGCTCTTAAAAATAAAGATGCAATG…	6.1.1.5	ileS
541	CfCl-M3_0488	CDS	seq020	-	87	1166	1080	360	ABC transporter ATP-binding protein	COG0444	EP	MLKDENNEGNINEKINNNGEINNKSINKVPEILLCASNISISFSQYSKGLKKIVLNVVENLDLNVCEGEIVAILGSSGSGKSLLAHAILGILPGNSILKGEMKYNGQILDQKLKEELRGNEIALIPQSVDFLDPLMRIGDQIIGDIEDEKEKEEKRKEMIKVFKNYDLREDTADLYPFQLSGGMARKVLFSTALINNPKLIIADEPTPGLDEKSLNETLNYLKIMANEGRGIVLITHDIQAAVSVADKIAIFYSGYLIELNETKNFTKNGDKLLHPYTRALYKALPTNGFQLFEGSQPMNMEIKDQCIYYDRCNQSIKECKYSNPKLIEIGNGMKVRCHRSDNTYLNIVSSGKFKTNHK	ATGCTTAAAGATGAAAATAATGAAGGAAATATTAATGAAAAAATTAACAATAATGGAGAAATTAATAATAAATCCATAAATAAAGTTCCTGAAATATTACTATGTGCTTCTAATATTTCTATTTCATTTTCTCAATATAGCAAAGGTTTAAAAAAAATAGTTTTAAATGTGGTTGAAAATTTAGATCTGAATGTTTGTGAAGGAGAAATAGTAGCTATTTTAGGTTCAAGTGGTTCTGGAAAAAGTTTATTGGCTCATGCTATTTTAGGAATATTACCTGGAAATTCCATACTTAAAGGAGAAATGAAATATAATGGACAAATTTTGGATCAAAAATTAAAAGAAGAATTAAGAGGAAATGAAATAGCTTTAATTCCTCAGTCAGTTGATTTTTTAGAT…		dppD
542	CfCl-M3_0489	CDS	seq020	-	1759	2625	867	289	ABC transporter permease subunit	COG1173	EP	MTFDKKKFQSPYSFLFGNINLRTKTLLIIVLVGLILITIVVNSLFIDVDNITTNFAIKNSQPSFQHPFGTDWMGRDMLSRTMKGLGLSVTIGALASILSVIISIFLGLLSTLGKYFDHTVNGLTDLFLSIPHILLIMLISISLGGGIIGIVVGVSLTHWTSLTRVLRAEIKQINTSIYVKISKNFGKTKWWIAKHHLLPLLLPQIVVGTIIVFPHAIMHEASVTFLGFGLSPHEPAIGIILAESMKYLSNGAWWLAFFPGISLLIIVLLFDVIGDNIQKLLDPTQANE	ATGACTTTTGATAAAAAAAAATTTCAAAGTCCATATTCCTTTTTATTTGGCAATATTAATTTAAGAACAAAAACATTATTGATAATAGTTTTAGTAGGATTGATATTAATTACTATTGTAGTTAACAGTTTGTTTATAGATGTGGATAATATTACAACTAATTTTGCCATAAAAAATTCTCAACCTTCATTTCAACATCCTTTTGGAACTGATTGGATGGGGCGAGATATGCTTAGTAGAACTATGAAAGGATTAGGTTTAAGTGTGACCATCGGTGCTTTGGCTTCTATATTGAGTGTAATTATATCAATATTTTTAGGTTTGTTATCTACCTTAGGGAAATATTTTGATCATACTGTAAATGGATTAACTGATTTATTTTTATCAATTCCACATATT…		dppC
543	CfCl-M3_0490	CDS	seq020	-	2615	3610	996	332	ABC transporter permease subunit	COG0601	EP	MLNYKKLAKFLGLKIGTLIILLIAVSVISFILIEISPIDPVGIYIGEMSISQDKLNDLNEYWGVNQSLYVKVVNWLDNLAHGNLGISLIYRIPVTEVISERFYASFMLMFSSWIFSGVLGFFLGVLAGFKRGTFIDKGVKIYSYVIYAAPVFWIAILLLMIFSVELGWFPAGLAVPIGKVSGSVTLLEWLHRLVLPVLTLSITGIAQIALFTRSKLIEVSSSDYFLFAKARGEKGWALIKRHGIRNILLPAITLQFLSFSELFGGTVLVEQVFSYPGLGQAAVTAGTQSDIPLLLGIVLISTVFVFCGNSIADLLYKFVDPRIRESEANDF	TTGTTAAATTATAAAAAATTAGCTAAATTTTTAGGGTTAAAAATTGGAACTTTAATAATTTTATTAATAGCTGTTTCGGTGATTAGCTTTATTTTAATTGAAATTAGTCCTATTGATCCTGTTGGGATATATATTGGTGAGATGAGTATTAGTCAAGACAAATTAAATGATTTAAATGAATATTGGGGTGTCAACCAATCTTTATATGTGAAAGTTGTTAATTGGCTTGATAACTTGGCTCATGGAAATTTGGGGATTTCTTTAATCTATAGAATTCCAGTTACTGAGGTTATATCTGAAAGATTCTATGCATCCTTCATGCTCATGTTTTCATCTTGGATATTTTCTGGAGTTTTAGGATTTTTTTTAGGAGTTTTGGCAGGCTTTAAAAGAGGAACA…
544	CfCl-M3_0491	CDS	seq020	+	4017	4796	780	260	coenzyme F420-0:L-glutamate ligase	COG1478	H	MKIELIGLENIPIINKEINLSEVIIETLEEEKIHIEYGDIILIAETLISKSENNIIELNKIKPNEESIKISEKVNKSPELVEAILNESNEIIAIGKNFIITETKHGFICANAGIDESNVEIGKITPIPINPDKTATKIREELEKKYGVELAIVITDTQGRAFRNGAVGVAIGSSGIDPLWKRKGEKDLYGKELKTTEIAIADELSSAASLIMGQADEGIPIVIIKGFKNFTNLRSTKKGIKSLLRPKNQDVFRKVEYKC	ATGAAAATTGAATTAATTGGGCTGGAGAATATACCTATAATAAACAAAGAAATAAACTTATCTGAAGTGATAATAGAAACTCTTGAGGAGGAAAAAATCCATATTGAATATGGAGACATCATATTAATAGCTGAAACTCTAATATCAAAATCTGAGAATAACATTATAGAATTAAATAAAATAAAACCAAATGAGGAAAGTATAAAAATATCTGAAAAAGTTAATAAAAGTCCCGAACTTGTAGAAGCCATTCTTAATGAATCCAATGAAATAATAGCTATTGGAAAAAACTTCATAATAACTGAAACAAAACACGGATTTATTTGTGCCAATGCAGGAATTGATGAATCAAATGTTGAAATAGGAAAAATAACACCCATTCCCATTAATCCAGACAAA…	6.3.2.31 6.3.2.34	cofE
545	CfCl-M3_0492	CDS	seq020	+	4978	5877	900	300	2-phospho-L-lactate transferase	COG0391	GH	MITILSGGTGTPKLIQGIKKIYEQKEINVIVNTLENDYFSEVYVAADIDTVMYTFADMINDETWYGVKNDTFITNEELKKLNSAELLKIGDKDRALKIQKTQLLKTHNLSETVNIQRKKLGIKSKIIPMSNEKSQIKIVTNIGELEFHQFLISEKSEPKVENIIFNNVEPADGVISSIEKSDITIIGPSNPITSILPIISMKNVEKALQKAYVVAVSPIIGNNPVSGPAGMFMDALGYEVSSYGVASIYKNFLNKFIIDEEDRKFREKIEKIVDKVEITNTKMTNIKIKEKLANIILNK	TTGATTACAATCCTATCTGGTGGAACAGGAACACCAAAATTAATACAGGGTATTAAAAAAATTTATGAGCAAAAGGAAATAAATGTTATAGTTAATACATTAGAAAACGACTACTTTTCAGAAGTGTATGTTGCCGCAGATATTGACACTGTTATGTACACCTTTGCAGATATGATTAACGATGAAACATGGTATGGAGTTAAAAATGATACATTCATCACCAATGAAGAACTCAAAAAACTGAATTCAGCAGAGTTACTCAAAATTGGAGATAAAGATAGAGCTTTAAAAATACAAAAAACACAACTACTAAAAACCCATAATCTTAGTGAAACAGTCAATATTCAAAGGAAAAAATTAGGTATTAAATCAAAAATAATCCCAATGAGTAATGAAAAA…	2.7.8.28	cofD
546	CfCl-M3_0493	CDS	seq020	+	6276	7055	780	260	GTP cyclohydrolase Iia	COG2429	F	MIQMTLIQIDNYGPWTVTPKPRNESDLQILQAELYADVQRQFSVKKGLVFFTRFDNMLAITNGINREDHFRIQRSIRNRYPITISMGVGAGETPYTAQKLATEALQKKGGAQSAERKEILAIDSLVNEKNSYVQIAHIDINGITETLTDNLPAFDTNFIVNKAQHYLMTKLIKKGALLFFIGGDNFMSPCNGLSPQELIKIIEEIKDEIGITHKAGIGRSNNAEDAAYLADLGLEAIREGDNNEIAHVLEDETATKLIK	ATGATACAGATGACTTTAATACAGATTGACAACTACGGACCTTGGACCGTCACTCCAAAACCTCGTAATGAATCAGACCTTCAAATATTGCAAGCAGAACTCTATGCAGATGTTCAAAGACAATTTTCAGTTAAAAAAGGATTGGTTTTCTTTACAAGGTTTGATAACATGCTTGCAATTACAAATGGAATAAACAGGGAAGATCATTTTAGAATCCAAAGGTCAATTAGAAATAGATACCCAATAACAATAAGTATGGGAGTAGGTGCTGGAGAAACACCTTACACCGCCCAAAAATTAGCTACAGAAGCCTTACAAAAAAAAGGTGGTGCACAGTCTGCTGAAAGAAAAGAAATTTTAGCTATTGACAGCCTTGTTAACGAAAAAAATAGTTATGTA…	3.5.4.29	gch3
547	CfCl-M3_0494	CDS	seq020	+	7110	7850	741	247	tRNA-dihydrouridine synthase	COG0042	J	MAGITDSQFVKQLIPHGFDMVTIGGYNVDKKTIKVGNEIIKRGRKEFKIDKEEIINHIENEVNEIKKEFNVLVSVNLRSTTLDPIIEISKIKNLDVIELNAHCRQKELNDISCGQSMMRNPEYFEEFLKELNKKSKSKTSVKIRANVEGVDTLKISKIIDELSTNFLHVDCMKPGHPYGDLEIIKKIKKNTNTFIIGNNSIKDIESSKNMLSAGASGISIARAIMDGKLPFNLNQIKEYQKSLNIP	ATGGCTGGAATTACAGATTCACAATTTGTAAAACAATTAATACCCCATGGTTTTGATATGGTTACAATAGGAGGGTATAATGTTGATAAAAAAACCATAAAAGTAGGAAACGAAATAATAAAAAGAGGTAGAAAAGAATTTAAAATAGATAAAGAAGAAATAATAAATCACATTGAAAATGAAGTTAATGAAATCAAAAAAGAGTTTAATGTTTTGGTCTCAGTTAATCTAAGATCAACAACACTTGATCCAATTATTGAAATTAGTAAGATTAAAAACTTAGATGTTATAGAATTAAATGCACATTGTAGACAAAAAGAACTTAATGATATAAGTTGTGGTCAATCAATGATGAGAAACCCAGAATATTTTGAAGAATTCCTTAAAGAACTTAATAAA…		dusA2
548	CfCl-M3_0495	CDS	seq020	-	7862	8227	366	122	hypothetical protein			MFNSVILKKVITASLVLTILLIGSLTLISAEEVNETIEVCIGDQFTINSLEHSFEFDNEYLSMVVKGNGSETFSTLKVGNTTISHRLYPKGNYVTYNIIIRELTFTEYISKLIDDFFNSFK	ATGTTCAATTCAGTAATTTTAAAAAAAGTAATTACGGCTTCTCTTGTTTTGACTATTTTATTAATTGGTAGTTTAACATTAATTTCAGCTGAGGAAGTTAATGAGACGATTGAAGTGTGTATTGGTGATCAGTTTACTATAAATTCATTGGAACATAGTTTTGAGTTTGATAATGAATATCTTTCGATGGTTGTTAAGGGTAATGGATCTGAAACATTTTCAACATTGAAAGTGGGGAACACGACAATATCTCATAGACTTTATCCTAAAGGAAATTATGTTACTTATAATATTATTATTAGGGAGTTAACATTCACTGAATATATTTCGAAGTTGATAGATGATTTTTTTAATAGTTTTAAATAG
549	CfCl-M3_rRNA_1	rRNA	seq020	-	8425	8546	122	x	5S ribosomal RNA
550	CfCl-M3_rRNA_2	rRNA	seq020	-	8707	11715	3009	x	23S ribosomal RNA				TATACTGTCTGGGGGATGGCTTGGCTTGAGTTGCCTATGAGGGTCGTGGTAAGCTGCGATAAGCTTGGGCGAGGAGCATACATCTTTTGAACCCAAGATTGCCTAATGGGACTTCCTATCTCTTTATGGAGATGATCCGTGTAGGATTGGGAACCCACTGAACTGAAACATCTTAGTAAGTGGAGGAAAAGAAAGCAATTTGCGATGTCGTTAGTAACGGCGAGCGAAAACGACTTATGAATAAACTGAATTCCGTGTAGTAATGCATGTGAAGATGTGGTGTTGTAAGACTTTAATCATTTTTAGACCTTTGTTATGGAGTGTGAAGTGTTTTTGGAATTTTCTGCCGTAGAGGGTGATAGCCCCGTAATACTTTATATTTTTTTTTAGGTTTATGAT…
551	LOCUS_t00110	tRNA	seq020	-	12141	12214	74	x	tRNA-Ala				GGGTCCGTAGCTCAGACTGGGAGAGTGCCGCCCTTGCAAGGCGGAGGCCCCGGGTTCAAATCCCGGTGGGTCCA
552	CfCl-M3_rRNA_3	rRNA	seq020	-	12436	13916	1481	x	16S ribosomal RNA				GTTTGATCCTGGCAGAGGCTACTGCTATTGGGATTCGATTAAGCCATGCAAGTTGAACGAATTTATATTCGTGGCGTACGGCTCAGTAACACGTGGATAACTTACCCTTAGGATTGGGATAATCCTGGGAAACTGGGGCTAATACTGAATAGGCAATTCTTTTCTGGAATGGTTGTTTTGTTTAAATGTTTTTTTTTCGCCTGAGGATAGGTCTGCGGCCGATTAGGTTGTTGGTAAGGTAATGGCTTACCAAGCCGTTTATCGGTACGGGTTGTGAGAGCAAGAGCCTGGAGATGGAACCTGAGACAAGGTTCCAGACCCTACGGGGTGCAGCAGGCGCGAAACCTCCGCAATGTGAGAAATCGCGACGGGGGGATCCCAAGTGTCGTTCTTAATGGG…
[truncated: 1,467 more rows]

## Sheet: S7
Table S7. CRISPR-Cas systems of 'Ca. Methanobrevibacter cononymphae' CfCl-M3.
[truncated: 24 more rows]

[truncated: 5 more sheets: S8, S9, S10, S11, References]
